# Supplementary material for: Multi‐Omics Profiling of the Scaphoideus titanus Yeast‐Like Symbiont Guides the Bioinformatic Discovery of Related Fungal Symbioses in Insects
Source: Environ Microbiol. 2026 Jul 2;28(7):e70361. doi: 10.1111/1462-2920.70361 (PMC13327812; doi:10.1111/1462-2920.70361)
Supplement: Supplementary file 3 — Data S3: KEGG orthology (KO) assignments predicted using KEGG KAAS. The predicted StYLS proteins were functionally annotated using the KEGG Automatic Annotation Server (KAAS). The table lists the KEGG parent pathway maps, corresponding KEGG orthology identifiers (K codes), and their functional descriptions with enzyme commission (EC) numbers. Numbers in parentheses after each pathway indicate the total number of KO entries associated with that pathway in KEGG. [file EMI-28-e70361-s009.xlsx]

## Sheet: KEGG_KAAS
KEGG Parent map	K codes	Description	Matches
01110 Biosynthesis of secondary metabolites (289)
	K00002	alcohol dehydrogenase (NADP+) [EC:1.1.1.2]	scaffold512_size13183.g5231, scaffold41_size64122.g6445
	K00003	homoserine dehydrogenase [EC:1.1.1.3]	scaffold369_size20811.g1291
	K00006	glycerol-3-phosphate dehydrogenase (NAD+) [EC:1.1.1.8]	25046at5125_1_scaffold146_size40424:29642-30951
	K00015	glyoxylate reductase [EC:1.1.1.26]	31231at5125_2_scaffold188_size34971:33313-34660, scaffold689_size7490.g6602
	K00021	hydroxymethylglutaryl-CoA reductase (NADPH) [EC:1.1.1.34]	scaffold18_size79145.g3128
	K00022	3-hydroxyacyl-CoA dehydrogenase [EC:1.1.1.35]	scaffold221_size31458.g2573
	K00026	malate dehydrogenase [EC:1.1.1.37]	scaffold94_size50004.g3231, scaffold57_size58248.g95
	K00030	isocitrate dehydrogenase (NAD+) [EC:1.1.1.41]	scaffold186_size35138.g5683, scaffold21_size133842.g185
	K00031	isocitrate dehydrogenase [EC:1.1.1.42]	24768at5125_9_scaffold202_size69071:66660-68260
	K00033	6-phosphogluconate dehydrogenase [EC:1.1.1.44 1.1.1.343]	scaffold46_size63065.g6198
	K00053	ketol-acid reductoisomerase [EC:1.1.1.86]	scaffold547_size12011.g399
	K00058	D-3-phosphoglycerate dehydrogenase / 2-oxoglutarate reductase [EC:1.1.1.95 1.1.1.399]	15628at5125_7_scaffold155_size39478:32051-33740
	K00059	3-oxoacyl-[acyl-carrier protein] reductase [EC:1.1.1.100]	scaffold345_size36374.g1090
	K00077	2-dehydropantoate 2-reductase [EC:1.1.1.169]	scaffold799_size4547.g2632
	K00088	IMP dehydrogenase [EC:1.1.1.205]	scaffold904_size2844.g5395
	K00106	xanthine dehydrogenase/oxidase [EC:1.17.1.4 1.17.3.2]	scaffold87_size51210.g4941
	K00111	glycerol-3-phosphate dehydrogenase [EC:1.1.5.3]	scaffold484_size14794.g259, scaffold243_size43191.g4818
	K00121	S-(hydroxymethyl)glutathione dehydrogenase / alcohol dehydrogenase [EC:1.1.1.284 1.1.1.1]	26789at5125_7_scaffold202_size69071:23233-29032
	K00128	aldehyde dehydrogenase (NAD+) [EC:1.2.1.3]	scaffold463_size15953.g5955
	K00133	aspartate-semialdehyde dehydrogenase [EC:1.2.1.11]	31641at5125_scaffold217_size31916:96-959
	K00134	glyceraldehyde 3-phosphate dehydrogenase (phosphorylating) [EC:1.2.1.12]	scaffold100_size48532.g854
	K00143	L-2-aminoadipate reductase [EC:1.2.1.95]	scaffold681_size7735.g2471
	K00147	glutamate-5-semialdehyde dehydrogenase [EC:1.2.1.41]	27933at5125_6_scaffold154_size39485:25866-27443
	K00161	pyruvate dehydrogenase E1 component subunit alpha [EC:1.2.4.1]	scaffold446_size16917.g5125
	K00162	pyruvate dehydrogenase E1 component subunit beta [EC:1.2.4.1]	scaffold48_size85950.g1136
	K00164	2-oxoglutarate dehydrogenase E1 component [EC:1.2.4.2]	scaffold350_size21964.g4736
	K00166	2-oxoisovalerate dehydrogenase E1 component subunit alpha [EC:1.2.4.4]	22627at5125_6_scaffold219_size31668:10159-11555
	K00167	2-oxoisovalerate dehydrogenase E1 component subunit beta [EC:1.2.4.4]	26750at5125_7_scaffold134_size42169:37949-39115
	K00211	prephenate dehydrogenase (NADP+) [EC:1.3.1.13]	scaffold16_size101356.g5635
	K00222	Delta14-sterol reductase [EC:1.3.1.70]	scaffold443_size32553.g1211
	K00223	Delta24(24(1))-sterol reductase [EC:1.3.1.71]	scaffold44_size63721.g352
	K00227	Delta7-sterol 5-desaturase [EC:1.14.19.20]	scaffold57_size58248.g98
	K00228	coproporphyrinogen III oxidase [EC:1.3.3.3]	scaffold262_size27626.g1423
	K00231	protoporphyrinogen/coproporphyrinogen III oxidase [EC:1.3.3.4 1.3.3.15]	scaffold71_size54067.g3920
	K00234	succinate dehydrogenase (ubiquinone) flavoprotein subunit [EC:1.3.5.1]	scaffold215_size85640.g209
	K00235	succinate dehydrogenase (ubiquinone) iron-sulfur subunit [EC:1.3.5.1]	scaffold188_size34971.g4335
	K00236	succinate dehydrogenase (ubiquinone) cytochrome b560 subunit	scaffold302_size24454.g5997
	K00237	succinate dehydrogenase (ubiquinone) membrane anchor subunit	51550at5125_scaffold55_size59313:51320-51958
	K00249	acyl-CoA dehydrogenase [EC:1.3.8.7]	18940at5125_9_scaffold378_size20609:16788-18326
	K00252	glutaryl-CoA dehydrogenase [EC:1.3.8.6]	scaffold111_size86932.g4424
	K00264	glutamate synthase (NADH) [EC:1.4.1.14]	200at5125_scaffold210_size33051:4275-10723
	K00273	D-amino-acid oxidase [EC:1.4.3.3]	scaffold140_size41708.g2659
	K00276	primary-amine oxidase [EC:1.4.3.21]	scaffold463_size15953.g5953, scaffold96_size49288.g3551, scaffold304_size38739.g6834
	K00281	glycine cleavage system P protein (glycine dehydrogenase) [EC:1.4.4.2]	scaffold107_size46551.g2986
	K00286	pyrroline-5-carboxylate reductase [EC:1.5.1.2]	scaffold63_size56128.g4687
	K00290	saccharopine dehydrogenase (NAD+, L-lysine forming) [EC:1.5.1.7]	scaffold197_size34353.g983
	K00293	saccharopine dehydrogenase (NADP+, L-glutamate forming) [EC:1.5.1.10]	25141at5125_7_scaffold476_size15296:777-2168
	K00318	proline dehydrogenase [EC:1.5.5.2]	scaffold18_size79145.g3110
	K00382	dihydrolipoyl dehydrogenase [EC:1.8.1.4]	19905at5125_5_scaffold886_size3189:794-2359
	K00505	tyrosinase [EC:1.14.18.1]	scaffold159_size39071.g5550, scaffold927_size2330.g229, scaffold164_size37565.g3956
	K00511	squalene monooxygenase [EC:1.14.14.17]	scaffold40_size64421.g2411
	K00547	homocysteine S-methyltransferase [EC:2.1.1.10]	scaffold109_size46348.g6804
	K00549	5-methyltetrahydropteroyltriglutamate--homocysteine methyltransferase [EC:2.1.1.14]	scaffold616_size9597.g1510
	K00551	phosphatidylethanolamine/phosphatidyl-N-methylethanolamine N-methyltransferase [EC:2.1.1.17 2.1.1.71]	NODE_19953_length_965_cov_1.680180_g15470_i0.p1
	K00559	sterol 24-C-methyltransferase [EC:2.1.1.41]	scaffold464_size26526.g594
	K00587	protein-S-isoprenylcysteine O-methyltransferase [EC:2.1.1.100]	51159at5125_5_scaffold721_size6555:40-850
	K00591	polyprenyldihydroxybenzoate methyltransferase / 3-demethylubiquinol 3-O-methyltransferase [EC:2.1.1.114 2.1.1.64]	scaffold270_size27184.g6882
	K00600	glycine hydroxymethyltransferase [EC:2.1.2.1]	scaffold111_size86932.g4420
	K00601	phosphoribosylglycinamide formyltransferase [EC:2.1.2.2]	scaffold118_size44284.g4287
	K00602	phosphoribosylaminoimidazolecarboxamide formyltransferase / IMP cyclohydrolase [EC:2.1.2.3 3.5.4.10]	13183at5125_9_scaffold290_size31271:13-1691
	K00605	glycine cleavage system T protein (aminomethyltransferase) [EC:2.1.2.10]	26624at5125_2_scaffold65_size55956:52653-53979
	K00606	3-methyl-2-oxobutanoate hydroxymethyltransferase [EC:2.1.2.11]	scaffold934_size2182.g6563
	K00611	ornithine carbamoyltransferase [EC:2.1.3.3]	scaffold246_size35674.g4145
	K00615	transketolase [EC:2.2.1.1]	7414at5125_9_scaffold44_size63721:39581-42024
	K00616	transaldolase [EC:2.2.1.2]	34844at5125_3_scaffold93_size50102:25150-26539
	K00618	amino-acid N-acetyltransferase [EC:2.3.1.1]	scaffold311_size24153.g2473
	K00620	glutamate N-acetyltransferase / amino-acid N-acetyltransferase [EC:2.3.1.35 2.3.1.1]	23476at5125_7_scaffold20_size76570:45438-46833
	K00626	acetyl-CoA C-acetyltransferase [EC:2.3.1.9]	29199at5125_0_scaffold76_size53120:0-1117
	K00627	pyruvate dehydrogenase E2 component (dihydrolipoyllysine-residue acetyltransferase) [EC:2.3.1.12]	27092at5125_7_scaffold62_size56875:5333-6961
	K00641	homoserine O-acetyltransferase/O-succinyltransferase [EC:2.3.1.31 2.3.1.46]	scaffold3_size109318.g6087
	K00643	5-aminolevulinate synthase [EC:2.3.1.37]	scaffold458_size16248.g4371
	K00645	[acyl-carrier-protein] S-malonyltransferase [EC:2.3.1.39]	scaffold114_size44679.g664
	K00658	2-oxoglutarate dehydrogenase E2 component (dihydrolipoamide succinyltransferase) [EC:2.3.1.61]	scaffold162_size38076.g5522
	K00679	phospholipid:diacylglycerol acyltransferase [EC:2.3.1.158]	scaffold130_size42523.g4306
	K00688	glycogen phosphorylase [EC:2.4.1.1]	4024at5125_4_scaffold360_size21437:6849-9854
	K00693	glycogen synthase [EC:2.4.1.11]	6490at5125_1_scaffold564_size11252:2338-4703
	K00697	trehalose 6-phosphate synthase [EC:2.4.1.15 2.4.1.347]	14736at5125_0_scaffold163_size37963:69-1329
	K00700	1,4-alpha-glucan branching enzyme [EC:2.4.1.18]	scaffold358_size21532.g2114
	K00750	glycogenin [EC:2.4.1.186]	21681at5125_9_scaffold116_size44337:10382-12803
	K00764	amidophosphoribosyltransferase [EC:2.4.2.14]	16952at5125_scaffold246_size35674:16979-18897
	K00765	ATP phosphoribosyltransferase [EC:2.4.2.17]	scaffold324_size23322.g3890, NODE_16086_length_1226_cov_3.710183_g12101_i0.p1
	K00766	anthranilate phosphoribosyltransferase [EC:2.4.2.18]	26108at5125_9_scaffold184_size39637:2307-3687
	K00787	farnesyl diphosphate synthase [EC:2.5.1.1 2.5.1.10]	30816at5125_4_scaffold252_size28450:17715-18832
	K00789	S-adenosylmethionine synthetase [EC:2.5.1.6]	31057at5125_7_scaffold26_size87486:77113-78442
	K00791	tRNA dimethylallyltransferase [EC:2.5.1.75]	scaffold302_size24454.g5994
	K00793	riboflavin synthase [EC:2.5.1.9]	scaffold65_size55956.g5495
	K00794	6,7-dimethyl-8-ribityllumazine synthase [EC:2.5.1.78]	scaffold81_size52821.g2813
	K00797	spermidine synthase [EC:2.5.1.16]	35021at5125_2_scaffold14_size83948:76214-77678
	K00801	farnesyl-diphosphate farnesyltransferase [EC:2.5.1.21]	19268at5125_0_scaffold249_size28735:5442-6982
	K00804	geranylgeranyl diphosphate synthase, type III [EC:2.5.1.1 2.5.1.10 2.5.1.29]	scaffold557_size19093.g2120
	K00817	histidinol-phosphate aminotransferase [EC:2.6.1.9]	scaffold187_size35115.g4432
	K00818	acetylornithine aminotransferase [EC:2.6.1.11]	scaffold87_size51210.g4932
	K00819	ornithine--oxo-acid transaminase [EC:2.6.1.13]	scaffold110_size45703.g4495
	K00826	branched-chain amino acid aminotransferase [EC:2.6.1.42]	scaffold64_size56020.g4555, scaffold528_size12591.g339
	K00830	alanine-glyoxylate transaminase / serine-glyoxylate transaminase / serine-pyruvate transaminase [EC:2.6.1.44 2.6.1.45 2.6.1.51]	NODE_13415_length_1475_cov_5.563662_g9875_i0.p1
	K00831	phosphoserine aminotransferase [EC:2.6.1.52]	scaffold266_size49841.g6391
	K00838	aromatic amino acid aminotransferase I / 2-aminoadipate transaminase [EC:2.6.1.57 2.6.1.39 2.6.1.27 2.6.1.5]	19651at5125_9_scaffold71_size54067:19188-20945
	K00844	hexokinase [EC:2.7.1.1]	16868at5125_7_scaffold664_size8152:583-2326, scaffold222_size31442.g64, scaffold31_size69420.g1549
	K00850	6-phosphofructokinase 1 [EC:2.7.1.11]	scaffold6_size104284.g5588
	K00851	gluconokinase [EC:2.7.1.12]	scaffold414_size35409.g5096
	K00861	riboflavin kinase [EC:2.7.1.26]	scaffold134_size42169.g4710
	K00863	triose/dihydroxyacetone kinase / FAD-AMP lyase (cyclizing) [EC:2.7.1.28 2.7.1.29 4.6.1.15]	scaffold178_size35748.g1888, scaffold7_size95556.g2758
	K00864	glycerol kinase [EC:2.7.1.30]	scaffold434_size17571.g921
	K00869	mevalonate kinase [EC:2.7.1.36]	scaffold449_size16656.g5283
	K00872	homoserine kinase [EC:2.7.1.39]	scaffold661_size12228.g3843
	K00873	pyruvate kinase [EC:2.7.1.40]	12416at5125_6_scaffold29_size70311:51924-53667
	K00927	phosphoglycerate kinase [EC:2.7.2.3]	24418at5125_8_scaffold206_size33378:29583-30945
	K00928	aspartate kinase [EC:2.7.2.4]	scaffold345_size36374.g1082
	K00931	glutamate 5-kinase [EC:2.7.2.11]	22624at5125_6_scaffold403_size19054:3014-4549
	K00938	phosphomevalonate kinase [EC:2.7.4.2]	33794at5125_6_scaffold195_size34553:23237-24732
	K00939	adenylate kinase [EC:2.7.4.3]	40042at5125_6_scaffold262_size27626:21487-22490
	K00940	nucleoside-diphosphate kinase [EC:2.7.4.6]	scaffold266_size49841.g6409
	K00944	nucleoside-triphosphate--adenylate kinase [EC:2.7.4.10]	scaffold249_size28735.g3936
	K00948	ribose-phosphate pyrophosphokinase [EC:2.7.6.1]	scaffold199_size34253.g5063, 21129at5125_9_scaffold62_size56875:31903-33510, scaffold125_size43255.g3018
	K00953	FAD synthetase [EC:2.7.7.2]	scaffold55_size59313.g1336
	K00958	sulfate adenylyltransferase [EC:2.7.7.4]	12776at5125_8_scaffold38_size65607:26996-28926
	K00963	UTP--glucose-1-phosphate uridylyltransferase [EC:2.7.7.9]	scaffold313_size33045.g4476
	K00966	mannose-1-phosphate guanylyltransferase [EC:2.7.7.13]	scaffold323_size43548.g2231, scaffold126_size68215.g746
	K00981	phosphatidate cytidylyltransferase [EC:2.7.7.41]	scaffold131_size52469.g5331
	K00993	ethanolaminephosphotransferase [EC:2.7.8.1]	scaffold82_size52680.g1801, 21503at5125_scaffold314_size24094:21738-23374
	K01046	triacylglycerol lipase [EC:3.1.1.3]	scaffold9_size90228.g1834
	K01053	gluconolactonase [EC:3.1.1.17]	scaffold528_size12591.g334
	K01054	acylglycerol lipase [EC:3.1.1.23]	scaffold116_size44337.g6356
	K01057	6-phosphogluconolactonase [EC:3.1.1.31]	scaffold35_size65923.g1228
	K01079	phosphoserine phosphatase [EC:3.1.3.3]	28114at5125_3_scaffold6_size104284:23160-24585
	K01114	phospholipase C [EC:3.1.4.3]	scaffold922_size2519.g6179
	K01115	phospholipase D1/2 [EC:3.1.4.4]	scaffold44_size63721.g353, 4222at5125_0_scaffold356_size27938:6624-9342
	K01188	beta-glucosidase [EC:3.2.1.21]	scaffold80_size52854.g3999
	K01194	alpha,alpha-trehalase [EC:3.2.1.28]	scaffold687_size7561.g3961, 13067at5125_9_scaffold159_size39071:19001-20077
	K01196	glycogen debranching enzyme [EC:2.4.1.25 3.2.1.33]	672at5125_1_scaffold146_size40424:7413-12070
	K01424	L-asparaginase [EC:3.5.1.1]	scaffold219_size31668.g1814
	K01438	acetylornithine deacetylase [EC:3.5.1.16]	scaffold36_size65760.g6830
	K01476	arginase [EC:3.5.3.1]	34318at5125_1_scaffold234_size29679:10002-11138
	K01568	pyruvate decarboxylase [EC:4.1.1.1]	scaffold29_size70311.g6040
	K01580	glutamate decarboxylase [EC:4.1.1.15]	scaffold87_size51210.g4934, scaffold326_size49137.g4505
	K01581	ornithine decarboxylase [EC:4.1.1.17]	scaffold72_size59306.g4838
	K01593	aromatic-L-amino-acid/L-tryptophan decarboxylase [EC:4.1.1.28 4.1.1.105]	scaffold21_size133842.g151
	K01597	diphosphomevalonate decarboxylase [EC:4.1.1.33]	scaffold143_size41083.g6294
	K01599	uroporphyrinogen decarboxylase [EC:4.1.1.37]	scaffold324_size23322.g3887
	K01610	phosphoenolpyruvate carboxykinase (ATP) [EC:4.1.1.49]	10356at5125_scaffold166_size36804:15783-18245
	K01611	S-adenosylmethionine decarboxylase [EC:4.1.1.50]	18708at5125_2_scaffold596_size10101:5001-6583
	K01613	phosphatidylserine decarboxylase [EC:4.1.1.65]	scaffold230_size30161.g1853, scaffold156_size39459.g5729, scaffold9_size90228.g1825
	K01620	threonine aldolase [EC:4.1.2.48]	29000at5125_4_scaffold189_size44250:14948-16013, 25464at5125_7_scaffold159_size39071:28683-29871
	K01624	fructose-bisphosphate aldolase, class II [EC:4.1.2.13]	scaffold212_size32866.g1227
	K01626	3-deoxy-7-phosphoheptulonate synthase [EC:2.5.1.54]	NODE_14541_length_1357_cov_34.842969_g10806_i0.p1, scaffold194_size34572.g4967, scaffold77_size53086.g2509
	K01637	isocitrate/methylisocitrate lyase [EC:4.1.3.1 4.1.3.30]	scaffold687_size7561.g3962, scaffold932_size2205.g1316
	K01638	malate synthase [EC:2.3.3.9]	scaffold351_size21715.g5617
	K01641	hydroxymethylglutaryl-CoA synthase [EC:2.3.3.10]	scaffold191_size34757.g5985
	K01647	citrate synthase [EC:2.3.3.1]	20216at5125_2_scaffold88_size50929:43552-45209
	K01648	ATP citrate (pro-S)-lyase [EC:2.3.3.8]	scaffold74_size53861.g1716, scaffold74_size53861.g1715
	K01649	2-isopropylmalate synthase [EC:2.3.3.13]	11116at5125_scaffold6_size104284:80893-82729
	K01652	acetolactate synthase I/II/III large subunit [EC:2.2.1.6]	scaffold928_size2321.g5233
	K01653	acetolactate synthase I/III small subunit [EC:2.2.1.6]	scaffold451_size16632.g4728
	K01655	homocitrate synthase [EC:2.3.3.14]	scaffold591_size10284.g6848
	K01657	anthranilate synthase component I [EC:4.1.3.27]	scaffold246_size35674.g4149
	K01663	imidazole glycerol-phosphate synthase [EC:4.3.2.10]	scaffold553_size11951.g3226
	K01679	fumarate hydratase, class II [EC:4.2.1.2]	20781at5125_scaffold351_size21715:16268-17864
	K01681	aconitate hydratase [EC:4.2.1.3]	scaffold795_size4631.g3540
	K01687	dihydroxy-acid dehydratase [EC:4.2.1.9]	9353at5125_2_scaffold211_size33047:12267-14240, 13543at5125_0_scaffold532_size12378:0-1737
	K01689	enolase 1/2/3 [EC:4.2.1.11]	NODE_10527_length_1797_cov_6.923256_g7580_i0.p1
	K01693	imidazoleglycerol-phosphate dehydratase [EC:4.2.1.19]	scaffold20_size76570.g6897
	K01694	tryptophan synthase [EC:4.2.1.20]	scaffold262_size27626.g1417
	K01698	porphobilinogen synthase [EC:4.2.1.24]	28239at5125_6_scaffold367_size21022:1467-2697
	K01702	3-isopropylmalate dehydratase [EC:4.2.1.33]	scaffold276_size43159.g2836
	K01705	homoaconitate hydratase [EC:4.2.1.36]	scaffold302_size24454.g5995
	K01719	uroporphyrinogen-III synthase [EC:4.2.1.75]	scaffold29_size70311.g6042
	K01733	threonine synthase [EC:4.2.3.1]	scaffold77_size53086.g2503
	K01735	3-dehydroquinate synthase [EC:4.2.3.4]	scaffold384_size20224.g3529
	K01736	chorismate synthase [EC:4.2.3.5]	30098at5125_9_scaffold53_size93096:13095-14381
	K01738	cysteine synthase [EC:2.5.1.47]	scaffold880_size3295.g5276
	K01739	cystathionine gamma-synthase [EC:2.5.1.48]	scaffold245_size29027.g6352, 14063at5125_6_scaffold716_size6775:2387-4333, scaffold282_size25966.g510
	K01749	hydroxymethylbilane synthase [EC:2.5.1.61]	scaffold106_size46561.g2242
	K01754	threonine dehydratase [EC:4.3.1.19]	scaffold37_size65757.g3511
	K01755	argininosuccinate lyase [EC:4.3.2.1]	scaffold262_size27626.g1419
	K01756	adenylosuccinate lyase [EC:4.3.2.2]	25527at5125_5_scaffold771_size5256:2626-4463
	K01758	cystathionine gamma-lyase [EC:4.4.1.1]	scaffold225_size38401.g2588
	K01760	cysteine-S-conjugate beta-lyase [EC:4.4.1.13]	scaffold703_size7053.g6698
	K01762	1-aminocyclopropane-1-carboxylate synthase [EC:4.4.1.14]	scaffold6_size104284.g5590
	K01772	protoporphyrin/coproporphyrin ferrochelatase [EC:4.98.1.1 4.99.1.9]	24421at5125_scaffold148_size40302:27111-28492
	K01783	ribulose-phosphate 3-epimerase [EC:5.1.3.1]	scaffold122_size85860.g372
	K01785	aldose 1-epimerase [EC:5.1.3.3]	34853at5125_2_scaffold163_size37963:33816-34804, 25129at5125_4_scaffold5_size133014:46684-47979
	K01792	glucose-6-phosphate 1-epimerase [EC:5.1.3.15]	scaffold194_size34572.g4966
	K01803	triosephosphate isomerase (TIM) [EC:5.3.1.1]	scaffold78_size53078.g5302
	K01807	ribose 5-phosphate isomerase A [EC:5.3.1.6]	scaffold82_size52680.g1799
	K01808	ribose 5-phosphate isomerase B [EC:5.3.1.6]	scaffold7_size95556.g2759
	K01809	mannose-6-phosphate isomerase [EC:5.3.1.8]	23840at5125_1_scaffold353_size21670:903-11702
	K01810	glucose-6-phosphate isomerase [EC:5.3.1.9]	scaffold305_size24302.g5082
	K01814	phosphoribosylformimino-5-aminoimidazole carboxamide ribotide isomerase [EC:5.3.1.16]	NODE_20764_length_921_cov_1.518957_g16200_i0.p1
	K01823	isopentenyl-diphosphate Delta-isomerase [EC:5.3.3.2]	scaffold124_size43328.g6414
	K01824	cholestenol Delta-isomerase [EC:5.3.3.5]	scaffold325_size23321.g300
	K01835	phosphoglucomutase [EC:5.4.2.2]	scaffold174_size35922.g2983
	K01850	chorismate mutase [EC:5.4.99.5]	scaffold276_size43159.g2845
	K01852	lanosterol synthase [EC:5.4.99.7]	scaffold198_size34280.g5893
	K01858	myo-inositol-1-phosphate synthase [EC:5.5.1.4]	14922at5125_scaffold131_size52469:21196-22845
	K01885	glutamyl-tRNA synthetase [EC:6.1.1.17]	scaffold467_size15732.g5844, scaffold16_size101356.g5640
	K01895	acetyl-CoA synthetase [EC:6.2.1.1]	scaffold612_size18444.g5529
	K01899	succinyl-CoA synthetase alpha subunit [EC:6.2.1.4 6.2.1.5]	scaffold237_size29447.g3895
	K01900	succinyl-CoA synthetase beta subunit [EC:6.2.1.4 6.2.1.5]	scaffold395_size19427.g6245
	K01904	4-coumarate--CoA ligase [EC:6.2.1.12]	scaffold277_size26376.g2084
	K01915	glutamine synthetase [EC:6.3.1.2]	26736at5125_5_scaffold244_size29051:22306-23751, scaffold892_size3093.g6607
	K01918	pantoate--beta-alanine ligase [EC:6.3.2.1]	36842at5125_5_scaffold99_size48589:9857-10949
	K01923	phosphoribosylaminoimidazole-succinocarboxamide synthase [EC:6.3.2.6]	38002at5125_6_scaffold6_size104284:89801-90713
	K01940	argininosuccinate synthase [EC:6.3.4.5]	NODE_13702_length_1445_cov_16.171784_g10108_i0.p1
	K01952	phosphoribosylformylglycinamidine synthase [EC:6.3.5.3]	scaffold143_size41083.g6300
	K01953	asparagine synthase (glutamine-hydrolysing) [EC:6.3.5.4]	scaffold32_size91039.g2891
	K01955	carbamoyl-phosphate synthase large subunit [EC:6.3.5.5]	scaffold548_size11995.g1429
	K01956	carbamoyl-phosphate synthase small subunit [EC:6.3.5.5]	scaffold21_size133842.g158
	K02257	heme o synthase [EC:2.5.1.141]	scaffold938_size2116.g326
	K02259	heme a synthase [EC:1.17.99.9]	scaffold232_size29894.g3431
	K02304	precorrin-2 dehydrogenase / sirohydrochlorin ferrochelatase [EC:1.3.1.76 4.99.1.4]	43341at5125_4_scaffold189_size44250:11592-12481
	K02437	glycine cleavage system H protein	scaffold106_size46561.g2241
	K02858	3,4-dihydroxy 2-butanone 4-phosphate synthase [EC:4.1.99.12]	scaffold270_size27184.g6883
	K03781	catalase [EC:1.11.1.6]	scaffold728_size6384.g946
	K03782	catalase-peroxidase [EC:1.11.1.21]	5659at5125_scaffold802_size4529:153-2506
	K03809	NAD(P)H dehydrogenase (quinone) [EC:1.6.5.2]	scaffold60_size57143.g113
	K03841	fructose-1,6-bisphosphatase I [EC:3.1.3.11]	scaffold415_size18502.g3181
	K04486	histidinol-phosphatase (PHP family) [EC:3.1.3.15]	scaffold3_size109318.g6064
	K04518	prephenate dehydratase [EC:4.2.1.51]	31585at5125_0_scaffold56_size58755:51946-53037
	K05349	beta-glucosidase [EC:3.2.1.21]	scaffold345_size36374.g1091, 4056at5125_1_scaffold443_size32553:19526-22479, scaffold657_size8378.g3177, 4762at5125_6_scaffold72_size59306:55845-58885
	K05355	hexaprenyl diphosphate synthase [EC:2.5.1.82 2.5.1.83]	28438at5125_8_scaffold17_size79284:22082-23477
	K05824	homoisocitrate dehydrogenase [EC:1.1.1.87]	32796at5125_3_scaffold939_size2107:690-1833
	K05917	sterol 14alpha-demethylase [EC:1.14.14.154 1.14.15.36]	scaffold105_size57987.g6472
	K05954	protein farnesyltransferase subunit beta [EC:2.5.1.58]	21210at5125_7_scaffold323_size43548:27509-29150
	K05955	protein farnesyltransferase/geranylgeranyltransferase type-1 subunit alpha [EC:2.5.1.58 2.5.1.59]	24504at5125_2_scaffold402_size19070:1350-6621
	K06013	STE24 endopeptidase [EC:3.4.24.84]	scaffold72_size59306.g4836
	K06045	squalene-hopene/tetraprenyl-beta-curcumene cyclase [EC:5.4.99.17 4.2.1.129]	scaffold308_size24225.g320
	K06125	4-hydroxybenzoate polyprenyltransferase [EC:2.5.1.39]	scaffold53_size93096.g4898, scaffold632_size9105.g682
	K06126	4-hydroxy-3-polyprenylbenzoate 5-hydroxylase / 2-methoxy-6-polyprenylphenol 4-hydroxylase [EC:1.14.15.45 1.14.15.46]	scaffold371_size38825.g1005
	K06127	2-methoxy-6-polyprenyl-1,4-benzoquinol methylase [EC:2.1.1.201]	scaffold219_size31668.g1806
	K07511	enoyl-CoA hydratase [EC:4.2.1.17]	scaffold495_size14303.g6486, scaffold554_size11854.g2055
	K07513	acetyl-CoA acyltransferase 1 [EC:2.3.1.16]	28091at5125_8_scaffold64_size56020:25357-26806, scaffold64_size56020.g4563, 26754at5125_5_scaffold32_size91039:81447-82872
	K07748	sterol-4alpha-carboxylate 3-dehydrogenase (decarboxylating) [EC:1.1.1.170]	scaffold191_size34757.g5980
	K07750	methylsterol monooxygenase [EC:1.14.18.9]	scaffold150_size59148.g4742
	K08658	intramembrane prenyl-peptidase [EC:3.4.26.1]	scaffold790_size4725.g3373
	K09478	short-chain 2-methylacyl-CoA dehydrogenase [EC:1.3.8.5]	scaffold398_size19175.g6141
	K09699	2-oxoisovalerate dehydrogenase E2 component (dihydrolipoyl transacylase) [EC:2.3.1.168]	27696at5125_6_scaffold414_size35409:19894-21739
	K09827	3-keto steroid reductase [EC:1.1.1.270]	scaffold155_size39478.g549
	K09828	Delta24-sterol reductase [EC:1.3.1.72 1.3.1.-]	scaffold169_size36479.g6272
	K09829	C-8 sterol isomerase [EC:5.-.-.-]	scaffold527_size12625.g6380
	K09831	sterol 22-desaturase [EC:1.14.19.41]	12220at5125_scaffold218_size31780:28838-30611
	K10246	fatty acid elongase 3 [EC:2.3.1.199]	scaffold214_size32600.g4662
	K10251	17beta-estradiol 17-dehydrogenase / very-long-chain 3-oxoacyl-CoA reductase [EC:1.1.1.62 1.1.1.330]	scaffold459_size16242.g515
	K10258	very-long-chain enoyl-CoA reductase [EC:1.3.1.93]	scaffold5_size133014.g5148
	K10703	very-long-chain (3R)-3-hydroxyacyl-CoA dehydratase [EC:4.2.1.134]	scaffold361_size21269.g5315
	K10775	phenylalanine ammonia-lyase [EC:4.3.1.24]	scaffold769_size5270.g4828
	K11155	diacylglycerol O-acyltransferase 1 [EC:2.3.1.20 2.3.1.75 2.3.1.76]	20105at5125_8_scaffold721_size6555:1035-2799
	K11541	carbamoyl-phosphate synthase / aspartate carbamoyltransferase [EC:6.3.5.5 2.1.3.2]	scaffold187_size35115.g4435
	K11778	ditrans,polycis-polyprenyl diphosphate synthase [EC:2.5.1.87]	34863at5125_0_scaffold278_size26161:18112-19336
	K11788	phosphoribosylamine--glycine ligase / phosphoribosylformylglycinamidine cyclo-ligase [EC:6.3.4.13 6.3.3.1]	scaffold791_size4693.g3539
	K11808	phosphoribosylaminoimidazole carboxylase [EC:4.1.1.21]	11953at5125_0_scaffold71_size54067:51819-53887
	K12451	3,5-epimerase/4-reductase [EC:5.1.3.- 1.1.1.-]	scaffold249_size28735.g3928
	K13501	anthranilate synthase / indole-3-glycerol phosphate synthase / phosphoribosylanthranilate isomerase [EC:4.1.3.27 4.1.1.48 5.3.1.24]	6718at5125_0_scaffold110_size45703:20849-23174
	K13507	glycerol-3-phosphate O-acyltransferase / dihydroxyacetone phosphate acyltransferase [EC:2.3.1.15 2.3.1.42]	scaffold323_size43548.g2238
	K13509	lysophosphatidate acyltransferase [EC:2.3.1.51]	scaffold676_size7923.g544
	K13519	lysophospholipid acyltransferase [EC:2.3.1.51 2.3.1.23 2.3.1.-]	16750at5125_3_scaffold352_size21714:2814-4680
	K13830	pentafunctional AROM polypeptide [EC:4.2.3.4 4.2.1.10 1.1.1.25 2.7.1.71 2.5.1.19]	scaffold594_size10124.g4250
	K13953	alcohol dehydrogenase, propanol-preferring [EC:1.1.1.1]	scaffold167_size36746.g6745
	K14152	phosphoribosyl-ATP pyrophosphohydrolase / phosphoribosyl-AMP cyclohydrolase / histidinol dehydrogenase [EC:3.6.1.31 3.5.4.19 1.1.1.23]	scaffold58_size57758.g3195
	K14454	aspartate aminotransferase, cytoplasmic [EC:2.6.1.1]	23489at5125_8_scaffold810_size4439:648-2831
	K14455	aspartate aminotransferase, mitochondrial [EC:2.6.1.1]	23951at5125_7_scaffold137_size41963:1878-3519
	K14541	urea carboxylase / allophanate hydrolase [EC:6.3.4.6 3.5.1.54]	Path2_scaffold751_scaffold158.g22
	K14642	golgi apyrase [EC:3.6.1.5]	scaffold170_size36379.g2756
	K14674	TAG lipase / steryl ester hydrolase / phospholipase A2 / LPA acyltransferase [EC:3.1.1.3 3.1.1.13 3.1.1.4 2.3.1.51]	scaffold725_size12378.g4857
	K14675	TAG lipase / lysophosphatidylethanolamine acyltransferase [EC:3.1.1.3 2.3.1.-]	scaffold313_size33045.g4473
	K15633	2,3-bisphosphoglycerate-independent phosphoglycerate mutase [EC:5.4.2.12]	scaffold163_size37963.g5965
	K15634	2,3-bisphosphoglycerate-dependent phosphoglycerate mutase [EC:5.4.2.11]	scaffold309_size24211.g5514
	K15728	phosphatidate phosphatase LPIN [EC:3.1.3.4]	scaffold58_size57758.g3196
	K15745	phytoene desaturase (3,4-didehydrolycopene-forming) [EC:1.3.99.30]	NODE_9860_length_1892_cov_2.262259_g7059_i0.p1
	K15918	D-glycerate 3-kinase [EC:2.7.1.31]	scaffold411_size18666.g248
	K16055	trehalose 6-phosphate synthase/phosphatase [EC:2.4.1.15 3.1.3.12]	4068at5125_2_scaffold879_size3322:72-2789
	K16342	cytosolic phospholipase A2 [EC:3.1.1.4]	scaffold335_size22606.g329, 9207at5125_scaffold335_size22606:5296-7729
	K16368	diacylglycerol kinase (CTP) [EC:2.7.1.174]	scaffold344_size22282.g220
	K16369	phosphatidylethanolamine N-methyltransferase [EC:2.1.1.17]	scaffold500_size14164.g4293
	K17069	O-acetylhomoserine/O-acetylserine sulfhydrylase [EC:2.5.1.49 2.5.1.47]	scaffold88_size50929.g5794
	K17103	CDP-diacylglycerol---serine O-phosphatidyltransferase [EC:2.7.8.8]	47577at5125_8_scaffold130_size42523:31590-32408
	K17497	phosphomannomutase [EC:5.4.2.8]	scaffold118_size44284.g4289
	K17841	15-cis-phytoene synthase / lycopene beta-cyclase [EC:2.5.1.32 5.5.1.19]	TRINITY_DN205177_c0_g2_i1.p1
	K17842	torulene dioxygenase [EC:1.13.11.59]	15212at5125_1_scaffold757_size12069:1239-3024
	K17900	lipase ATG15 [EC:3.1.1.3]	21850at5125_0_scaffold57_size58248:3291-5181
	K17989	L-serine/L-threonine ammonia-lyase [EC:4.3.1.17 4.3.1.19]	scaffold705_size6990.g3311
	K18386	FAD dependent monooxygenase [EC:1.14.13.-]	scaffold27_size86754.g3386, scaffold3_size109318.g6061
	K18387	paspaline synthase	scaffold27_size86754.g3387, scaffold3_size109318.g6058
	K18447	ADP-sugar diphosphatase [EC:3.6.1.21]	scaffold28_size70424.g5407
	K18532	adenylate kinase [EC:2.7.4.3]	scaffold428_size20321.g1024
	K18586	4-hydroxy-3-methoxy-5-polyprenylbenzoate decarboxylase [EC:4.1.1.130]	scaffold38_size65607.g969
	K18693	diacylglycerol diphosphate phosphatase / phosphatidate phosphatase [EC:3.6.1.75 3.1.3.4]	scaffold237_size29447.g3901, scaffold115_size54245.g1173
	K22337	trehalose 6-phosphate synthase complex regulatory subunit	3798at5125_5_scaffold153_size39658:28400-31166
	K22831	1-acylglycerol-3-phosphate O-acyltransferase [EC:2.3.1.51]	scaffold532_size12378.g2049
	K27797	2-methylcitrate synthase [EC:2.3.3.5]	scaffold675_size7991.g4185
01120 Microbial metabolism in diverse environments (147)
	K00002	alcohol dehydrogenase (NADP+) [EC:1.1.1.2]	scaffold512_size13183.g5231, scaffold41_size64122.g6445
	K00003	homoserine dehydrogenase [EC:1.1.1.3]	scaffold369_size20811.g1291
	K00012	UDPglucose 6-dehydrogenase [EC:1.1.1.22]	11517at5125_5_scaffold189_size44250:30069-31979
	K00015	glyoxylate reductase [EC:1.1.1.26]	31231at5125_2_scaffold188_size34971:33313-34660, scaffold689_size7490.g6602
	K00022	3-hydroxyacyl-CoA dehydrogenase [EC:1.1.1.35]	scaffold221_size31458.g2573
	K00026	malate dehydrogenase [EC:1.1.1.37]	scaffold94_size50004.g3231, scaffold57_size58248.g95
	K00029	malate dehydrogenase (oxaloacetate-decarboxylating)(NADP+) [EC:1.1.1.40]	scaffold34_size69330.g1367
	K00030	isocitrate dehydrogenase (NAD+) [EC:1.1.1.41]	scaffold186_size35138.g5683, scaffold21_size133842.g185
	K00031	isocitrate dehydrogenase [EC:1.1.1.42]	24768at5125_9_scaffold202_size69071:66660-68260
	K00033	6-phosphogluconate dehydrogenase [EC:1.1.1.44 1.1.1.343]	scaffold46_size63065.g6198
	K00058	D-3-phosphoglycerate dehydrogenase / 2-oxoglutarate reductase [EC:1.1.1.95 1.1.1.399]	15628at5125_7_scaffold155_size39478:32051-33740
	K00065	2-dehydro-3-deoxy-D-gluconate 5-dehydrogenase [EC:1.1.1.127]	scaffold69_size75419.g1615
	K00074	3-hydroxybutyryl-CoA dehydrogenase [EC:1.1.1.157]	scaffold409_size18697.g6005
	K00106	xanthine dehydrogenase/oxidase [EC:1.17.1.4 1.17.3.2]	scaffold87_size51210.g4941
	K00121	S-(hydroxymethyl)glutathione dehydrogenase / alcohol dehydrogenase [EC:1.1.1.284 1.1.1.1]	26789at5125_7_scaffold202_size69071:23233-29032
	K00122	formate dehydrogenase [EC:1.17.1.9]	32400at5125_5_scaffold13_size84439:28662-29629
	K00128	aldehyde dehydrogenase (NAD+) [EC:1.2.1.3]	scaffold463_size15953.g5955
	K00133	aspartate-semialdehyde dehydrogenase [EC:1.2.1.11]	31641at5125_scaffold217_size31916:96-959
	K00134	glyceraldehyde 3-phosphate dehydrogenase (phosphorylating) [EC:1.2.1.12]	scaffold100_size48532.g854
	K00135	succinate-semialdehyde dehydrogenase / glutarate-semialdehyde dehydrogenase [EC:1.2.1.16 1.2.1.79 1.2.1.20]	16616at5125_0_scaffold216_size31962:10665-12275
	K00140	malonate-semialdehyde dehydrogenase (acetylating) / methylmalonate-semialdehyde dehydrogenase [EC:1.2.1.18 1.2.1.27]	scaffold23_size73796.g3359
	K00161	pyruvate dehydrogenase E1 component subunit alpha [EC:1.2.4.1]	scaffold446_size16917.g5125
	K00162	pyruvate dehydrogenase E1 component subunit beta [EC:1.2.4.1]	scaffold48_size85950.g1136
	K00164	2-oxoglutarate dehydrogenase E1 component [EC:1.2.4.2]	scaffold350_size21964.g4736
	K00234	succinate dehydrogenase (ubiquinone) flavoprotein subunit [EC:1.3.5.1]	scaffold215_size85640.g209
	K00235	succinate dehydrogenase (ubiquinone) iron-sulfur subunit [EC:1.3.5.1]	scaffold188_size34971.g4335
	K00236	succinate dehydrogenase (ubiquinone) cytochrome b560 subunit	scaffold302_size24454.g5997
	K00237	succinate dehydrogenase (ubiquinone) membrane anchor subunit	51550at5125_scaffold55_size59313:51320-51958
	K00252	glutaryl-CoA dehydrogenase [EC:1.3.8.6]	scaffold111_size86932.g4424
	K00262	glutamate dehydrogenase (NADP+) [EC:1.4.1.4]	23483at5125_0_scaffold34_size69330:38690-40467
	K00264	glutamate synthase (NADH) [EC:1.4.1.14]	200at5125_scaffold210_size33051:4275-10723
	K00275	pyridoxamine 5'-phosphate oxidase [EC:1.4.3.5]	45689at5125_0_scaffold178_size35748:15549-16335, scaffold187_size35115.g4436
	K00288	methylenetetrahydrofolate dehydrogenase (NADP+) / methenyltetrahydrofolate cyclohydrolase / formyltetrahydrofolate synthetase [EC:1.5.1.5 3.5.4.9 6.3.4.3]	4848at5125_3_scaffold14_size83948:51947-55019
	K00306	sarcosine oxidase / L-pipecolate oxidase [EC:1.5.3.1 1.5.3.7]	23387at5125_6_scaffold33_size67185:12553-13928, 23846at5125_3_scaffold166_size36804:34515-35898
	K00365	urate oxidase [EC:1.7.3.3]	scaffold16_size101356.g5644
	K00380	sulfite reductase (NADPH) flavoprotein alpha-component [EC:1.8.1.2]	3404at5125_8_scaffold583_size16482:5162-8360
	K00381	sulfite reductase (NADPH) hemoprotein beta-component [EC:1.8.1.2]	746at5125_scaffold170_size36379:15431-21842
	K00382	dihydrolipoyl dehydrogenase [EC:1.8.1.4]	19905at5125_5_scaffold886_size3189:794-2359
	K00387	sulfite oxidase [EC:1.8.3.1]	scaffold29_size70311.g6025
	K00390	phosphoadenosine phosphosulfate reductase [EC:1.8.4.8 1.8.4.10]	37957at5125_scaffold6_size104284:20249-21804
	K00451	homogentisate 1,2-dioxygenase [EC:1.13.11.5]	scaffold93_size50102.g3747, scaffold19_size78200.g4807
	K00600	glycine hydroxymethyltransferase [EC:2.1.2.1]	scaffold111_size86932.g4420
	K00615	transketolase [EC:2.2.1.1]	7414at5125_9_scaffold44_size63721:39581-42024
	K00616	transaldolase [EC:2.2.1.2]	34844at5125_3_scaffold93_size50102:25150-26539
	K00626	acetyl-CoA C-acetyltransferase [EC:2.3.1.9]	29199at5125_0_scaffold76_size53120:0-1117
	K00627	pyruvate dehydrogenase E2 component (dihydrolipoyllysine-residue acetyltransferase) [EC:2.3.1.12]	27092at5125_7_scaffold62_size56875:5333-6961
	K00641	homoserine O-acetyltransferase/O-succinyltransferase [EC:2.3.1.31 2.3.1.46]	scaffold3_size109318.g6087
	K00658	2-oxoglutarate dehydrogenase E2 component (dihydrolipoamide succinyltransferase) [EC:2.3.1.61]	scaffold162_size38076.g5522
	K00814	alanine transaminase [EC:2.6.1.2]	19682at5125_5_scaffold33_size67185:49490-51004
	K00830	alanine-glyoxylate transaminase / serine-glyoxylate transaminase / serine-pyruvate transaminase [EC:2.6.1.44 2.6.1.45 2.6.1.51]	NODE_13415_length_1475_cov_5.563662_g9875_i0.p1
	K00831	phosphoserine aminotransferase [EC:2.6.1.52]	scaffold266_size49841.g6391
	K00844	hexokinase [EC:2.7.1.1]	16868at5125_7_scaffold664_size8152:583-2326, scaffold222_size31442.g64, scaffold31_size69420.g1549
	K00846	ketohexokinase [EC:2.7.1.3]	43305at5125_6_scaffold355_size36772:14065-15630
	K00850	6-phosphofructokinase 1 [EC:2.7.1.11]	scaffold6_size104284.g5588
	K00851	gluconokinase [EC:2.7.1.12]	scaffold414_size35409.g5096
	K00860	adenylylsulfate kinase [EC:2.7.1.25]	scaffold8_size93184.g6861
	K00863	triose/dihydroxyacetone kinase / FAD-AMP lyase (cyclizing) [EC:2.7.1.28 2.7.1.29 4.6.1.15]	scaffold178_size35748.g1888, scaffold7_size95556.g2758
	K00872	homoserine kinase [EC:2.7.1.39]	scaffold661_size12228.g3843
	K00873	pyruvate kinase [EC:2.7.1.40]	12416at5125_6_scaffold29_size70311:51924-53667
	K00927	phosphoglycerate kinase [EC:2.7.2.3]	24418at5125_8_scaffold206_size33378:29583-30945
	K00928	aspartate kinase [EC:2.7.2.4]	scaffold345_size36374.g1082
	K00948	ribose-phosphate pyrophosphokinase [EC:2.7.6.1]	scaffold199_size34253.g5063, 21129at5125_9_scaffold62_size56875:31903-33510, scaffold125_size43255.g3018
	K00958	sulfate adenylyltransferase [EC:2.7.7.4]	12776at5125_8_scaffold38_size65607:26996-28926
	K00963	UTP--glucose-1-phosphate uridylyltransferase [EC:2.7.7.9]	scaffold313_size33045.g4476
	K01011	thiosulfate/3-mercaptopyruvate sulfurtransferase [EC:2.8.1.1 2.8.1.2]	33816at5125_5_scaffold338_size22549:3430-4508
	K01053	gluconolactonase [EC:3.1.1.17]	scaffold528_size12591.g334
	K01057	6-phosphogluconolactonase [EC:3.1.1.31]	scaffold35_size65923.g1228
	K01061	carboxymethylenebutenolidase [EC:3.1.1.45]	40105at5125_7_scaffold571_size10996:6924-8077
	K01070	S-formylglutathione hydrolase [EC:3.1.2.12]	42833at5125_6_scaffold779_size10059:3265-4287
	K01079	phosphoserine phosphatase [EC:3.1.3.3]	28114at5125_3_scaffold6_size104284:23160-24585
	K01082	3'(2'), 5'-bisphosphate nucleotidase [EC:3.1.3.7]	scaffold145_size40582.g5428, scaffold39_size93301.g2459, 30237at5125_0_scaffold562_size19629:18168-19422
	K01100	sedoheptulose-bisphosphatase [EC:3.1.3.37]	scaffold243_size43191.g4824
	K01101	4-nitrophenyl phosphatase [EC:3.1.3.41]	scaffold381_size33700.g3625
	K01426	amidase [EC:3.5.1.4]	scaffold48_size85950.g1117, scaffold273_size26880.g3847, scaffold115_size54245.g1180, scaffold318_size55048.g931
	K01427	urease [EC:3.5.1.5]	scaffold55_size59313.g1342
	K01466	allantoinase [EC:3.5.2.5]	scaffold17_size79284.g691
	K01477	allantoicase [EC:3.5.3.4]	scaffold404_size19051.g1668
	K01501	nitrilase [EC:3.5.5.1]	scaffold39_size93301.g2464
	K01512	acylphosphatase [EC:3.6.1.7]	scaffold26_size87486.g1043
	K01555	fumarylacetoacetase [EC:3.7.1.2]	scaffold45_size63450.g3765
	K01560	2-haloacid dehalogenase [EC:3.8.1.2]	scaffold547_size12011.g401, scaffold457_size20996.g5288
	K01580	glutamate decarboxylase [EC:4.1.1.15]	scaffold87_size51210.g4934, scaffold326_size49137.g4505
	K01610	phosphoenolpyruvate carboxykinase (ATP) [EC:4.1.1.49]	10356at5125_scaffold166_size36804:15783-18245
	K01620	threonine aldolase [EC:4.1.2.48]	29000at5125_4_scaffold189_size44250:14948-16013, 25464at5125_7_scaffold159_size39071:28683-29871
	K01624	fructose-bisphosphate aldolase, class II [EC:4.1.2.13]	scaffold212_size32866.g1227
	K01637	isocitrate/methylisocitrate lyase [EC:4.1.3.1 4.1.3.30]	scaffold687_size7561.g3962, scaffold932_size2205.g1316
	K01638	malate synthase [EC:2.3.3.9]	scaffold351_size21715.g5617
	K01640	hydroxymethylglutaryl-CoA lyase [EC:4.1.3.4]	31646at5125_4_scaffold5_size133014:51181-52376
	K01647	citrate synthase [EC:2.3.3.1]	20216at5125_2_scaffold88_size50929:43552-45209
	K01648	ATP citrate (pro-S)-lyase [EC:2.3.3.8]	scaffold74_size53861.g1716, scaffold74_size53861.g1715
	K01655	homocitrate synthase [EC:2.3.3.14]	scaffold591_size10284.g6848
	K01679	fumarate hydratase, class II [EC:4.2.1.2]	20781at5125_scaffold351_size21715:16268-17864
	K01681	aconitate hydratase [EC:4.2.1.3]	scaffold795_size4631.g3540
	K01689	enolase 1/2/3 [EC:4.2.1.11]	NODE_10527_length_1797_cov_6.923256_g7580_i0.p1
	K01698	porphobilinogen synthase [EC:4.2.1.24]	28239at5125_6_scaffold367_size21022:1467-2697
	K01705	homoaconitate hydratase [EC:4.2.1.36]	scaffold302_size24454.g5995
	K01719	uroporphyrinogen-III synthase [EC:4.2.1.75]	scaffold29_size70311.g6042
	K01720	2-methylcitrate dehydratase [EC:4.2.1.79]	scaffold310_size24155.g2201
	K01733	threonine synthase [EC:4.2.3.1]	scaffold77_size53086.g2503
	K01738	cysteine synthase [EC:2.5.1.47]	scaffold880_size3295.g5276
	K01739	cystathionine gamma-synthase [EC:2.5.1.48]	scaffold245_size29027.g6352, 14063at5125_6_scaffold716_size6775:2387-4333, scaffold282_size25966.g510
	K01749	hydroxymethylbilane synthase [EC:2.5.1.61]	scaffold106_size46561.g2242
	K01783	ribulose-phosphate 3-epimerase [EC:5.1.3.1]	scaffold122_size85860.g372
	K01785	aldose 1-epimerase [EC:5.1.3.3]	34853at5125_2_scaffold163_size37963:33816-34804, 25129at5125_4_scaffold5_size133014:46684-47979
	K01792	glucose-6-phosphate 1-epimerase [EC:5.1.3.15]	scaffold194_size34572.g4966
	K01796	alpha-methylacyl-CoA racemase [EC:5.1.99.4]	scaffold34_size69330.g1382
	K01800	maleylacetoacetate isomerase [EC:5.2.1.2]	scaffold45_size63450.g3764
	K01803	triosephosphate isomerase (TIM) [EC:5.3.1.1]	scaffold78_size53078.g5302
	K01807	ribose 5-phosphate isomerase A [EC:5.3.1.6]	scaffold82_size52680.g1799
	K01808	ribose 5-phosphate isomerase B [EC:5.3.1.6]	scaffold7_size95556.g2759
	K01810	glucose-6-phosphate isomerase [EC:5.3.1.9]	scaffold305_size24302.g5082
	K01835	phosphoglucomutase [EC:5.4.2.2]	scaffold174_size35922.g2983
	K01885	glutamyl-tRNA synthetase [EC:6.1.1.17]	scaffold467_size15732.g5844, scaffold16_size101356.g5640
	K01895	acetyl-CoA synthetase [EC:6.2.1.1]	scaffold612_size18444.g5529
	K01899	succinyl-CoA synthetase alpha subunit [EC:6.2.1.4 6.2.1.5]	scaffold237_size29447.g3895
	K01900	succinyl-CoA synthetase beta subunit [EC:6.2.1.4 6.2.1.5]	scaffold395_size19427.g6245
	K01915	glutamine synthetase [EC:6.3.1.2]	26736at5125_5_scaffold244_size29051:22306-23751, scaffold892_size3093.g6607
	K01958	pyruvate carboxylase [EC:6.4.1.1]	1767at5125_scaffold505_size28042:1500-5586
	K02304	precorrin-2 dehydrogenase / sirohydrochlorin ferrochelatase [EC:1.3.1.76 4.99.1.4]	43341at5125_4_scaffold189_size44250:11592-12481
	K02510	4-hydroxy-2-oxoheptanedioate aldolase [EC:4.1.2.52]	scaffold622_size9347.g3945, NODE_19001_length_1019_cov_4.625265_g14630_i0.p1
	K03380	phenol 2-monooxygenase (NADPH) [EC:1.14.13.7]	scaffold23_size73796.g3358
	K03841	fructose-1,6-bisphosphatase I [EC:3.1.3.11]	scaffold415_size18502.g3181
	K05275	pyridoxine 4-dehydrogenase [EC:1.1.1.65]	scaffold92_size66750.g3813
	K05824	homoisocitrate dehydrogenase [EC:1.1.1.87]	32796at5125_3_scaffold939_size2107:690-1833
	K07127	5-hydroxyisourate hydrolase [EC:3.5.2.17]	scaffold849_size3879.g6139
	K07511	enoyl-CoA hydratase [EC:4.2.1.17]	scaffold495_size14303.g6486, scaffold554_size11854.g2055
	K08726	soluble epoxide hydrolase / lipid-phosphate phosphatase [EC:3.3.2.10 3.1.3.76]	35890at5125_9_scaffold543_size17997:5955-6981
	K10438	3-hydroxyphenylacetate 6-hydroxylase [EC:1.14.13.63]	scaffold96_size49288.g3546
	K10534	nitrate reductase (NAD(P)H) [EC:1.7.1.1 1.7.1.2 1.7.1.3]	scaffold142_size41208.g410
	K13953	alcohol dehydrogenase, propanol-preferring [EC:1.1.1.1]	scaffold167_size36746.g6745
	K14333	2,3-dihydroxybenzoate decarboxylase [EC:4.1.1.46]	scaffold7_size95556.g2769
	K14338	cytochrome P450 / NADPH-cytochrome P450 reductase [EC:1.14.14.1 1.6.2.4]	scaffold335_size22606.g332
	K14454	aspartate aminotransferase, cytoplasmic [EC:2.6.1.1]	23489at5125_8_scaffold810_size4439:648-2831
	K14455	aspartate aminotransferase, mitochondrial [EC:2.6.1.1]	23951at5125_7_scaffold137_size41963:1878-3519
	K14541	urea carboxylase / allophanate hydrolase [EC:6.3.4.6 3.5.1.54]	Path2_scaffold751_scaffold158.g22
	K15371	glutamate dehydrogenase [EC:1.4.1.2]	scaffold257_size28225.g6594
	K15633	2,3-bisphosphoglycerate-independent phosphoglycerate mutase [EC:5.4.2.12]	scaffold163_size37963.g5965
	K15634	2,3-bisphosphoglycerate-dependent phosphoglycerate mutase [EC:5.4.2.11]	scaffold309_size24211.g5514
	K17069	O-acetylhomoserine/O-acetylserine sulfhydrylase [EC:2.5.1.49 2.5.1.47]	scaffold88_size50929.g5794
	K18102	L-galactonate dehydratase [EC:4.2.1.146]	scaffold489_size14580.g5776
	K18107	L-glyceraldehyde reductase [EC:1.1.1.372]	scaffold228_size30389.g4105
	K18337	L-rhamnose 1-dehydrogenase [EC:1.1.1.378 1.1.1.377 1.1.1.173]	scaffold200_size65689.g4207
	K18338	L-rhamnono-1,4-lactonase [EC:3.1.1.65]	28997at5125_scaffold196_size34409:11199-12372
	K19634	D-galacturonate reductase [EC:1.1.1.365]	scaffold69_size75419.g1611
	K23146	3-hydroxyisobutyrate/3-hydroxypropionate dehydrogenase [EC:1.1.1.31 1.1.1.59]	scaffold156_size39459.g5736
	K25004	methylenetetrahydrofolate reductase (NADPH) [EC:1.5.1.53]	scaffold21_size133842.g176, scaffold522_size12868.g6249
	K27797	2-methylcitrate synthase [EC:2.3.3.5]	scaffold675_size7991.g4185
01200 Carbon metabolism (77)
	K00026	malate dehydrogenase [EC:1.1.1.37]	scaffold94_size50004.g3231, scaffold57_size58248.g95
	K00029	malate dehydrogenase (oxaloacetate-decarboxylating)(NADP+) [EC:1.1.1.40]	scaffold34_size69330.g1367
	K00030	isocitrate dehydrogenase (NAD+) [EC:1.1.1.41]	scaffold186_size35138.g5683, scaffold21_size133842.g185
	K00031	isocitrate dehydrogenase [EC:1.1.1.42]	24768at5125_9_scaffold202_size69071:66660-68260
	K00033	6-phosphogluconate dehydrogenase [EC:1.1.1.44 1.1.1.343]	scaffold46_size63065.g6198
	K00058	D-3-phosphoglycerate dehydrogenase / 2-oxoglutarate reductase [EC:1.1.1.95 1.1.1.399]	15628at5125_7_scaffold155_size39478:32051-33740
	K00074	3-hydroxybutyryl-CoA dehydrogenase [EC:1.1.1.157]	scaffold409_size18697.g6005
	K00121	S-(hydroxymethyl)glutathione dehydrogenase / alcohol dehydrogenase [EC:1.1.1.284 1.1.1.1]	26789at5125_7_scaffold202_size69071:23233-29032
	K00122	formate dehydrogenase [EC:1.17.1.9]	32400at5125_5_scaffold13_size84439:28662-29629
	K00134	glyceraldehyde 3-phosphate dehydrogenase (phosphorylating) [EC:1.2.1.12]	scaffold100_size48532.g854
	K00140	malonate-semialdehyde dehydrogenase (acetylating) / methylmalonate-semialdehyde dehydrogenase [EC:1.2.1.18 1.2.1.27]	scaffold23_size73796.g3359
	K00161	pyruvate dehydrogenase E1 component subunit alpha [EC:1.2.4.1]	scaffold446_size16917.g5125
	K00162	pyruvate dehydrogenase E1 component subunit beta [EC:1.2.4.1]	scaffold48_size85950.g1136
	K00164	2-oxoglutarate dehydrogenase E1 component [EC:1.2.4.2]	scaffold350_size21964.g4736
	K00234	succinate dehydrogenase (ubiquinone) flavoprotein subunit [EC:1.3.5.1]	scaffold215_size85640.g209
	K00235	succinate dehydrogenase (ubiquinone) iron-sulfur subunit [EC:1.3.5.1]	scaffold188_size34971.g4335
	K00236	succinate dehydrogenase (ubiquinone) cytochrome b560 subunit	scaffold302_size24454.g5997
	K00237	succinate dehydrogenase (ubiquinone) membrane anchor subunit	51550at5125_scaffold55_size59313:51320-51958
	K00281	glycine cleavage system P protein (glycine dehydrogenase) [EC:1.4.4.2]	scaffold107_size46551.g2986
	K00382	dihydrolipoyl dehydrogenase [EC:1.8.1.4]	19905at5125_5_scaffold886_size3189:794-2359
	K00600	glycine hydroxymethyltransferase [EC:2.1.2.1]	scaffold111_size86932.g4420
	K00605	glycine cleavage system T protein (aminomethyltransferase) [EC:2.1.2.10]	26624at5125_2_scaffold65_size55956:52653-53979
	K00615	transketolase [EC:2.2.1.1]	7414at5125_9_scaffold44_size63721:39581-42024
	K00616	transaldolase [EC:2.2.1.2]	34844at5125_3_scaffold93_size50102:25150-26539
	K00626	acetyl-CoA C-acetyltransferase [EC:2.3.1.9]	29199at5125_0_scaffold76_size53120:0-1117
	K00627	pyruvate dehydrogenase E2 component (dihydrolipoyllysine-residue acetyltransferase) [EC:2.3.1.12]	27092at5125_7_scaffold62_size56875:5333-6961
	K00658	2-oxoglutarate dehydrogenase E2 component (dihydrolipoamide succinyltransferase) [EC:2.3.1.61]	scaffold162_size38076.g5522
	K00814	alanine transaminase [EC:2.6.1.2]	19682at5125_5_scaffold33_size67185:49490-51004
	K00830	alanine-glyoxylate transaminase / serine-glyoxylate transaminase / serine-pyruvate transaminase [EC:2.6.1.44 2.6.1.45 2.6.1.51]	NODE_13415_length_1475_cov_5.563662_g9875_i0.p1
	K00831	phosphoserine aminotransferase [EC:2.6.1.52]	scaffold266_size49841.g6391
	K00844	hexokinase [EC:2.7.1.1]	16868at5125_7_scaffold664_size8152:583-2326, scaffold222_size31442.g64, scaffold31_size69420.g1549
	K00850	6-phosphofructokinase 1 [EC:2.7.1.11]	scaffold6_size104284.g5588
	K00851	gluconokinase [EC:2.7.1.12]	scaffold414_size35409.g5096
	K00863	triose/dihydroxyacetone kinase / FAD-AMP lyase (cyclizing) [EC:2.7.1.28 2.7.1.29 4.6.1.15]	scaffold178_size35748.g1888, scaffold7_size95556.g2758
	K00873	pyruvate kinase [EC:2.7.1.40]	12416at5125_6_scaffold29_size70311:51924-53667
	K00927	phosphoglycerate kinase [EC:2.7.2.3]	24418at5125_8_scaffold206_size33378:29583-30945
	K00948	ribose-phosphate pyrophosphokinase [EC:2.7.6.1]	scaffold199_size34253.g5063, 21129at5125_9_scaffold62_size56875:31903-33510, scaffold125_size43255.g3018
	K01053	gluconolactonase [EC:3.1.1.17]	scaffold528_size12591.g334
	K01057	6-phosphogluconolactonase [EC:3.1.1.31]	scaffold35_size65923.g1228
	K01070	S-formylglutathione hydrolase [EC:3.1.2.12]	42833at5125_6_scaffold779_size10059:3265-4287
	K01079	phosphoserine phosphatase [EC:3.1.3.3]	28114at5125_3_scaffold6_size104284:23160-24585
	K01100	sedoheptulose-bisphosphatase [EC:3.1.3.37]	scaffold243_size43191.g4824
	K01455	formamidase [EC:3.5.1.49]	24159at5125_2_scaffold45_size63450:1003-2510
	K01610	phosphoenolpyruvate carboxykinase (ATP) [EC:4.1.1.49]	10356at5125_scaffold166_size36804:15783-18245
	K01624	fructose-bisphosphate aldolase, class II [EC:4.1.2.13]	scaffold212_size32866.g1227
	K01637	isocitrate/methylisocitrate lyase [EC:4.1.3.1 4.1.3.30]	scaffold687_size7561.g3962, scaffold932_size2205.g1316
	K01638	malate synthase [EC:2.3.3.9]	scaffold351_size21715.g5617
	K01647	citrate synthase [EC:2.3.3.1]	20216at5125_2_scaffold88_size50929:43552-45209
	K01679	fumarate hydratase, class II [EC:4.2.1.2]	20781at5125_scaffold351_size21715:16268-17864
	K01681	aconitate hydratase [EC:4.2.1.3]	scaffold795_size4631.g3540
	K01689	enolase 1/2/3 [EC:4.2.1.11]	NODE_10527_length_1797_cov_6.923256_g7580_i0.p1
	K01720	2-methylcitrate dehydratase [EC:4.2.1.79]	scaffold310_size24155.g2201
	K01738	cysteine synthase [EC:2.5.1.47]	scaffold880_size3295.g5276
	K01754	threonine dehydratase [EC:4.3.1.19]	scaffold37_size65757.g3511
	K01783	ribulose-phosphate 3-epimerase [EC:5.1.3.1]	scaffold122_size85860.g372
	K01803	triosephosphate isomerase (TIM) [EC:5.3.1.1]	scaffold78_size53078.g5302
	K01807	ribose 5-phosphate isomerase A [EC:5.3.1.6]	scaffold82_size52680.g1799
	K01808	ribose 5-phosphate isomerase B [EC:5.3.1.6]	scaffold7_size95556.g2759
	K01810	glucose-6-phosphate isomerase [EC:5.3.1.9]	scaffold305_size24302.g5082
	K01895	acetyl-CoA synthetase [EC:6.2.1.1]	scaffold612_size18444.g5529
	K01899	succinyl-CoA synthetase alpha subunit [EC:6.2.1.4 6.2.1.5]	scaffold237_size29447.g3895
	K01900	succinyl-CoA synthetase beta subunit [EC:6.2.1.4 6.2.1.5]	scaffold395_size19427.g6245
	K01958	pyruvate carboxylase [EC:6.4.1.1]	1767at5125_scaffold505_size28042:1500-5586
	K02437	glycine cleavage system H protein	scaffold106_size46561.g2241
	K03781	catalase [EC:1.11.1.6]	scaffold728_size6384.g946
	K03841	fructose-1,6-bisphosphatase I [EC:3.1.3.11]	scaffold415_size18502.g3181
	K05605	3-hydroxyisobutyryl-CoA hydrolase [EC:3.1.2.4]	scaffold252_size28450.g6153
	K07511	enoyl-CoA hydratase [EC:4.2.1.17]	scaffold495_size14303.g6486, scaffold554_size11854.g2055
	K14454	aspartate aminotransferase, cytoplasmic [EC:2.6.1.1]	23489at5125_8_scaffold810_size4439:648-2831
	K14455	aspartate aminotransferase, mitochondrial [EC:2.6.1.1]	23951at5125_7_scaffold137_size41963:1878-3519
	K14729	multifunctional beta-oxidation protein [EC:4.2.1.- 1.1.1.-]	scaffold894_size3067.g1757
	K15633	2,3-bisphosphoglycerate-independent phosphoglycerate mutase [EC:5.4.2.12]	scaffold163_size37963.g5965
	K15634	2,3-bisphosphoglycerate-dependent phosphoglycerate mutase [EC:5.4.2.11]	scaffold309_size24211.g5514
	K15918	D-glycerate 3-kinase [EC:2.7.1.31]	scaffold411_size18666.g248
	K17069	O-acetylhomoserine/O-acetylserine sulfhydrylase [EC:2.5.1.49 2.5.1.47]	scaffold88_size50929.g5794
	K17989	L-serine/L-threonine ammonia-lyase [EC:4.3.1.17 4.3.1.19]	scaffold705_size6990.g3311
	K23146	3-hydroxyisobutyrate/3-hydroxypropionate dehydrogenase [EC:1.1.1.31 1.1.1.59]	scaffold156_size39459.g5736
01210 2-Oxocarboxylic acid metabolism (34)
	K00030	isocitrate dehydrogenase (NAD+) [EC:1.1.1.41]	scaffold186_size35138.g5683, scaffold21_size133842.g185
	K00031	isocitrate dehydrogenase [EC:1.1.1.42]	24768at5125_9_scaffold202_size69071:66660-68260
	K00053	ketol-acid reductoisomerase [EC:1.1.1.86]	scaffold547_size12011.g399
	K00133	aspartate-semialdehyde dehydrogenase [EC:1.2.1.11]	31641at5125_scaffold217_size31916:96-959
	K00161	pyruvate dehydrogenase E1 component subunit alpha [EC:1.2.4.1]	scaffold446_size16917.g5125
	K00162	pyruvate dehydrogenase E1 component subunit beta [EC:1.2.4.1]	scaffold48_size85950.g1136
	K00164	2-oxoglutarate dehydrogenase E1 component [EC:1.2.4.2]	scaffold350_size21964.g4736
	K00166	2-oxoisovalerate dehydrogenase E1 component subunit alpha [EC:1.2.4.4]	22627at5125_6_scaffold219_size31668:10159-11555
	K00167	2-oxoisovalerate dehydrogenase E1 component subunit beta [EC:1.2.4.4]	26750at5125_7_scaffold134_size42169:37949-39115
	K00382	dihydrolipoyl dehydrogenase [EC:1.8.1.4]	19905at5125_5_scaffold886_size3189:794-2359
	K00618	amino-acid N-acetyltransferase [EC:2.3.1.1]	scaffold311_size24153.g2473
	K00620	glutamate N-acetyltransferase / amino-acid N-acetyltransferase [EC:2.3.1.35 2.3.1.1]	23476at5125_7_scaffold20_size76570:45438-46833
	K00627	pyruvate dehydrogenase E2 component (dihydrolipoyllysine-residue acetyltransferase) [EC:2.3.1.12]	27092at5125_7_scaffold62_size56875:5333-6961
	K00658	2-oxoglutarate dehydrogenase E2 component (dihydrolipoamide succinyltransferase) [EC:2.3.1.61]	scaffold162_size38076.g5522
	K00814	alanine transaminase [EC:2.6.1.2]	19682at5125_5_scaffold33_size67185:49490-51004
	K00818	acetylornithine aminotransferase [EC:2.6.1.11]	scaffold87_size51210.g4932
	K00826	branched-chain amino acid aminotransferase [EC:2.6.1.42]	scaffold64_size56020.g4555, scaffold528_size12591.g339
	K00830	alanine-glyoxylate transaminase / serine-glyoxylate transaminase / serine-pyruvate transaminase [EC:2.6.1.44 2.6.1.45 2.6.1.51]	NODE_13415_length_1475_cov_5.563662_g9875_i0.p1
	K00838	aromatic amino acid aminotransferase I / 2-aminoadipate transaminase [EC:2.6.1.57 2.6.1.39 2.6.1.27 2.6.1.5]	19651at5125_9_scaffold71_size54067:19188-20945
	K00928	aspartate kinase [EC:2.7.2.4]	scaffold345_size36374.g1082
	K01438	acetylornithine deacetylase [EC:3.5.1.16]	scaffold36_size65760.g6830
	K01647	citrate synthase [EC:2.3.3.1]	20216at5125_2_scaffold88_size50929:43552-45209
	K01649	2-isopropylmalate synthase [EC:2.3.3.13]	11116at5125_scaffold6_size104284:80893-82729
	K01652	acetolactate synthase I/II/III large subunit [EC:2.2.1.6]	scaffold928_size2321.g5233
	K01653	acetolactate synthase I/III small subunit [EC:2.2.1.6]	scaffold451_size16632.g4728
	K01655	homocitrate synthase [EC:2.3.3.14]	scaffold591_size10284.g6848
	K01681	aconitate hydratase [EC:4.2.1.3]	scaffold795_size4631.g3540
	K01687	dihydroxy-acid dehydratase [EC:4.2.1.9]	9353at5125_2_scaffold211_size33047:12267-14240, 13543at5125_0_scaffold532_size12378:0-1737
	K01702	3-isopropylmalate dehydratase [EC:4.2.1.33]	scaffold276_size43159.g2836
	K01705	homoaconitate hydratase [EC:4.2.1.36]	scaffold302_size24454.g5995
	K05824	homoisocitrate dehydrogenase [EC:1.1.1.87]	32796at5125_3_scaffold939_size2107:690-1833
	K09699	2-oxoisovalerate dehydrogenase E2 component (dihydrolipoyl transacylase) [EC:2.3.1.168]	27696at5125_6_scaffold414_size35409:19894-21739
	K14454	aspartate aminotransferase, cytoplasmic [EC:2.6.1.1]	23489at5125_8_scaffold810_size4439:648-2831
	K14455	aspartate aminotransferase, mitochondrial [EC:2.6.1.1]	23951at5125_7_scaffold137_size41963:1878-3519
01212 Fatty acid metabolism (22)
	K00022	3-hydroxyacyl-CoA dehydrogenase [EC:1.1.1.35]	scaffold221_size31458.g2573
	K00059	3-oxoacyl-[acyl-carrier protein] reductase [EC:1.1.1.100]	scaffold345_size36374.g1090
	K00249	acyl-CoA dehydrogenase [EC:1.3.8.7]	18940at5125_9_scaffold378_size20609:16788-18326
	K00507	stearoyl-CoA desaturase (Delta-9 desaturase) [EC:1.14.19.1]	scaffold73_size53893.g5365
	K00626	acetyl-CoA C-acetyltransferase [EC:2.3.1.9]	29199at5125_0_scaffold76_size53120:0-1117
	K00645	[acyl-carrier-protein] S-malonyltransferase [EC:2.3.1.39]	scaffold114_size44679.g664
	K00667	fatty acid synthase subunit alpha, fungi type [EC:2.3.1.86]	scaffold148_size40302.g3032
	K00668	fatty acid synthase subunit beta, fungi type [EC:2.3.1.86]	scaffold148_size40302.g3031
	K01074	palmitoyl-protein thioesterase [EC:3.1.2.22]	34115at5125_8_scaffold183_size39364:1910-8830
	K01897	long-chain-fatty-acid---CoA ligase [EC:6.2.1.3]	6627at5125_2_scaffold323_size43548:4317-6590, 8567at5125_8_scaffold88_size50929:30459-32642
	K07511	enoyl-CoA hydratase [EC:4.2.1.17]	scaffold495_size14303.g6486, scaffold554_size11854.g2055
	K07512	mitochondrial enoyl-[acyl-carrier protein] reductase / trans-2-enoyl-CoA reductase [EC:1.3.1.- 1.3.1.38]	scaffold141_size41484.g1750
	K07513	acetyl-CoA acyltransferase 1 [EC:2.3.1.16]	28091at5125_8_scaffold64_size56020:25357-26806, scaffold64_size56020.g4563, 26754at5125_5_scaffold32_size91039:81447-82872
	K08764	sterol carrier protein 2 [EC:2.3.1.176]	scaffold125_size43255.g3028
	K09458	3-oxoacyl-[acyl-carrier-protein] synthase II [EC:2.3.1.179]	31010at5125_scaffold630_size9171:649-2053
	K09478	short-chain 2-methylacyl-CoA dehydrogenase [EC:1.3.8.5]	scaffold398_size19175.g6141
	K10246	fatty acid elongase 3 [EC:2.3.1.199]	scaffold214_size32600.g4662
	K10251	17beta-estradiol 17-dehydrogenase / very-long-chain 3-oxoacyl-CoA reductase [EC:1.1.1.62 1.1.1.330]	scaffold459_size16242.g515
	K10256	omega-6 fatty acid desaturase / acyl-lipid omega-6 desaturase (Delta-12 desaturase) [EC:1.14.19.6 1.14.19.22]	26873at5125_6_scaffold36_size65760:3735-5211
	K10258	very-long-chain enoyl-CoA reductase [EC:1.3.1.93]	scaffold5_size133014.g5148
	K10703	very-long-chain (3R)-3-hydroxyacyl-CoA dehydratase [EC:4.2.1.134]	scaffold361_size21269.g5315
	K18660	malonyl-CoA/methylmalonyl-CoA synthetase [EC:6.2.1.76 6.2.1.-]	scaffold37_size65757.g3519
01230 Biosynthesis of amino acids (89)
	K00003	homoserine dehydrogenase [EC:1.1.1.3]	scaffold369_size20811.g1291
	K00030	isocitrate dehydrogenase (NAD+) [EC:1.1.1.41]	scaffold186_size35138.g5683, scaffold21_size133842.g185
	K00031	isocitrate dehydrogenase [EC:1.1.1.42]	24768at5125_9_scaffold202_size69071:66660-68260
	K00053	ketol-acid reductoisomerase [EC:1.1.1.86]	scaffold547_size12011.g399
	K00058	D-3-phosphoglycerate dehydrogenase / 2-oxoglutarate reductase [EC:1.1.1.95 1.1.1.399]	15628at5125_7_scaffold155_size39478:32051-33740
	K00133	aspartate-semialdehyde dehydrogenase [EC:1.2.1.11]	31641at5125_scaffold217_size31916:96-959
	K00134	glyceraldehyde 3-phosphate dehydrogenase (phosphorylating) [EC:1.2.1.12]	scaffold100_size48532.g854
	K00143	L-2-aminoadipate reductase [EC:1.2.1.95]	scaffold681_size7735.g2471
	K00147	glutamate-5-semialdehyde dehydrogenase [EC:1.2.1.41]	27933at5125_6_scaffold154_size39485:25866-27443
	K00211	prephenate dehydrogenase (NADP+) [EC:1.3.1.13]	scaffold16_size101356.g5635
	K00264	glutamate synthase (NADH) [EC:1.4.1.14]	200at5125_scaffold210_size33051:4275-10723
	K00286	pyrroline-5-carboxylate reductase [EC:1.5.1.2]	scaffold63_size56128.g4687
	K00290	saccharopine dehydrogenase (NAD+, L-lysine forming) [EC:1.5.1.7]	scaffold197_size34353.g983
	K00293	saccharopine dehydrogenase (NADP+, L-glutamate forming) [EC:1.5.1.10]	25141at5125_7_scaffold476_size15296:777-2168
	K00549	5-methyltetrahydropteroyltriglutamate--homocysteine methyltransferase [EC:2.1.1.14]	scaffold616_size9597.g1510
	K00600	glycine hydroxymethyltransferase [EC:2.1.2.1]	scaffold111_size86932.g4420
	K00611	ornithine carbamoyltransferase [EC:2.1.3.3]	scaffold246_size35674.g4145
	K00615	transketolase [EC:2.2.1.1]	7414at5125_9_scaffold44_size63721:39581-42024
	K00616	transaldolase [EC:2.2.1.2]	34844at5125_3_scaffold93_size50102:25150-26539
	K00618	amino-acid N-acetyltransferase [EC:2.3.1.1]	scaffold311_size24153.g2473
	K00620	glutamate N-acetyltransferase / amino-acid N-acetyltransferase [EC:2.3.1.35 2.3.1.1]	23476at5125_7_scaffold20_size76570:45438-46833
	K00641	homoserine O-acetyltransferase/O-succinyltransferase [EC:2.3.1.31 2.3.1.46]	scaffold3_size109318.g6087
	K00765	ATP phosphoribosyltransferase [EC:2.4.2.17]	scaffold324_size23322.g3890, NODE_16086_length_1226_cov_3.710183_g12101_i0.p1
	K00766	anthranilate phosphoribosyltransferase [EC:2.4.2.18]	26108at5125_9_scaffold184_size39637:2307-3687
	K00789	S-adenosylmethionine synthetase [EC:2.5.1.6]	31057at5125_7_scaffold26_size87486:77113-78442
	K00814	alanine transaminase [EC:2.6.1.2]	19682at5125_5_scaffold33_size67185:49490-51004
	K00817	histidinol-phosphate aminotransferase [EC:2.6.1.9]	scaffold187_size35115.g4432
	K00818	acetylornithine aminotransferase [EC:2.6.1.11]	scaffold87_size51210.g4932
	K00826	branched-chain amino acid aminotransferase [EC:2.6.1.42]	scaffold64_size56020.g4555, scaffold528_size12591.g339
	K00831	phosphoserine aminotransferase [EC:2.6.1.52]	scaffold266_size49841.g6391
	K00838	aromatic amino acid aminotransferase I / 2-aminoadipate transaminase [EC:2.6.1.57 2.6.1.39 2.6.1.27 2.6.1.5]	19651at5125_9_scaffold71_size54067:19188-20945
	K00850	6-phosphofructokinase 1 [EC:2.7.1.11]	scaffold6_size104284.g5588
	K00872	homoserine kinase [EC:2.7.1.39]	scaffold661_size12228.g3843
	K00873	pyruvate kinase [EC:2.7.1.40]	12416at5125_6_scaffold29_size70311:51924-53667
	K00927	phosphoglycerate kinase [EC:2.7.2.3]	24418at5125_8_scaffold206_size33378:29583-30945
	K00928	aspartate kinase [EC:2.7.2.4]	scaffold345_size36374.g1082
	K00931	glutamate 5-kinase [EC:2.7.2.11]	22624at5125_6_scaffold403_size19054:3014-4549
	K00948	ribose-phosphate pyrophosphokinase [EC:2.7.6.1]	scaffold199_size34253.g5063, 21129at5125_9_scaffold62_size56875:31903-33510, scaffold125_size43255.g3018
	K01079	phosphoserine phosphatase [EC:3.1.3.3]	28114at5125_3_scaffold6_size104284:23160-24585
	K01438	acetylornithine deacetylase [EC:3.5.1.16]	scaffold36_size65760.g6830
	K01476	arginase [EC:3.5.3.1]	34318at5125_1_scaffold234_size29679:10002-11138
	K01620	threonine aldolase [EC:4.1.2.48]	29000at5125_4_scaffold189_size44250:14948-16013, 25464at5125_7_scaffold159_size39071:28683-29871
	K01624	fructose-bisphosphate aldolase, class II [EC:4.1.2.13]	scaffold212_size32866.g1227
	K01626	3-deoxy-7-phosphoheptulonate synthase [EC:2.5.1.54]	NODE_14541_length_1357_cov_34.842969_g10806_i0.p1, scaffold194_size34572.g4967, scaffold77_size53086.g2509
	K01647	citrate synthase [EC:2.3.3.1]	20216at5125_2_scaffold88_size50929:43552-45209
	K01649	2-isopropylmalate synthase [EC:2.3.3.13]	11116at5125_scaffold6_size104284:80893-82729
	K01652	acetolactate synthase I/II/III large subunit [EC:2.2.1.6]	scaffold928_size2321.g5233
	K01653	acetolactate synthase I/III small subunit [EC:2.2.1.6]	scaffold451_size16632.g4728
	K01655	homocitrate synthase [EC:2.3.3.14]	scaffold591_size10284.g6848
	K01657	anthranilate synthase component I [EC:4.1.3.27]	scaffold246_size35674.g4149
	K01663	imidazole glycerol-phosphate synthase [EC:4.3.2.10]	scaffold553_size11951.g3226
	K01681	aconitate hydratase [EC:4.2.1.3]	scaffold795_size4631.g3540
	K01687	dihydroxy-acid dehydratase [EC:4.2.1.9]	9353at5125_2_scaffold211_size33047:12267-14240, 13543at5125_0_scaffold532_size12378:0-1737
	K01689	enolase 1/2/3 [EC:4.2.1.11]	NODE_10527_length_1797_cov_6.923256_g7580_i0.p1
	K01693	imidazoleglycerol-phosphate dehydratase [EC:4.2.1.19]	scaffold20_size76570.g6897
	K01694	tryptophan synthase [EC:4.2.1.20]	scaffold262_size27626.g1417
	K01702	3-isopropylmalate dehydratase [EC:4.2.1.33]	scaffold276_size43159.g2836
	K01705	homoaconitate hydratase [EC:4.2.1.36]	scaffold302_size24454.g5995
	K01733	threonine synthase [EC:4.2.3.1]	scaffold77_size53086.g2503
	K01735	3-dehydroquinate synthase [EC:4.2.3.4]	scaffold384_size20224.g3529
	K01736	chorismate synthase [EC:4.2.3.5]	30098at5125_9_scaffold53_size93096:13095-14381
	K01738	cysteine synthase [EC:2.5.1.47]	scaffold880_size3295.g5276
	K01739	cystathionine gamma-synthase [EC:2.5.1.48]	scaffold245_size29027.g6352, 14063at5125_6_scaffold716_size6775:2387-4333, scaffold282_size25966.g510
	K01754	threonine dehydratase [EC:4.3.1.19]	scaffold37_size65757.g3511
	K01755	argininosuccinate lyase [EC:4.3.2.1]	scaffold262_size27626.g1419
	K01758	cystathionine gamma-lyase [EC:4.4.1.1]	scaffold225_size38401.g2588
	K01760	cysteine-S-conjugate beta-lyase [EC:4.4.1.13]	scaffold703_size7053.g6698
	K01783	ribulose-phosphate 3-epimerase [EC:5.1.3.1]	scaffold122_size85860.g372
	K01803	triosephosphate isomerase (TIM) [EC:5.3.1.1]	scaffold78_size53078.g5302
	K01807	ribose 5-phosphate isomerase A [EC:5.3.1.6]	scaffold82_size52680.g1799
	K01808	ribose 5-phosphate isomerase B [EC:5.3.1.6]	scaffold7_size95556.g2759
	K01814	phosphoribosylformimino-5-aminoimidazole carboxamide ribotide isomerase [EC:5.3.1.16]	NODE_20764_length_921_cov_1.518957_g16200_i0.p1
	K01850	chorismate mutase [EC:5.4.99.5]	scaffold276_size43159.g2845
	K01915	glutamine synthetase [EC:6.3.1.2]	26736at5125_5_scaffold244_size29051:22306-23751, scaffold892_size3093.g6607
	K01940	argininosuccinate synthase [EC:6.3.4.5]	NODE_13702_length_1445_cov_16.171784_g10108_i0.p1
	K01953	asparagine synthase (glutamine-hydrolysing) [EC:6.3.5.4]	scaffold32_size91039.g2891
	K01958	pyruvate carboxylase [EC:6.4.1.1]	1767at5125_scaffold505_size28042:1500-5586
	K04486	histidinol-phosphatase (PHP family) [EC:3.1.3.15]	scaffold3_size109318.g6064
	K04518	prephenate dehydratase [EC:4.2.1.51]	31585at5125_0_scaffold56_size58755:51946-53037
	K05824	homoisocitrate dehydrogenase [EC:1.1.1.87]	32796at5125_3_scaffold939_size2107:690-1833
	K13501	anthranilate synthase / indole-3-glycerol phosphate synthase / phosphoribosylanthranilate isomerase [EC:4.1.3.27 4.1.1.48 5.3.1.24]	6718at5125_0_scaffold110_size45703:20849-23174
	K13830	pentafunctional AROM polypeptide [EC:4.2.3.4 4.2.1.10 1.1.1.25 2.7.1.71 2.5.1.19]	scaffold594_size10124.g4250
	K14152	phosphoribosyl-ATP pyrophosphohydrolase / phosphoribosyl-AMP cyclohydrolase / histidinol dehydrogenase [EC:3.6.1.31 3.5.4.19 1.1.1.23]	scaffold58_size57758.g3195
	K14454	aspartate aminotransferase, cytoplasmic [EC:2.6.1.1]	23489at5125_8_scaffold810_size4439:648-2831
	K14455	aspartate aminotransferase, mitochondrial [EC:2.6.1.1]	23951at5125_7_scaffold137_size41963:1878-3519
	K15633	2,3-bisphosphoglycerate-independent phosphoglycerate mutase [EC:5.4.2.12]	scaffold163_size37963.g5965
	K15634	2,3-bisphosphoglycerate-dependent phosphoglycerate mutase [EC:5.4.2.11]	scaffold309_size24211.g5514
	K17069	O-acetylhomoserine/O-acetylserine sulfhydrylase [EC:2.5.1.49 2.5.1.47]	scaffold88_size50929.g5794
	K17989	L-serine/L-threonine ammonia-lyase [EC:4.3.1.17 4.3.1.19]	scaffold705_size6990.g3311
01232 Nucleotide metabolism (31)
	K00088	IMP dehydrogenase [EC:1.1.1.205]	scaffold904_size2844.g5395
	K00106	xanthine dehydrogenase/oxidase [EC:1.17.1.4 1.17.3.2]	scaffold87_size51210.g4941
	K00560	thymidylate synthase [EC:2.1.1.45]	38827at5125_8_scaffold94_size50004:35314-36317
	K00759	adenine phosphoribosyltransferase [EC:2.4.2.7]	scaffold758_size5571.g3942
	K00761	uracil phosphoribosyltransferase [EC:2.4.2.9]	scaffold281_size26037.g4356, 44486at5125_7_scaffold811_size4431:1899-2894
	K00856	adenosine kinase [EC:2.7.1.20]	33200at5125_6_scaffold316_size37014:15773-17258
	K00876	uridine kinase [EC:2.7.1.48]	22228at5125_1_scaffold170_size36379:7265-9105
	K00939	adenylate kinase [EC:2.7.4.3]	40042at5125_6_scaffold262_size27626:21487-22490
	K00940	nucleoside-diphosphate kinase [EC:2.7.4.6]	scaffold266_size49841.g6409
	K00942	guanylate kinase [EC:2.7.4.8]	scaffold74_size53861.g1709
	K00943	dTMP kinase [EC:2.7.4.9]	scaffold349_size21973.g4789
	K00944	nucleoside-triphosphate--adenylate kinase [EC:2.7.4.10]	scaffold249_size28735.g3936
	K01240	uridine nucleosidase [EC:3.2.2.3]	scaffold359_size21441.g1661
	K01487	guanine deaminase [EC:3.5.4.3]	scaffold148_size40302.g3030
	K01489	cytidine deaminase [EC:3.5.4.5]	scaffold342_size22434.g1779
	K01493	dCMP deaminase [EC:3.5.4.12]	36663at5125_2_scaffold49_size61287:15257-16422
	K01519	XTP/dITP diphosphohydrolase [EC:3.6.1.66]	scaffold428_size20321.g1025
	K01520	dUTP diphosphatase [EC:3.6.1.23]	scaffold286_size25599.g2619
	K01756	adenylosuccinate lyase [EC:4.3.2.2]	25527at5125_5_scaffold771_size5256:2626-4463
	K01937	CTP synthase [EC:6.3.4.2]	scaffold318_size55048.g935
	K01939	adenylosuccinate synthase [EC:6.3.4.4]	scaffold544_size12106.g2570
	K01951	GMP synthase (glutamine-hydrolysing) [EC:6.3.5.2]	scaffold72_size59306.g4843
	K06287	nucleoside triphosphate pyrophosphatase [EC:3.6.1.-]	scaffold10_size89786.g1961
	K07023	5'-deoxynucleotidase [EC:3.1.3.89]	41974at5125_9_scaffold459_size16242:12537-13404, scaffold55_size59313.g1337
	K10807	ribonucleoside-diphosphate reductase subunit M1 [EC:1.17.4.1]	3373at5125_0_scaffold440_size17325:9407-12293
	K10808	ribonucleoside-diphosphate reductase subunit M2 [EC:1.17.4.1]	27039at5125_scaffold4_size199318:110999-112424
	K13800	UMP-CMP kinase [EC:2.7.4.14]	39587at5125_2_scaffold215_size85640:82542-83235
	K14642	golgi apyrase [EC:3.6.1.5]	scaffold170_size36379.g2756
	K18532	adenylate kinase [EC:2.7.4.3]	scaffold428_size20321.g1024
	K18550	IMP and pyridine-specific 5'-nucleotidase [EC:3.1.3.99 3.1.3.-]	scaffold558_size11689.g988
	K19572	adenosine deaminase CECR1 [EC:3.5.4.4]	11148at5125_2_scaffold202_size69071:39608-41458, scaffold126_size68215.g762
01250 Biosynthesis of nucleotide sugars (18)
	K00012	UDPglucose 6-dehydrogenase [EC:1.1.1.22]	11517at5125_5_scaffold189_size44250:30069-31979
	K00469	inositol oxygenase [EC:1.13.99.1]	36238at5125_9_scaffold422_size18187:9468-10392
	K00621	glucosamine-phosphate N-acetyltransferase [EC:2.3.1.4]	scaffold69_size75419.g1616, scaffold180_size35664.g481
	K00820	glutamine---fructose-6-phosphate transaminase (isomerizing) [EC:2.6.1.16]	scaffold191_size34757.g5976, 8410at5125_9_scaffold191_size34757:315-2603
	K00844	hexokinase [EC:2.7.1.1]	16868at5125_7_scaffold664_size8152:583-2326, scaffold222_size31442.g64, scaffold31_size69420.g1549
	K00849	galactokinase [EC:2.7.1.6]	24943at5125_2_scaffold480_size15090:3754-5383
	K00963	UTP--glucose-1-phosphate uridylyltransferase [EC:2.7.7.9]	scaffold313_size33045.g4476
	K00965	UDPglucose--hexose-1-phosphate uridylyltransferase [EC:2.7.7.12]	scaffold459_size16242.g517
	K00966	mannose-1-phosphate guanylyltransferase [EC:2.7.7.13]	scaffold323_size43548.g2231, scaffold126_size68215.g746
	K00972	UDP-N-acetylglucosamine/UDP-N-acetylgalactosamine diphosphorylase [EC:2.7.7.23 2.7.7.83]	scaffold58_size57758.g3202
	K01784	UDP-glucose 4-epimerase [EC:5.1.3.2]	scaffold250_size46430.g5441, scaffold368_size21020.g4087
	K01809	mannose-6-phosphate isomerase [EC:5.3.1.8]	23840at5125_1_scaffold353_size21670:903-11702
	K01810	glucose-6-phosphate isomerase [EC:5.3.1.9]	scaffold305_size24302.g5082
	K01835	phosphoglucomutase [EC:5.4.2.2]	scaffold174_size35922.g2983
	K01836	phosphoacetylglucosamine mutase [EC:5.4.2.3]	scaffold65_size55956.g5497
	K12451	3,5-epimerase/4-reductase [EC:5.1.3.- 1.1.1.-]	scaffold249_size28735.g3928
	K17497	phosphomannomutase [EC:5.4.2.8]	scaffold118_size44284.g4289
	K28214	UDP-galactopyranose mutase [EC:5.4.99.9]	scaffold108_size46414.g3268
01240 Biosynthesis of cofactors (100)
	K00002	alcohol dehydrogenase (NADP+) [EC:1.1.1.2]	scaffold512_size13183.g5231, scaffold41_size64122.g6445
	K00012	UDPglucose 6-dehydrogenase [EC:1.1.1.22]	11517at5125_5_scaffold189_size44250:30069-31979
	K00059	3-oxoacyl-[acyl-carrier protein] reductase [EC:1.1.1.100]	scaffold345_size36374.g1090
	K00077	2-dehydropantoate 2-reductase [EC:1.1.1.169]	scaffold799_size4547.g2632
	K00128	aldehyde dehydrogenase (NAD+) [EC:1.2.1.3]	scaffold463_size15953.g5955
	K00228	coproporphyrinogen III oxidase [EC:1.3.3.3]	scaffold262_size27626.g1423
	K00231	protoporphyrinogen/coproporphyrinogen III oxidase [EC:1.3.3.4 1.3.3.15]	scaffold71_size54067.g3920
	K00254	dihydroorotate dehydrogenase [EC:1.3.5.2]	30415at5125_4_scaffold123_size44000:6765-8172
	K00275	pyridoxamine 5'-phosphate oxidase [EC:1.4.3.5]	45689at5125_0_scaffold178_size35748:15549-16335, scaffold187_size35115.g4436
	K00287	dihydrofolate reductase [EC:1.5.1.3]	scaffold13_size84439.g3171
	K00288	methylenetetrahydrofolate dehydrogenase (NADP+) / methenyltetrahydrofolate cyclohydrolase / formyltetrahydrofolate synthetase [EC:1.5.1.5 3.5.4.9 6.3.4.3]	4848at5125_3_scaffold14_size83948:51947-55019
	K00382	dihydrolipoyl dehydrogenase [EC:1.8.1.4]	19905at5125_5_scaffold886_size3189:794-2359
	K00457	4-hydroxyphenylpyruvate dioxygenase [EC:1.13.11.27]	scaffold108_size46414.g3264
	K00463	indoleamine 2,3-dioxygenase [EC:1.13.11.52]	15772at5125_scaffold557_size19093:11625-13053, scaffold92_size66750.g3821
	K00486	kynurenine 3-monooxygenase [EC:1.14.13.9]	18627at5125_4_scaffold60_size57143:7477-9192
	K00591	polyprenyldihydroxybenzoate methyltransferase / 3-demethylubiquinol 3-O-methyltransferase [EC:2.1.1.114 2.1.1.64]	scaffold270_size27184.g6882
	K00600	glycine hydroxymethyltransferase [EC:2.1.2.1]	scaffold111_size86932.g4420
	K00606	3-methyl-2-oxobutanoate hydroxymethyltransferase [EC:2.1.2.11]	scaffold934_size2182.g6563
	K00643	5-aminolevulinate synthase [EC:2.3.1.37]	scaffold458_size16248.g4371
	K00652	8-amino-7-oxononanoate synthase [EC:2.3.1.47]	NODE_5478_length_2795_cov_11.519868_g3803_i0.p1
	K00762	orotate phosphoribosyltransferase [EC:2.4.2.10]	44329at5125_3_scaffold59_size57294:18807-19518
	K00763	nicotinate phosphoribosyltransferase [EC:6.3.4.21]	scaffold242_size29143.g6508
	K00767	nicotinate-nucleotide pyrophosphorylase (carboxylating) [EC:2.4.2.19]	scaffold304_size38739.g6833
	K00789	S-adenosylmethionine synthetase [EC:2.5.1.6]	31057at5125_7_scaffold26_size87486:77113-78442
	K00793	riboflavin synthase [EC:2.5.1.9]	scaffold65_size55956.g5495
	K00794	6,7-dimethyl-8-ribityllumazine synthase [EC:2.5.1.78]	scaffold81_size52821.g2813
	K00826	branched-chain amino acid aminotransferase [EC:2.6.1.42]	scaffold64_size56020.g4555, scaffold528_size12591.g339
	K00831	phosphoserine aminotransferase [EC:2.6.1.52]	scaffold266_size49841.g6391
	K00858	NAD+ kinase [EC:2.7.1.23]	16145at5125_2_scaffold355_size36772:11761-17133
	K00861	riboflavin kinase [EC:2.7.1.26]	scaffold134_size42169.g4710
	K00868	pyridoxine kinase [EC:2.7.1.35]	scaffold286_size25599.g2618
	K00877	hydroxymethylpyrimidine/phosphomethylpyrimidine kinase / thiaminase [EC:2.7.1.49 2.7.4.7 3.5.99.2]	15909at5125_4_scaffold16_size101356:87072-89228
	K00939	adenylate kinase [EC:2.7.4.3]	40042at5125_6_scaffold262_size27626:21487-22490
	K00940	nucleoside-diphosphate kinase [EC:2.7.4.6]	scaffold266_size49841.g6409
	K00944	nucleoside-triphosphate--adenylate kinase [EC:2.7.4.10]	scaffold249_size28735.g3936
	K00949	thiamine pyrophosphokinase [EC:2.7.6.2]	scaffold45_size63450.g3759
	K00953	FAD synthetase [EC:2.7.7.2]	scaffold55_size59313.g1336
	K00963	UTP--glucose-1-phosphate uridylyltransferase [EC:2.7.7.9]	scaffold313_size33045.g4476
	K00966	mannose-1-phosphate guanylyltransferase [EC:2.7.7.13]	scaffold323_size43548.g2231, scaffold126_size68215.g746
	K01012	biotin synthase [EC:2.8.1.6]	TRINITY_DN86164_c0_g3_i1.p1
	K01053	gluconolactonase [EC:3.1.1.17]	scaffold528_size12591.g334
	K01113	alkaline phosphatase D [EC:3.1.3.1]	scaffold13_size84439.g3162
	K01465	dihydroorotase [EC:3.5.2.3]	41674at5125_3_scaffold15_size83572:38742-39831
	K01495	GTP cyclohydrolase IA [EC:3.5.4.16]	scaffold280_size26071.g281
	K01598	phosphopantothenoylcysteine decarboxylase [EC:4.1.1.36]	scaffold528_size12591.g337
	K01599	uroporphyrinogen decarboxylase [EC:4.1.1.37]	scaffold324_size23322.g3887
	K01698	porphobilinogen synthase [EC:4.2.1.24]	28239at5125_6_scaffold367_size21022:1467-2697
	K01719	uroporphyrinogen-III synthase [EC:4.2.1.75]	scaffold29_size70311.g6042
	K01749	hydroxymethylbilane synthase [EC:2.5.1.61]	scaffold106_size46561.g2242
	K01756	adenylosuccinate lyase [EC:4.3.2.2]	25527at5125_5_scaffold771_size5256:2626-4463
	K01772	protoporphyrin/coproporphyrin ferrochelatase [EC:4.98.1.1 4.99.1.9]	24421at5125_scaffold148_size40302:27111-28492
	K01809	mannose-6-phosphate isomerase [EC:5.3.1.8]	23840at5125_1_scaffold353_size21670:903-11702
	K01885	glutamyl-tRNA synthetase [EC:6.1.1.17]	scaffold467_size15732.g5844, scaffold16_size101356.g5640
	K01918	pantoate--beta-alanine ligase [EC:6.3.2.1]	36842at5125_5_scaffold99_size48589:9857-10949
	K01922	phosphopantothenate---cysteine ligase (ATP) [EC:6.3.2.51]	scaffold50_size68266.g2870
	K01930	folylpolyglutamate synthase [EC:6.3.2.17]	Path1_scaffold331_scaffold274.g15, Path1_scaffold331_scaffold274.g14
	K01937	CTP synthase [EC:6.3.4.2]	scaffold318_size55048.g935
	K01939	adenylosuccinate synthase [EC:6.3.4.4]	scaffold544_size12106.g2570
	K01950	NAD+ synthase (glutamine-hydrolysing) [EC:6.3.5.1]	scaffold64_size56020.g4564
	K01955	carbamoyl-phosphate synthase large subunit [EC:6.3.5.5]	scaffold548_size11995.g1429
	K01956	carbamoyl-phosphate synthase small subunit [EC:6.3.5.5]	scaffold21_size133842.g158
	K02257	heme o synthase [EC:2.5.1.141]	scaffold938_size2116.g326
	K02259	heme a synthase [EC:1.17.99.9]	scaffold232_size29894.g3431
	K02304	precorrin-2 dehydrogenase / sirohydrochlorin ferrochelatase [EC:1.3.1.76 4.99.1.4]	43341at5125_4_scaffold189_size44250:11592-12481
	K02619	4-amino-4-deoxychorismate lyase [EC:4.1.3.38]	scaffold197_size34353.g985, scaffold32_size91039.g2897
	K02858	3,4-dihydroxy 2-butanone 4-phosphate synthase [EC:4.1.99.12]	scaffold270_size27184.g6883
	K03146	cysteine-dependent adenosine diphosphate thiazole synthase [EC:2.4.2.60]	34656at5125_7_scaffold17_size79284:4071-4941
	K03635	molybdopterin synthase catalytic subunit [EC:2.8.1.12]	53730at5125_scaffold24_size72615:2231-2859
	K03639	GTP 3',8-cyclase [EC:4.1.99.22]	scaffold412_size18600.g228
	K03644	lipoyl synthase [EC:2.8.1.8]	scaffold6_size104284.g5566
	K03800	lipoate---protein ligase [EC:6.3.1.20]	39020at5125_6_scaffold53_size93096:11397-18312
	K03809	NAD(P)H dehydrogenase (quinone) [EC:1.6.5.2]	scaffold60_size57143.g113
	K04487	cysteine desulfurase [EC:2.8.1.7]	scaffold244_size29051.g5114
	K06125	4-hydroxybenzoate polyprenyltransferase [EC:2.5.1.39]	scaffold53_size93096.g4898, scaffold632_size9105.g682
	K06126	4-hydroxy-3-polyprenylbenzoate 5-hydroxylase / 2-methoxy-6-polyprenylphenol 4-hydroxylase [EC:1.14.15.45 1.14.15.46]	scaffold371_size38825.g1005
	K06127	2-methoxy-6-polyprenyl-1,4-benzoquinol methylase [EC:2.1.1.201]	scaffold219_size31668.g1806
	K06210	nicotinamide mononucleotide adenylyltransferase [EC:2.7.7.1 2.7.7.18]	scaffold19_size78200.g4809
	K06215	pyridoxal 5'-phosphate synthase pdxS subunit [EC:4.3.3.6]	scaffold533_size12376.g716
	K08681	pyridoxal 5'-phosphate synthase pdxT subunit [EC:4.3.3.6]	scaffold533_size12376.g715
	K09458	3-oxoacyl-[acyl-carrier-protein] synthase II [EC:2.3.1.179]	31010at5125_scaffold630_size9171:649-2053
	K09680	type II pantothenate kinase [EC:2.7.1.33]	scaffold25_size72268.g1911
	K11204	glutamate--cysteine ligase catalytic subunit [EC:6.3.2.2]	scaffold44_size63721.g341
	K11205	glutamate--cysteine ligase regulatory subunit	34774at5125_8_scaffold485_size14746:10071-11118
	K11541	carbamoyl-phosphate synthase / aspartate carbamoyltransferase [EC:6.3.5.5 2.1.3.2]	scaffold187_size35115.g4435
	K13421	uridine monophosphate synthetase [EC:2.4.2.10 4.1.1.23]	scaffold943_size2022.g2356
	K13800	UMP-CMP kinase [EC:2.7.4.14]	39587at5125_2_scaffold215_size85640:82542-83235
	K13941	2-amino-4-hydroxy-6-hydroxymethyldihydropteridine diphosphokinase / dihydropteroate synthase [EC:2.7.6.3 2.5.1.15]	21885at5125_2_scaffold124_size43328:39398-40868
	K13950	para-aminobenzoate synthetase [EC:2.6.1.85]	scaffold168_size36530.g2708
	K14154	thiamine-phosphate diphosphorylase / hydroxyethylthiazole kinase [EC:2.5.1.3 2.7.1.50]	scaffold458_size16248.g4368
	K14263	kynurenine formamidase [EC:3.5.1.9]	scaffold652_size8604.g2592
	K14654	2,5-diamino-6-(ribosylamino)-4(3H)-pyrimidinone 5'-phosphate reductase [EC:1.1.1.302]	scaffold70_size54744.g4762
	K15376	gephyrin [EC:2.10.1.1 2.7.7.75]	scaffold21_size133842.g147
	K17497	phosphomannomutase [EC:5.4.2.8]	scaffold118_size44284.g4289
	K18532	adenylate kinase [EC:2.7.4.3]	scaffold428_size20321.g1024
	K18586	4-hydroxy-3-methoxy-5-polyprenylbenzoate decarboxylase [EC:4.1.1.130]	scaffold38_size65607.g969
	K19562	bifunctional dethiobiotin synthetase / spermidine---8-amino-7-oxononanoate transaminase [EC:6.3.3.3 2.6.1.127]	scaffold201_size34176.g4719
	K20457	dihydrofolate synthase [EC:6.3.2.12]	scaffold732_size6166.g3010
	K21456	glutathione synthase [EC:6.3.2.3]	19182at5125_9_scaffold458_size16248:13582-15286
	K23735	lipoyl(octanoyl) transferase 2 [EC:2.3.1.181]	50111at5125_2_scaffold24_size72615:43728-44685
01220 Degradation of aromatic compounds (4)
	K00002	alcohol dehydrogenase (NADP+) [EC:1.1.1.2]	scaffold512_size13183.g5231, scaffold41_size64122.g6445
	K00121	S-(hydroxymethyl)glutathione dehydrogenase / alcohol dehydrogenase [EC:1.1.1.284 1.1.1.1]	26789at5125_7_scaffold202_size69071:23233-29032
	K01053	gluconolactonase [EC:3.1.1.17]	scaffold528_size12591.g334
	K13953	alcohol dehydrogenase, propanol-preferring [EC:1.1.1.1]	scaffold167_size36746.g6745
01310 Nitrogen cycle (1)
	K10534	nitrate reductase (NAD(P)H) [EC:1.7.1.1 1.7.1.2 1.7.1.3]	scaffold142_size41208.g410
01320 Sulfur cycle (7)
	K00380	sulfite reductase (NADPH) flavoprotein alpha-component [EC:1.8.1.2]	3404at5125_8_scaffold583_size16482:5162-8360
	K00381	sulfite reductase (NADPH) hemoprotein beta-component [EC:1.8.1.2]	746at5125_scaffold170_size36379:15431-21842
	K00390	phosphoadenosine phosphosulfate reductase [EC:1.8.4.8 1.8.4.10]	37957at5125_scaffold6_size104284:20249-21804
	K00860	adenylylsulfate kinase [EC:2.7.1.25]	scaffold8_size93184.g6861
	K00958	sulfate adenylyltransferase [EC:2.7.7.4]	12776at5125_8_scaffold38_size65607:26996-28926
	K01738	cysteine synthase [EC:2.5.1.47]	scaffold880_size3295.g5276
	K17069	O-acetylhomoserine/O-acetylserine sulfhydrylase [EC:2.5.1.49 2.5.1.47]	scaffold88_size50929.g5794
00010 Glycolysis / Gluconeogenesis (26)
	K00002	alcohol dehydrogenase (NADP+) [EC:1.1.1.2]	scaffold512_size13183.g5231, scaffold41_size64122.g6445
	K00121	S-(hydroxymethyl)glutathione dehydrogenase / alcohol dehydrogenase [EC:1.1.1.284 1.1.1.1]	26789at5125_7_scaffold202_size69071:23233-29032
	K00128	aldehyde dehydrogenase (NAD+) [EC:1.2.1.3]	scaffold463_size15953.g5955
	K00134	glyceraldehyde 3-phosphate dehydrogenase (phosphorylating) [EC:1.2.1.12]	scaffold100_size48532.g854
	K00161	pyruvate dehydrogenase E1 component subunit alpha [EC:1.2.4.1]	scaffold446_size16917.g5125
	K00162	pyruvate dehydrogenase E1 component subunit beta [EC:1.2.4.1]	scaffold48_size85950.g1136
	K00382	dihydrolipoyl dehydrogenase [EC:1.8.1.4]	19905at5125_5_scaffold886_size3189:794-2359
	K00627	pyruvate dehydrogenase E2 component (dihydrolipoyllysine-residue acetyltransferase) [EC:2.3.1.12]	27092at5125_7_scaffold62_size56875:5333-6961
	K00844	hexokinase [EC:2.7.1.1]	16868at5125_7_scaffold664_size8152:583-2326, scaffold222_size31442.g64, scaffold31_size69420.g1549
	K00850	6-phosphofructokinase 1 [EC:2.7.1.11]	scaffold6_size104284.g5588
	K00873	pyruvate kinase [EC:2.7.1.40]	12416at5125_6_scaffold29_size70311:51924-53667
	K00927	phosphoglycerate kinase [EC:2.7.2.3]	24418at5125_8_scaffold206_size33378:29583-30945
	K01568	pyruvate decarboxylase [EC:4.1.1.1]	scaffold29_size70311.g6040
	K01610	phosphoenolpyruvate carboxykinase (ATP) [EC:4.1.1.49]	10356at5125_scaffold166_size36804:15783-18245
	K01624	fructose-bisphosphate aldolase, class II [EC:4.1.2.13]	scaffold212_size32866.g1227
	K01689	enolase 1/2/3 [EC:4.2.1.11]	NODE_10527_length_1797_cov_6.923256_g7580_i0.p1
	K01785	aldose 1-epimerase [EC:5.1.3.3]	34853at5125_2_scaffold163_size37963:33816-34804, 25129at5125_4_scaffold5_size133014:46684-47979
	K01792	glucose-6-phosphate 1-epimerase [EC:5.1.3.15]	scaffold194_size34572.g4966
	K01803	triosephosphate isomerase (TIM) [EC:5.3.1.1]	scaffold78_size53078.g5302
	K01810	glucose-6-phosphate isomerase [EC:5.3.1.9]	scaffold305_size24302.g5082
	K01835	phosphoglucomutase [EC:5.4.2.2]	scaffold174_size35922.g2983
	K01895	acetyl-CoA synthetase [EC:6.2.1.1]	scaffold612_size18444.g5529
	K03841	fructose-1,6-bisphosphatase I [EC:3.1.3.11]	scaffold415_size18502.g3181
	K13953	alcohol dehydrogenase, propanol-preferring [EC:1.1.1.1]	scaffold167_size36746.g6745
	K15633	2,3-bisphosphoglycerate-independent phosphoglycerate mutase [EC:5.4.2.12]	scaffold163_size37963.g5965
	K15634	2,3-bisphosphoglycerate-dependent phosphoglycerate mutase [EC:5.4.2.11]	scaffold309_size24211.g5514
00020 Citrate cycle (TCA cycle) (22)
	K00026	malate dehydrogenase [EC:1.1.1.37]	scaffold94_size50004.g3231, scaffold57_size58248.g95
	K00030	isocitrate dehydrogenase (NAD+) [EC:1.1.1.41]	scaffold186_size35138.g5683, scaffold21_size133842.g185
	K00031	isocitrate dehydrogenase [EC:1.1.1.42]	24768at5125_9_scaffold202_size69071:66660-68260
	K00161	pyruvate dehydrogenase E1 component subunit alpha [EC:1.2.4.1]	scaffold446_size16917.g5125
	K00162	pyruvate dehydrogenase E1 component subunit beta [EC:1.2.4.1]	scaffold48_size85950.g1136
	K00164	2-oxoglutarate dehydrogenase E1 component [EC:1.2.4.2]	scaffold350_size21964.g4736
	K00234	succinate dehydrogenase (ubiquinone) flavoprotein subunit [EC:1.3.5.1]	scaffold215_size85640.g209
	K00235	succinate dehydrogenase (ubiquinone) iron-sulfur subunit [EC:1.3.5.1]	scaffold188_size34971.g4335
	K00236	succinate dehydrogenase (ubiquinone) cytochrome b560 subunit	scaffold302_size24454.g5997
	K00237	succinate dehydrogenase (ubiquinone) membrane anchor subunit	51550at5125_scaffold55_size59313:51320-51958
	K00382	dihydrolipoyl dehydrogenase [EC:1.8.1.4]	19905at5125_5_scaffold886_size3189:794-2359
	K00627	pyruvate dehydrogenase E2 component (dihydrolipoyllysine-residue acetyltransferase) [EC:2.3.1.12]	27092at5125_7_scaffold62_size56875:5333-6961
	K00658	2-oxoglutarate dehydrogenase E2 component (dihydrolipoamide succinyltransferase) [EC:2.3.1.61]	scaffold162_size38076.g5522
	K01610	phosphoenolpyruvate carboxykinase (ATP) [EC:4.1.1.49]	10356at5125_scaffold166_size36804:15783-18245
	K01647	citrate synthase [EC:2.3.3.1]	20216at5125_2_scaffold88_size50929:43552-45209
	K01648	ATP citrate (pro-S)-lyase [EC:2.3.3.8]	scaffold74_size53861.g1716, scaffold74_size53861.g1715
	K01679	fumarate hydratase, class II [EC:4.2.1.2]	20781at5125_scaffold351_size21715:16268-17864
	K01681	aconitate hydratase [EC:4.2.1.3]	scaffold795_size4631.g3540
	K01899	succinyl-CoA synthetase alpha subunit [EC:6.2.1.4 6.2.1.5]	scaffold237_size29447.g3895
	K01900	succinyl-CoA synthetase beta subunit [EC:6.2.1.4 6.2.1.5]	scaffold395_size19427.g6245
	K01958	pyruvate carboxylase [EC:6.4.1.1]	1767at5125_scaffold505_size28042:1500-5586
	K27797	2-methylcitrate synthase [EC:2.3.3.5]	scaffold675_size7991.g4185
00030 Pentose phosphate pathway (16)
	K00033	6-phosphogluconate dehydrogenase [EC:1.1.1.44 1.1.1.343]	scaffold46_size63065.g6198
	K00615	transketolase [EC:2.2.1.1]	7414at5125_9_scaffold44_size63721:39581-42024
	K00616	transaldolase [EC:2.2.1.2]	34844at5125_3_scaffold93_size50102:25150-26539
	K00850	6-phosphofructokinase 1 [EC:2.7.1.11]	scaffold6_size104284.g5588
	K00851	gluconokinase [EC:2.7.1.12]	scaffold414_size35409.g5096
	K00852	ribokinase [EC:2.7.1.15]	scaffold410_size28411.g5804
	K00948	ribose-phosphate pyrophosphokinase [EC:2.7.6.1]	scaffold199_size34253.g5063, 21129at5125_9_scaffold62_size56875:31903-33510, scaffold125_size43255.g3018
	K01053	gluconolactonase [EC:3.1.1.17]	scaffold528_size12591.g334
	K01057	6-phosphogluconolactonase [EC:3.1.1.31]	scaffold35_size65923.g1228
	K01624	fructose-bisphosphate aldolase, class II [EC:4.1.2.13]	scaffold212_size32866.g1227
	K01783	ribulose-phosphate 3-epimerase [EC:5.1.3.1]	scaffold122_size85860.g372
	K01807	ribose 5-phosphate isomerase A [EC:5.3.1.6]	scaffold82_size52680.g1799
	K01808	ribose 5-phosphate isomerase B [EC:5.3.1.6]	scaffold7_size95556.g2759
	K01810	glucose-6-phosphate isomerase [EC:5.3.1.9]	scaffold305_size24302.g5082
	K01835	phosphoglucomutase [EC:5.4.2.2]	scaffold174_size35922.g2983
	K03841	fructose-1,6-bisphosphatase I [EC:3.1.3.11]	scaffold415_size18502.g3181
00040 Pentose and glucuronate interconversions (17)
	K00002	alcohol dehydrogenase (NADP+) [EC:1.1.1.2]	scaffold512_size13183.g5231, scaffold41_size64122.g6445
	K00008	L-iditol 2-dehydrogenase [EC:1.1.1.14]	scaffold69_size75419.g1612
	K00012	UDPglucose 6-dehydrogenase [EC:1.1.1.22]	11517at5125_5_scaffold189_size44250:30069-31979
	K00065	2-dehydro-3-deoxy-D-gluconate 5-dehydrogenase [EC:1.1.1.127]	scaffold69_size75419.g1615
	K00854	xylulokinase [EC:2.7.1.17]	9113at5125_5_scaffold466_size15832:2115-3760
	K00875	D-ribulokinase [EC:2.7.1.47]	scaffold439_size17369.g6015, scaffold765_size5444.g3967
	K00963	UTP--glucose-1-phosphate uridylyltransferase [EC:2.7.7.9]	scaffold313_size33045.g4476
	K01783	ribulose-phosphate 3-epimerase [EC:5.1.3.1]	scaffold122_size85860.g372
	K17738	D-arabinitol 2-dehydrogenase [EC:1.1.1.250]	scaffold688_size7512.g2280
	K17818	D-arabinitol dehydrogenase (NADP+) [EC:1.1.1.287]	scaffold205_size33457.g44
	K18102	L-galactonate dehydratase [EC:4.2.1.146]	scaffold489_size14580.g5776
	K18107	L-glyceraldehyde reductase [EC:1.1.1.372]	scaffold228_size30389.g4105
	K19634	D-galacturonate reductase [EC:1.1.1.365]	scaffold69_size75419.g1611
	K25879	L-xylulose reductase [EC:1.1.1.10]	57101at5125_0_scaffold224_size31294:20303-20705
	K25880	L-arabinitol 4-dehydrogenase [EC:1.1.1.12]	scaffold182_size35537.g807
	K28606	L-xylulose reductase [EC:1.1.1.10]	scaffold20_size76570.g6906
	K28750	D-xylose 1-dehydrogenase (NADP+, D-xylono-1,5-lactone-forming) [EC:1.1.1.179]	scaffold207_size33365.g4462
00051 Fructose and mannose metabolism (20)
	K00008	L-iditol 2-dehydrogenase [EC:1.1.1.14]	scaffold69_size75419.g1612
	K00009	mannitol-1-phosphate 5-dehydrogenase [EC:1.1.1.17]	scaffold305_size24302.g5081
	K00844	hexokinase [EC:2.7.1.1]	16868at5125_7_scaffold664_size8152:583-2326, scaffold222_size31442.g64, scaffold31_size69420.g1549
	K00846	ketohexokinase [EC:2.7.1.3]	43305at5125_6_scaffold355_size36772:14065-15630
	K00850	6-phosphofructokinase 1 [EC:2.7.1.11]	scaffold6_size104284.g5588
	K00863	triose/dihydroxyacetone kinase / FAD-AMP lyase (cyclizing) [EC:2.7.1.28 2.7.1.29 4.6.1.15]	scaffold178_size35748.g1888, scaffold7_size95556.g2758
	K00900	6-phosphofructo-2-kinase [EC:2.7.1.105]	scaffold91_size50191.g1474
	K00966	mannose-1-phosphate guanylyltransferase [EC:2.7.7.13]	scaffold323_size43548.g2231, scaffold126_size68215.g746
	K01624	fructose-bisphosphate aldolase, class II [EC:4.1.2.13]	scaffold212_size32866.g1227
	K01803	triosephosphate isomerase (TIM) [EC:5.3.1.1]	scaffold78_size53078.g5302
	K01808	ribose 5-phosphate isomerase B [EC:5.3.1.6]	scaffold7_size95556.g2759
	K01809	mannose-6-phosphate isomerase [EC:5.3.1.8]	23840at5125_1_scaffold353_size21670:903-11702
	K03841	fructose-1,6-bisphosphatase I [EC:3.1.3.11]	scaffold415_size18502.g3181
	K17497	phosphomannomutase [EC:5.4.2.8]	scaffold118_size44284.g4289
	K18337	L-rhamnose 1-dehydrogenase [EC:1.1.1.378 1.1.1.377 1.1.1.173]	scaffold200_size65689.g4207
	K18338	L-rhamnono-1,4-lactonase [EC:3.1.1.65]	28997at5125_scaffold196_size34409:11199-12372
	K18447	ADP-sugar diphosphatase [EC:3.6.1.21]	scaffold28_size70424.g5407
	K19029	6-phosphofructo-2-kinase / fructose-2,6-biphosphatase 2 [EC:2.7.1.105 3.1.3.46]	21994at5125_3_scaffold161_size74462:8472-9999
	K19030	6-phosphofructo-2-kinase / fructose-2,6-biphosphatase 4 [EC:2.7.1.105 3.1.3.46]	scaffold628_size9205.g5861
	K28607	mannitol 2-dehydrogenase (NADP+) [EC:1.1.1.138]	40203at5125_3_scaffold18_size79145:37907-38757
00052 Galactose metabolism (10)
	K00844	hexokinase [EC:2.7.1.1]	16868at5125_7_scaffold664_size8152:583-2326, scaffold222_size31442.g64, scaffold31_size69420.g1549
	K00849	galactokinase [EC:2.7.1.6]	24943at5125_2_scaffold480_size15090:3754-5383
	K00850	6-phosphofructokinase 1 [EC:2.7.1.11]	scaffold6_size104284.g5588
	K00963	UTP--glucose-1-phosphate uridylyltransferase [EC:2.7.7.9]	scaffold313_size33045.g4476
	K00965	UDPglucose--hexose-1-phosphate uridylyltransferase [EC:2.7.7.12]	scaffold459_size16242.g517
	K01784	UDP-glucose 4-epimerase [EC:5.1.3.2]	scaffold250_size46430.g5441, scaffold368_size21020.g4087
	K01785	aldose 1-epimerase [EC:5.1.3.3]	34853at5125_2_scaffold163_size37963:33816-34804, 25129at5125_4_scaffold5_size133014:46684-47979
	K01835	phosphoglucomutase [EC:5.4.2.2]	scaffold174_size35922.g2983
	K07407	alpha-galactosidase [EC:3.2.1.22]	scaffold54_size59923.g5812
	K28214	UDP-galactopyranose mutase [EC:5.4.99.9]	scaffold108_size46414.g3268
00053 Ascorbate and aldarate metabolism (6)
	K00002	alcohol dehydrogenase (NADP+) [EC:1.1.1.2]	scaffold512_size13183.g5231, scaffold41_size64122.g6445
	K00012	UDPglucose 6-dehydrogenase [EC:1.1.1.22]	11517at5125_5_scaffold189_size44250:30069-31979
	K00107	D-arabinono-1,4-lactone oxidase [EC:1.1.3.37]	15682at5125_6_scaffold24_size72615:37472-46700
	K00128	aldehyde dehydrogenase (NAD+) [EC:1.2.1.3]	scaffold463_size15953.g5955
	K00469	inositol oxygenase [EC:1.13.99.1]	36238at5125_9_scaffold422_size18187:9468-10392
	K01053	gluconolactonase [EC:3.1.1.17]	scaffold528_size12591.g334
00500 Starch and sucrose metabolism (21)
	K00688	glycogen phosphorylase [EC:2.4.1.1]	4024at5125_4_scaffold360_size21437:6849-9854
	K00693	glycogen synthase [EC:2.4.1.11]	6490at5125_1_scaffold564_size11252:2338-4703
	K00697	trehalose 6-phosphate synthase [EC:2.4.1.15 2.4.1.347]	14736at5125_0_scaffold163_size37963:69-1329
	K00700	1,4-alpha-glucan branching enzyme [EC:2.4.1.18]	scaffold358_size21532.g2114
	K00706	1,3-beta-glucan synthase [EC:2.4.1.34]	scaffold42_size63837.g5069
	K00750	glycogenin [EC:2.4.1.186]	21681at5125_9_scaffold116_size44337:10382-12803
	K00844	hexokinase [EC:2.7.1.1]	16868at5125_7_scaffold664_size8152:583-2326, scaffold222_size31442.g64, scaffold31_size69420.g1549
	K00963	UTP--glucose-1-phosphate uridylyltransferase [EC:2.7.7.9]	scaffold313_size33045.g4476
	K01178	glucoamylase [EC:3.2.1.3]	scaffold451_size16632.g4731
	K01179	endoglucanase [EC:3.2.1.4]	scaffold313_size33045.g4480, scaffold4_size199318.g884
	K01188	beta-glucosidase [EC:3.2.1.21]	scaffold80_size52854.g3999
	K01194	alpha,alpha-trehalase [EC:3.2.1.28]	scaffold687_size7561.g3961, 13067at5125_9_scaffold159_size39071:19001-20077
	K01196	glycogen debranching enzyme [EC:2.4.1.25 3.2.1.33]	672at5125_1_scaffold146_size40424:7413-12070
	K01199	glucan endo-1,3-beta-D-glucosidase [EC:3.2.1.39]	scaffold21_size133842.g154, scaffold45_size63450.g3770
	K01210	glucan 1,3-beta-glucosidase [EC:3.2.1.58]	15850at5125_scaffold134_size42169:35903-37611, scaffold134_size42169.g4712, scaffold443_size32553.g1207
	K01810	glucose-6-phosphate isomerase [EC:5.3.1.9]	scaffold305_size24302.g5082
	K01835	phosphoglucomutase [EC:5.4.2.2]	scaffold174_size35922.g2983
	K05349	beta-glucosidase [EC:3.2.1.21]	scaffold345_size36374.g1091, 4056at5125_1_scaffold443_size32553:19526-22479, scaffold657_size8378.g3177, 4762at5125_6_scaffold72_size59306:55845-58885
	K16055	trehalose 6-phosphate synthase/phosphatase [EC:2.4.1.15 3.1.3.12]	4068at5125_2_scaffold879_size3322:72-2789
	K18447	ADP-sugar diphosphatase [EC:3.6.1.21]	scaffold28_size70424.g5407
	K22337	trehalose 6-phosphate synthase complex regulatory subunit	3798at5125_5_scaffold153_size39658:28400-31166
00620 Pyruvate metabolism (23)
	K00002	alcohol dehydrogenase (NADP+) [EC:1.1.1.2]	scaffold512_size13183.g5231, scaffold41_size64122.g6445
	K00026	malate dehydrogenase [EC:1.1.1.37]	scaffold94_size50004.g3231, scaffold57_size58248.g95
	K00029	malate dehydrogenase (oxaloacetate-decarboxylating)(NADP+) [EC:1.1.1.40]	scaffold34_size69330.g1367
	K00102	D-lactate dehydrogenase (cytochrome) [EC:1.1.2.4]	scaffold132_size50243.g4130, scaffold290_size31271.g1731
	K00121	S-(hydroxymethyl)glutathione dehydrogenase / alcohol dehydrogenase [EC:1.1.1.284 1.1.1.1]	26789at5125_7_scaffold202_size69071:23233-29032
	K00128	aldehyde dehydrogenase (NAD+) [EC:1.2.1.3]	scaffold463_size15953.g5955
	K00161	pyruvate dehydrogenase E1 component subunit alpha [EC:1.2.4.1]	scaffold446_size16917.g5125
	K00162	pyruvate dehydrogenase E1 component subunit beta [EC:1.2.4.1]	scaffold48_size85950.g1136
	K00382	dihydrolipoyl dehydrogenase [EC:1.8.1.4]	19905at5125_5_scaffold886_size3189:794-2359
	K00626	acetyl-CoA C-acetyltransferase [EC:2.3.1.9]	29199at5125_0_scaffold76_size53120:0-1117
	K00627	pyruvate dehydrogenase E2 component (dihydrolipoyllysine-residue acetyltransferase) [EC:2.3.1.12]	27092at5125_7_scaffold62_size56875:5333-6961
	K00873	pyruvate kinase [EC:2.7.1.40]	12416at5125_6_scaffold29_size70311:51924-53667
	K01069	hydroxyacylglutathione hydrolase [EC:3.1.2.6]	scaffold355_size36772.g4399
	K01512	acylphosphatase [EC:3.6.1.7]	scaffold26_size87486.g1043
	K01610	phosphoenolpyruvate carboxykinase (ATP) [EC:4.1.1.49]	10356at5125_scaffold166_size36804:15783-18245
	K01638	malate synthase [EC:2.3.3.9]	scaffold351_size21715.g5617
	K01649	2-isopropylmalate synthase [EC:2.3.3.13]	11116at5125_scaffold6_size104284:80893-82729
	K01655	homocitrate synthase [EC:2.3.3.14]	scaffold591_size10284.g6848
	K01679	fumarate hydratase, class II [EC:4.2.1.2]	20781at5125_scaffold351_size21715:16268-17864
	K01759	lactoylglutathione lyase [EC:4.4.1.5]	scaffold155_size39478.g556
	K01895	acetyl-CoA synthetase [EC:6.2.1.1]	scaffold612_size18444.g5529
	K01958	pyruvate carboxylase [EC:6.4.1.1]	1767at5125_scaffold505_size28042:1500-5586
	K13953	alcohol dehydrogenase, propanol-preferring [EC:1.1.1.1]	scaffold167_size36746.g6745
00630 Glyoxylate and dicarboxylate metabolism (23)
	K00015	glyoxylate reductase [EC:1.1.1.26]	31231at5125_2_scaffold188_size34971:33313-34660, scaffold689_size7490.g6602
	K00026	malate dehydrogenase [EC:1.1.1.37]	scaffold94_size50004.g3231, scaffold57_size58248.g95
	K00122	formate dehydrogenase [EC:1.17.1.9]	32400at5125_5_scaffold13_size84439:28662-29629
	K00281	glycine cleavage system P protein (glycine dehydrogenase) [EC:1.4.4.2]	scaffold107_size46551.g2986
	K00382	dihydrolipoyl dehydrogenase [EC:1.8.1.4]	19905at5125_5_scaffold886_size3189:794-2359
	K00600	glycine hydroxymethyltransferase [EC:2.1.2.1]	scaffold111_size86932.g4420
	K00605	glycine cleavage system T protein (aminomethyltransferase) [EC:2.1.2.10]	26624at5125_2_scaffold65_size55956:52653-53979
	K00626	acetyl-CoA C-acetyltransferase [EC:2.3.1.9]	29199at5125_0_scaffold76_size53120:0-1117
	K00830	alanine-glyoxylate transaminase / serine-glyoxylate transaminase / serine-pyruvate transaminase [EC:2.6.1.44 2.6.1.45 2.6.1.51]	NODE_13415_length_1475_cov_5.563662_g9875_i0.p1
	K01433	formyltetrahydrofolate deformylase [EC:3.5.1.10]	scaffold349_size21973.g4785
	K01455	formamidase [EC:3.5.1.49]	24159at5125_2_scaffold45_size63450:1003-2510
	K01637	isocitrate/methylisocitrate lyase [EC:4.1.3.1 4.1.3.30]	scaffold687_size7561.g3962, scaffold932_size2205.g1316
	K01638	malate synthase [EC:2.3.3.9]	scaffold351_size21715.g5617
	K01647	citrate synthase [EC:2.3.3.1]	20216at5125_2_scaffold88_size50929:43552-45209
	K01681	aconitate hydratase [EC:4.2.1.3]	scaffold795_size4631.g3540
	K01895	acetyl-CoA synthetase [EC:6.2.1.1]	scaffold612_size18444.g5529
	K01915	glutamine synthetase [EC:6.3.1.2]	26736at5125_5_scaffold244_size29051:22306-23751, scaffold892_size3093.g6607
	K02437	glycine cleavage system H protein	scaffold106_size46561.g2241
	K03781	catalase [EC:1.11.1.6]	scaffold728_size6384.g946
	K14263	kynurenine formamidase [EC:3.5.1.9]	scaffold652_size8604.g2592
	K15918	D-glycerate 3-kinase [EC:2.7.1.31]	scaffold411_size18666.g248
	K18123	4-hydroxy-2-oxoglutarate aldolase [EC:4.1.3.16]	scaffold18_size79145.g3121, scaffold68_size55236.g5380
	K27797	2-methylcitrate synthase [EC:2.3.3.5]	scaffold675_size7991.g4185
00640 Propanoate metabolism (15)
	K00140	malonate-semialdehyde dehydrogenase (acetylating) / methylmalonate-semialdehyde dehydrogenase [EC:1.2.1.18 1.2.1.27]	scaffold23_size73796.g3359
	K00166	2-oxoisovalerate dehydrogenase E1 component subunit alpha [EC:1.2.4.4]	22627at5125_6_scaffold219_size31668:10159-11555
	K00167	2-oxoisovalerate dehydrogenase E1 component subunit beta [EC:1.2.4.4]	26750at5125_7_scaffold134_size42169:37949-39115
	K00382	dihydrolipoyl dehydrogenase [EC:1.8.1.4]	19905at5125_5_scaffold886_size3189:794-2359
	K01637	isocitrate/methylisocitrate lyase [EC:4.1.3.1 4.1.3.30]	scaffold687_size7561.g3962, scaffold932_size2205.g1316
	K01720	2-methylcitrate dehydratase [EC:4.2.1.79]	scaffold310_size24155.g2201
	K01895	acetyl-CoA synthetase [EC:6.2.1.1]	scaffold612_size18444.g5529
	K01899	succinyl-CoA synthetase alpha subunit [EC:6.2.1.4 6.2.1.5]	scaffold237_size29447.g3895
	K01900	succinyl-CoA synthetase beta subunit [EC:6.2.1.4 6.2.1.5]	scaffold395_size19427.g6245
	K05605	3-hydroxyisobutyryl-CoA hydrolase [EC:3.1.2.4]	scaffold252_size28450.g6153
	K07511	enoyl-CoA hydratase [EC:4.2.1.17]	scaffold495_size14303.g6486, scaffold554_size11854.g2055
	K09699	2-oxoisovalerate dehydrogenase E2 component (dihydrolipoyl transacylase) [EC:2.3.1.168]	27696at5125_6_scaffold414_size35409:19894-21739
	K14729	multifunctional beta-oxidation protein [EC:4.2.1.- 1.1.1.-]	scaffold894_size3067.g1757
	K23146	3-hydroxyisobutyrate/3-hydroxypropionate dehydrogenase [EC:1.1.1.31 1.1.1.59]	scaffold156_size39459.g5736
	K27797	2-methylcitrate synthase [EC:2.3.3.5]	scaffold675_size7991.g4185
00650 Butanoate metabolism (13)
	K00022	3-hydroxyacyl-CoA dehydrogenase [EC:1.1.1.35]	scaffold221_size31458.g2573
	K00074	3-hydroxybutyryl-CoA dehydrogenase [EC:1.1.1.157]	scaffold409_size18697.g6005
	K00109	2-hydroxyglutarate dehydrogenase [EC:1.1.99.2]	38208at5125_0_scaffold288_size25402:14977-16192
	K00135	succinate-semialdehyde dehydrogenase / glutarate-semialdehyde dehydrogenase [EC:1.2.1.16 1.2.1.79 1.2.1.20]	16616at5125_0_scaffold216_size31962:10665-12275
	K00626	acetyl-CoA C-acetyltransferase [EC:2.3.1.9]	29199at5125_0_scaffold76_size53120:0-1117
	K01027	3-oxoacid CoA-transferase [EC:2.8.3.5]	16042at5125_0_scaffold30_size69522:17432-21009, scaffold546_size12044.g5108
	K01580	glutamate decarboxylase [EC:4.1.1.15]	scaffold87_size51210.g4934, scaffold326_size49137.g4505
	K01640	hydroxymethylglutaryl-CoA lyase [EC:4.1.3.4]	31646at5125_4_scaffold5_size133014:51181-52376
	K01641	hydroxymethylglutaryl-CoA synthase [EC:2.3.3.10]	scaffold191_size34757.g5985
	K01652	acetolactate synthase I/II/III large subunit [EC:2.2.1.6]	scaffold928_size2321.g5233
	K01653	acetolactate synthase I/III small subunit [EC:2.2.1.6]	scaffold451_size16632.g4728
	K01907	acetoacetyl-CoA synthetase [EC:6.2.1.16]	scaffold291_size25272.g3871
	K07511	enoyl-CoA hydratase [EC:4.2.1.17]	scaffold495_size14303.g6486, scaffold554_size11854.g2055
00660 C5-Branched dibasic acid metabolism (2)
	K01652	acetolactate synthase I/II/III large subunit [EC:2.2.1.6]	scaffold928_size2321.g5233
	K01653	acetolactate synthase I/III small subunit [EC:2.2.1.6]	scaffold451_size16632.g4728
00562 Inositol phosphate metabolism (23)
	K00140	malonate-semialdehyde dehydrogenase (acetylating) / methylmalonate-semialdehyde dehydrogenase [EC:1.2.1.18 1.2.1.27]	scaffold23_size73796.g3359
	K00469	inositol oxygenase [EC:1.13.99.1]	36238at5125_9_scaffold422_size18187:9468-10392
	K00888	phosphatidylinositol 4-kinase A [EC:2.7.1.67]	380at5125_2_scaffold81_size52821:28842-34805
	K00889	1-phosphatidylinositol-4-phosphate 5-kinase [EC:2.7.1.68]	7285at5125_9_scaffold336_size22584:11975-14985
	K00914	phosphatidylinositol 3-kinase [EC:2.7.1.137]	scaffold141_size41484.g1749
	K00915	inositol-polyphosphate multikinase [EC:2.7.1.140 2.7.1.151]	scaffold151_size40102.g6430
	K00921	1-phosphatidylinositol-3-phosphate 5-kinase [EC:2.7.1.150]	281at5125_3_scaffold37_size65757:36557-46078
	K00999	CDP-diacylglycerol--inositol 3-phosphatidyltransferase [EC:2.7.8.11]	scaffold740_size6055.g4496
	K01099	inositol polyphosphate 5-phosphatase INPP5B/F [EC:3.1.3.36]	scaffold54_size59923.g5818
	K01114	phospholipase C [EC:3.1.4.3]	scaffold922_size2519.g6179
	K01771	1-phosphatidylinositol phosphodiesterase [EC:4.6.1.13]	scaffold26_size87486.g1061
	K01803	triosephosphate isomerase (TIM) [EC:5.3.1.1]	scaffold78_size53078.g5302
	K01858	myo-inositol-1-phosphate synthase [EC:5.5.1.4]	14922at5125_scaffold131_size52469:21196-22845
	K05857	phosphatidylinositol phospholipase C, delta [EC:3.1.4.11]	scaffold719_size6603.g3427, 15009at5125_1_scaffold729_size6382:2984-4662, scaffold11_size98571.g2343
	K07756	inositol-hexakisphosphate 5-kinase [EC:2.7.4.21]	2962at5125_scaffold39_size93301:51488-55359
	K13024	inositol-hexakisphosphate/diphosphoinositol-pentakisphosphate 1-kinase [EC:2.7.4.24]	1612at5125_8_scaffold438_size34176:2971-13402
	K13711	phosphatidylinositol 4-kinase type 2 [EC:2.7.1.67]	10345at5125_2_scaffold101_size48055:44609-47063
	K18083	myotubularin-related protein 6/7/8 [EC:3.1.3.64 3.1.3.95]	scaffold4_size199318.g868
	K19786	inositol-pentakisphosphate 2-kinase [EC:2.7.1.158]	scaffold760_size5523.g4025
	K19801	phosphatidylinositol 4-kinase B [EC:2.7.1.67]	4538at5125_2_scaffold466_size15832:5862-8911
	K20279	synaptojanin [EC:3.1.3.36]	2150at5125_3_scaffold339_size22520:18738-22390
	K21797	phosphatidylinositol 4-phosphatase [EC:3.1.3.-]	Path1_scaffold331_scaffold274.g17
	K22913	phosphatidylinositol 3,5-bisphosphate 5-phosphatase [EC:3.1.3.-]	scaffold746_size5898.g5451
00190 Oxidative phosphorylation (72)
	K00234	succinate dehydrogenase (ubiquinone) flavoprotein subunit [EC:1.3.5.1]	scaffold215_size85640.g209
	K00235	succinate dehydrogenase (ubiquinone) iron-sulfur subunit [EC:1.3.5.1]	scaffold188_size34971.g4335
	K00236	succinate dehydrogenase (ubiquinone) cytochrome b560 subunit	scaffold302_size24454.g5997
	K00237	succinate dehydrogenase (ubiquinone) membrane anchor subunit	51550at5125_scaffold55_size59313:51320-51958
	K00411	ubiquinol-cytochrome c reductase iron-sulfur subunit [EC:7.1.1.8]	44648at5125_2_scaffold113_size44868:25359-26394
	K00413	ubiquinol-cytochrome c reductase cytochrome c1 subunit	TRINITY_DN95837_c0_g3_i1.p1
	K00415	ubiquinol-cytochrome c reductase core subunit 2	scaffold5_size133014.g5163
	K00416	ubiquinol-cytochrome c reductase subunit 6	59395at5125_scaffold155_size39478:20327-21083
	K00417	ubiquinol-cytochrome c reductase subunit 7	scaffold224_size31294.g3584
	K00418	ubiquinol-cytochrome c reductase subunit 8	TRINITY_DN119880_c0_g1_i1.p2
	K00419	ubiquinol-cytochrome c reductase subunit 9	NODE_56674_length_344_cov_3.041199_g51527_i0.p1
	K01507	inorganic pyrophosphatase [EC:3.6.1.1]	scaffold31_size69420.g1547
	K01535	H+-transporting ATPase [EC:7.1.2.1]	5092at5125_scaffold439_size17369:2846-6225
	K01549	F-type H+-transporting ATP synthase subunit e	scaffold26_size87486.g1059, NODE_41583_length_443_cov_1.371585_g36455_i0.p2
	K02127	F-type H+-transporting ATPase subunit b	50308at5125_0_scaffold371_size38825:34933-35815
	K02128	F-type H+-transporting ATPase subunit c	scaffold234_size29679.g3693
	K02132	F-type H+-transporting ATPase subunit alpha	17213at5125_0_scaffold66_size55848:10829-13435
	K02133	F-type H+-transporting ATPase subunit beta [EC:7.1.2.2]	scaffold350_size21964.g4739
	K02134	F-type H+-transporting ATPase subunit delta	scaffold272_size41481.g234
	K02135	F-type H+-transporting ATPase subunit epsilon	60879at5125_1_scaffold366_size21045:19935-20315
	K02136	F-type H+-transporting ATPase subunit gamma	41994at5125_0_scaffold312_size24125:8310-9474
	K02137	F-type H+-transporting ATPase subunit O	scaffold278_size26161.g5695
	K02138	F-type H+-transporting ATPase subunit d	scaffold555_size11782.g6336
	K02139	F-type H+-transporting ATPase subunit f	NODE_32709_length_557_cov_5.056250_g27630_i0.p1
	K02140	F-type H+-transporting ATPase subunit g	54975at5125_2_scaffold182_size35537:32749-33487
	K02141	F-type H+-transporting ATPase subunit h	TRINITY_DN105848_c0_g1_i1.p2
	K02142	F-type H+-transporting ATPase subunit j	NODE_44751_length_416_cov_2.595870_g39615_i0.p1.p2
	K02143	F-type H+-transporting ATPase subunit k	59940at5125_3_scaffold269_size27185:395-699
	K02144	V-type H+-transporting ATPase subunit H	scaffold65_size55956.g5510
	K02145	V-type H+-transporting ATPase subunit A [EC:7.1.2.2]	scaffold20_size76570.g6888
	K02146	V-type H+-transporting ATPase subunit d	scaffold90_size50388.g1150
	K02147	V-type H+-transporting ATPase subunit B	scaffold5_size133014.g5157
	K02148	V-type H+-transporting ATPase subunit C	30100at5125_scaffold8_size93184:32387-33874
	K02149	V-type H+-transporting ATPase subunit D	NODE_24608_length_761_cov_2.675439_g19771_i0.p1
	K02150	V-type H+-transporting ATPase subunit E	53155at5125_1_scaffold79_size64269:45347-46192
	K02151	V-type H+-transporting ATPase subunit F	55681at5125_9_scaffold329_size23077:16115-16672
	K02152	V-type H+-transporting ATPase subunit G	59647at5125_3_scaffold92_size66750:37958-38858
	K02154	V-type H+-transporting ATPase subunit a	scaffold278_size26161.g5690
	K02155	V-type H+-transporting ATPase 16kDa proteolipid subunit	scaffold141_size41484.g1745, scaffold44_size63721.g351
	K02257	heme o synthase [EC:2.5.1.141]	scaffold938_size2116.g326
	K02258	cytochrome c oxidase assembly protein subunit 11	scaffold125_size43255.g3024
	K02259	heme a synthase [EC:1.17.99.9]	scaffold232_size29894.g3431
	K02260	cytochrome c oxidase assembly protein subunit 17	scaffold119_size44262.g2076
	K02263	cytochrome c oxidase subunit 4	scaffold358_size21532.g2112
	K02264	cytochrome c oxidase subunit 5a	scaffold214_size32600.g4663
	K02265	cytochrome c oxidase subunit 5b	scaffold211_size33047.g466
	K02267	cytochrome c oxidase subunit 6b	57600at5125_scaffold205_size33457:19337-19847
	K02269	cytochrome c oxidase subunit 7	TRINITY_DN118933_c0_g1_i1.p3
	K02272	cytochrome c oxidase subunit 7c	59749at5125_2_scaffold39_size93301:44461-44665
	K03661	V-type H+-transporting ATPase 21kDa proteolipid subunit	scaffold21_size133842.g146
	K03879	NADH-ubiquinone oxidoreductase chain 2 [EC:7.1.1.2]	NODE_1442_length_5116_cov_98.361381_g921_i0.p1
	K03885	NADH:quinone reductase (non-electrogenic) [EC:1.6.5.9]	scaffold16_size101356.g5647, 9198at5125_7_scaffold170_size36379:9566-19826
	K03934	NADH dehydrogenase (ubiquinone) Fe-S protein 1 [EC:7.1.1.2]	6456at5125_9_scaffold100_size48532:785-3330
	K03935	NADH dehydrogenase (ubiquinone) Fe-S protein 2 [EC:7.1.1.2]	scaffold371_size38825.g1004
	K03936	NADH dehydrogenase (ubiquinone) Fe-S protein 3 [EC:7.1.1.2]	scaffold445_size32036.g1109
	K03937	NADH dehydrogenase (ubiquinone) Fe-S protein 4	scaffold170_size36379.g2747
	K03938	NADH dehydrogenase (ubiquinone) Fe-S protein 5	NODE_30811_length_594_cov_3.307544_g25758_i0.p1
	K03939	NADH dehydrogenase (ubiquinone) Fe-S protein 6	scaffold726_size6446.g719
	K03941	NADH dehydrogenase (ubiquinone) Fe-S protein 8 [EC:7.1.1.2]	scaffold405_size18954.g3045
	K03942	NADH dehydrogenase (ubiquinone) flavoprotein 1 [EC:7.1.1.2]	15188at5125_0_scaffold122_size85860:72283-74069
	K03943	NADH dehydrogenase (ubiquinone) flavoprotein 2 [EC:7.1.1.2]	scaffold49_size61287.g5667
	K03946	NADH dehydrogenase (ubiquinone) 1 alpha subcomplex subunit 2	58347at5125_scaffold380_size20577:58-380
	K03949	NADH dehydrogenase (ubiquinone) 1 alpha subcomplex subunit 5	scaffold621_size9365.g3483
	K03950	NADH dehydrogenase (ubiquinone) 1 alpha subcomplex subunit 6	55481at5125_0_scaffold316_size37014:8793-9402
	K03952	NADH dehydrogenase (ubiquinone) 1 alpha subcomplex subunit 8	50349at5125_6_scaffold107_size46551:7460-8070
	K03953	NADH dehydrogenase (ubiquinone) 1 alpha subcomplex subunit 9	28711at5125_scaffold683_size7665:1131-2496
	K03955	NADH dehydrogenase (ubiquinone) 1 alpha/beta subcomplex 1, acyl-carrier protein	56664at5125_0_scaffold405_size18954:7278-7979
	K03959	NADH dehydrogenase (ubiquinone) 1 beta subcomplex subunit 3	scaffold2_size109749.g4987
	K03963	NADH dehydrogenase (ubiquinone) 1 beta subcomplex subunit 7	scaffold373_size20689.g4929, 58745at5125_3_scaffold373_size20689:20101-20408
	K03964	NADH dehydrogenase (ubiquinone) 1 beta subcomplex subunit 8	scaffold36_size65760.g6828
	K08738	cytochrome c	56642at5125_5_scaffold395_size19427:2645-2963
	K11353	NADH dehydrogenase (ubiquinone) 1 alpha subcomplex subunit 13	scaffold180_size35664.g478
00910 Nitrogen metabolism (9)
	K00262	glutamate dehydrogenase (NADP+) [EC:1.4.1.4]	23483at5125_0_scaffold34_size69330:38690-40467
	K00264	glutamate synthase (NADH) [EC:1.4.1.14]	200at5125_scaffold210_size33051:4275-10723
	K00459	nitronate monooxygenase [EC:1.13.12.16]	scaffold260_size27822.g3715
	K01455	formamidase [EC:3.5.1.49]	24159at5125_2_scaffold45_size63450:1003-2510
	K01501	nitrilase [EC:3.5.5.1]	scaffold39_size93301.g2464
	K01673	carbonic anhydrase [EC:4.2.1.1]	scaffold32_size91039.g2901
	K01915	glutamine synthetase [EC:6.3.1.2]	26736at5125_5_scaffold244_size29051:22306-23751, scaffold892_size3093.g6607
	K10534	nitrate reductase (NAD(P)H) [EC:1.7.1.1 1.7.1.2 1.7.1.3]	scaffold142_size41208.g410
	K15371	glutamate dehydrogenase [EC:1.4.1.2]	scaffold257_size28225.g6594
00920 Sulfur metabolism (12)
	K00380	sulfite reductase (NADPH) flavoprotein alpha-component [EC:1.8.1.2]	3404at5125_8_scaffold583_size16482:5162-8360
	K00381	sulfite reductase (NADPH) hemoprotein beta-component [EC:1.8.1.2]	746at5125_scaffold170_size36379:15431-21842
	K00387	sulfite oxidase [EC:1.8.3.1]	scaffold29_size70311.g6025
	K00390	phosphoadenosine phosphosulfate reductase [EC:1.8.4.8 1.8.4.10]	37957at5125_scaffold6_size104284:20249-21804
	K00641	homoserine O-acetyltransferase/O-succinyltransferase [EC:2.3.1.31 2.3.1.46]	scaffold3_size109318.g6087
	K00860	adenylylsulfate kinase [EC:2.7.1.25]	scaffold8_size93184.g6861
	K00958	sulfate adenylyltransferase [EC:2.7.7.4]	12776at5125_8_scaffold38_size65607:26996-28926
	K01011	thiosulfate/3-mercaptopyruvate sulfurtransferase [EC:2.8.1.1 2.8.1.2]	33816at5125_5_scaffold338_size22549:3430-4508
	K01082	3'(2'), 5'-bisphosphate nucleotidase [EC:3.1.3.7]	scaffold145_size40582.g5428, scaffold39_size93301.g2459, 30237at5125_0_scaffold562_size19629:18168-19422
	K01738	cysteine synthase [EC:2.5.1.47]	scaffold880_size3295.g5276
	K01739	cystathionine gamma-synthase [EC:2.5.1.48]	scaffold245_size29027.g6352, 14063at5125_6_scaffold716_size6775:2387-4333, scaffold282_size25966.g510
	K17069	O-acetylhomoserine/O-acetylserine sulfhydrylase [EC:2.5.1.49 2.5.1.47]	scaffold88_size50929.g5794
00061 Fatty acid biosynthesis (8)
	K00059	3-oxoacyl-[acyl-carrier protein] reductase [EC:1.1.1.100]	scaffold345_size36374.g1090
	K00645	[acyl-carrier-protein] S-malonyltransferase [EC:2.3.1.39]	scaffold114_size44679.g664
	K00667	fatty acid synthase subunit alpha, fungi type [EC:2.3.1.86]	scaffold148_size40302.g3032
	K00668	fatty acid synthase subunit beta, fungi type [EC:2.3.1.86]	scaffold148_size40302.g3031
	K01897	long-chain-fatty-acid---CoA ligase [EC:6.2.1.3]	6627at5125_2_scaffold323_size43548:4317-6590, 8567at5125_8_scaffold88_size50929:30459-32642
	K07512	mitochondrial enoyl-[acyl-carrier protein] reductase / trans-2-enoyl-CoA reductase [EC:1.3.1.- 1.3.1.38]	scaffold141_size41484.g1750
	K09458	3-oxoacyl-[acyl-carrier-protein] synthase II [EC:2.3.1.179]	31010at5125_scaffold630_size9171:649-2053
	K18660	malonyl-CoA/methylmalonyl-CoA synthetase [EC:6.2.1.76 6.2.1.-]	scaffold37_size65757.g3519
00062 Fatty acid elongation (8)
	K00022	3-hydroxyacyl-CoA dehydrogenase [EC:1.1.1.35]	scaffold221_size31458.g2573
	K01074	palmitoyl-protein thioesterase [EC:3.1.2.22]	34115at5125_8_scaffold183_size39364:1910-8830
	K07511	enoyl-CoA hydratase [EC:4.2.1.17]	scaffold495_size14303.g6486, scaffold554_size11854.g2055
	K07512	mitochondrial enoyl-[acyl-carrier protein] reductase / trans-2-enoyl-CoA reductase [EC:1.3.1.- 1.3.1.38]	scaffold141_size41484.g1750
	K10246	fatty acid elongase 3 [EC:2.3.1.199]	scaffold214_size32600.g4662
	K10251	17beta-estradiol 17-dehydrogenase / very-long-chain 3-oxoacyl-CoA reductase [EC:1.1.1.62 1.1.1.330]	scaffold459_size16242.g515
	K10258	very-long-chain enoyl-CoA reductase [EC:1.3.1.93]	scaffold5_size133014.g5148
	K10703	very-long-chain (3R)-3-hydroxyacyl-CoA dehydratase [EC:4.2.1.134]	scaffold361_size21269.g5315
00071 Fatty acid degradation (12)
	K00022	3-hydroxyacyl-CoA dehydrogenase [EC:1.1.1.35]	scaffold221_size31458.g2573
	K00121	S-(hydroxymethyl)glutathione dehydrogenase / alcohol dehydrogenase [EC:1.1.1.284 1.1.1.1]	26789at5125_7_scaffold202_size69071:23233-29032
	K00128	aldehyde dehydrogenase (NAD+) [EC:1.2.1.3]	scaffold463_size15953.g5955
	K00249	acyl-CoA dehydrogenase [EC:1.3.8.7]	18940at5125_9_scaffold378_size20609:16788-18326
	K00252	glutaryl-CoA dehydrogenase [EC:1.3.8.6]	scaffold111_size86932.g4424
	K00626	acetyl-CoA C-acetyltransferase [EC:2.3.1.9]	29199at5125_0_scaffold76_size53120:0-1117
	K01897	long-chain-fatty-acid---CoA ligase [EC:6.2.1.3]	6627at5125_2_scaffold323_size43548:4317-6590, 8567at5125_8_scaffold88_size50929:30459-32642
	K07511	enoyl-CoA hydratase [EC:4.2.1.17]	scaffold495_size14303.g6486, scaffold554_size11854.g2055
	K07513	acetyl-CoA acyltransferase 1 [EC:2.3.1.16]	28091at5125_8_scaffold64_size56020:25357-26806, scaffold64_size56020.g4563, 26754at5125_5_scaffold32_size91039:81447-82872
	K09478	short-chain 2-methylacyl-CoA dehydrogenase [EC:1.3.8.5]	scaffold398_size19175.g6141
	K13953	alcohol dehydrogenase, propanol-preferring [EC:1.1.1.1]	scaffold167_size36746.g6745
	K14338	cytochrome P450 / NADPH-cytochrome P450 reductase [EC:1.14.14.1 1.6.2.4]	scaffold335_size22606.g332
00100 Steroid biosynthesis (18)
	K00222	Delta14-sterol reductase [EC:1.3.1.70]	scaffold443_size32553.g1211
	K00223	Delta24(24(1))-sterol reductase [EC:1.3.1.71]	scaffold44_size63721.g352
	K00227	Delta7-sterol 5-desaturase [EC:1.14.19.20]	scaffold57_size58248.g98
	K00511	squalene monooxygenase [EC:1.14.14.17]	scaffold40_size64421.g2411
	K00559	sterol 24-C-methyltransferase [EC:2.1.1.41]	scaffold464_size26526.g594
	K00637	sterol O-acyltransferase [EC:2.3.1.26]	scaffold307_size24226.g1197, scaffold92_size66750.g3809
	K00801	farnesyl-diphosphate farnesyltransferase [EC:2.5.1.21]	19268at5125_0_scaffold249_size28735:5442-6982
	K01052	lysosomal acid lipase/cholesteryl ester hydrolase [EC:3.1.1.13]	scaffold93_size50102.g3740
	K01824	cholestenol Delta-isomerase [EC:5.3.3.5]	scaffold325_size23321.g300
	K01852	lanosterol synthase [EC:5.4.99.7]	scaffold198_size34280.g5893
	K05917	sterol 14alpha-demethylase [EC:1.14.14.154 1.14.15.36]	scaffold105_size57987.g6472
	K07748	sterol-4alpha-carboxylate 3-dehydrogenase (decarboxylating) [EC:1.1.1.170]	scaffold191_size34757.g5980
	K07750	methylsterol monooxygenase [EC:1.14.18.9]	scaffold150_size59148.g4742
	K09827	3-keto steroid reductase [EC:1.1.1.270]	scaffold155_size39478.g549
	K09828	Delta24-sterol reductase [EC:1.3.1.72 1.3.1.-]	scaffold169_size36479.g6272
	K09829	C-8 sterol isomerase [EC:5.-.-.-]	scaffold527_size12625.g6380
	K09831	sterol 22-desaturase [EC:1.14.19.41]	12220at5125_scaffold218_size31780:28838-30611
	K14674	TAG lipase / steryl ester hydrolase / phospholipase A2 / LPA acyltransferase [EC:3.1.1.3 3.1.1.13 3.1.1.4 2.3.1.51]	scaffold725_size12378.g4857
00561 Glycerolipid metabolism (20)
	K00002	alcohol dehydrogenase (NADP+) [EC:1.1.1.2]	scaffold512_size13183.g5231, scaffold41_size64122.g6445
	K00128	aldehyde dehydrogenase (NAD+) [EC:1.2.1.3]	scaffold463_size15953.g5955
	K00679	phospholipid:diacylglycerol acyltransferase [EC:2.3.1.158]	scaffold130_size42523.g4306
	K00863	triose/dihydroxyacetone kinase / FAD-AMP lyase (cyclizing) [EC:2.7.1.28 2.7.1.29 4.6.1.15]	scaffold178_size35748.g1888, scaffold7_size95556.g2758
	K00864	glycerol kinase [EC:2.7.1.30]	scaffold434_size17571.g921
	K01046	triacylglycerol lipase [EC:3.1.1.3]	scaffold9_size90228.g1834
	K01054	acylglycerol lipase [EC:3.1.1.23]	scaffold116_size44337.g6356
	K07407	alpha-galactosidase [EC:3.2.1.22]	scaffold54_size59923.g5812
	K11155	diacylglycerol O-acyltransferase 1 [EC:2.3.1.20 2.3.1.75 2.3.1.76]	20105at5125_8_scaffold721_size6555:1035-2799
	K13507	glycerol-3-phosphate O-acyltransferase / dihydroxyacetone phosphate acyltransferase [EC:2.3.1.15 2.3.1.42]	scaffold323_size43548.g2238
	K13509	lysophosphatidate acyltransferase [EC:2.3.1.51]	scaffold676_size7923.g544
	K13519	lysophospholipid acyltransferase [EC:2.3.1.51 2.3.1.23 2.3.1.-]	16750at5125_3_scaffold352_size21714:2814-4680
	K14457	2-acylglycerol O-acyltransferase 2 [EC:2.3.1.22]	16738at5125_8_scaffold8_size93184:85222-86636
	K14674	TAG lipase / steryl ester hydrolase / phospholipase A2 / LPA acyltransferase [EC:3.1.1.3 3.1.1.13 3.1.1.4 2.3.1.51]	scaffold725_size12378.g4857
	K14675	TAG lipase / lysophosphatidylethanolamine acyltransferase [EC:3.1.1.3 2.3.1.-]	scaffold313_size33045.g4473
	K15728	phosphatidate phosphatase LPIN [EC:3.1.3.4]	scaffold58_size57758.g3196
	K15918	D-glycerate 3-kinase [EC:2.7.1.31]	scaffold411_size18666.g248
	K17900	lipase ATG15 [EC:3.1.1.3]	21850at5125_0_scaffold57_size58248:3291-5181
	K18693	diacylglycerol diphosphate phosphatase / phosphatidate phosphatase [EC:3.6.1.75 3.1.3.4]	scaffold237_size29447.g3901, scaffold115_size54245.g1173
	K22831	1-acylglycerol-3-phosphate O-acyltransferase [EC:2.3.1.51]	scaffold532_size12378.g2049
00564 Glycerophospholipid metabolism (36)
	K00006	glycerol-3-phosphate dehydrogenase (NAD+) [EC:1.1.1.8]	25046at5125_1_scaffold146_size40424:29642-30951
	K00111	glycerol-3-phosphate dehydrogenase [EC:1.1.5.3]	scaffold484_size14794.g259, scaffold243_size43191.g4818
	K00551	phosphatidylethanolamine/phosphatidyl-N-methylethanolamine N-methyltransferase [EC:2.1.1.17 2.1.1.71]	NODE_19953_length_965_cov_1.680180_g15470_i0.p1
	K00866	choline kinase [EC:2.7.1.32]	10380at5125_5_scaffold452_size16607:9794-12196
	K00894	ethanolamine kinase [EC:2.7.1.82]	23987at5125_scaffold248_size38920:11361-12646
	K00967	ethanolamine-phosphate cytidylyltransferase [EC:2.7.7.14]	scaffold794_size4635.g2933
	K00968	choline-phosphate cytidylyltransferase [EC:2.7.7.15]	33958at5125_9_scaffold9_size90228:28303-29831
	K00981	phosphatidate cytidylyltransferase [EC:2.7.7.41]	scaffold131_size52469.g5331
	K00993	ethanolaminephosphotransferase [EC:2.7.8.1]	scaffold82_size52680.g1801, 21503at5125_scaffold314_size24094:21738-23374
	K00995	CDP-diacylglycerol---glycerol-3-phosphate 3-phosphatidyltransferase [EC:2.7.8.5]	scaffold106_size46561.g2258
	K00999	CDP-diacylglycerol--inositol 3-phosphatidyltransferase [EC:2.7.8.11]	scaffold740_size6055.g4496
	K01094	phosphatidylglycerophosphatase GEP4 [EC:3.1.3.27]	47138at5125_0_scaffold13_size84439:42528-48133
	K01114	phospholipase C [EC:3.1.4.3]	scaffold922_size2519.g6179
	K01115	phospholipase D1/2 [EC:3.1.4.4]	scaffold44_size63721.g353, 4222at5125_0_scaffold356_size27938:6624-9342
	K01126	glycerophosphoryl diester phosphodiesterase [EC:3.1.4.46]	scaffold29_size70311.g6017
	K01613	phosphatidylserine decarboxylase [EC:4.1.1.65]	scaffold230_size30161.g1853, scaffold156_size39459.g5729, scaffold9_size90228.g1825
	K06123	1-acylglycerone phosphate reductase [EC:1.1.1.101]	scaffold126_size68215.g755
	K06128	lysophospholipase I [EC:3.1.1.5]	42382at5125_3_scaffold647_size8714:302-1514
	K08744	cardiolipin synthase (CMP-forming) [EC:2.7.8.41]	scaffold264_size27567.g539
	K13333	lysophospholipase [EC:3.1.1.5]	scaffold431_size17752.g2524
	K13507	glycerol-3-phosphate O-acyltransferase / dihydroxyacetone phosphate acyltransferase [EC:2.3.1.15 2.3.1.42]	scaffold323_size43548.g2238
	K13509	lysophosphatidate acyltransferase [EC:2.3.1.51]	scaffold676_size7923.g544
	K13511	monolysocardiolipin acyltransferase [EC:2.3.1.-]	scaffold4_size199318.g907
	K13519	lysophospholipid acyltransferase [EC:2.3.1.51 2.3.1.23 2.3.1.-]	16750at5125_3_scaffold352_size21714:2814-4680
	K13535	cardiolipin-specific phospholipase [EC:3.1.1.-]	scaffold500_size14164.g4297
	K14674	TAG lipase / steryl ester hydrolase / phospholipase A2 / LPA acyltransferase [EC:3.1.1.3 3.1.1.13 3.1.1.4 2.3.1.51]	scaffold725_size12378.g4857
	K14676	lysophospholipid hydrolase [EC:3.1.1.5]	scaffold21_size133842.g150
	K15728	phosphatidate phosphatase LPIN [EC:3.1.3.4]	scaffold58_size57758.g3196
	K16342	cytosolic phospholipase A2 [EC:3.1.1.4]	scaffold335_size22606.g329, 9207at5125_scaffold335_size22606:5296-7729
	K16368	diacylglycerol kinase (CTP) [EC:2.7.1.174]	scaffold344_size22282.g220
	K16369	phosphatidylethanolamine N-methyltransferase [EC:2.1.1.17]	scaffold500_size14164.g4293
	K17103	CDP-diacylglycerol---serine O-phosphatidyltransferase [EC:2.7.8.8]	47577at5125_8_scaffold130_size42523:31590-32408
	K18693	diacylglycerol diphosphate phosphatase / phosphatidate phosphatase [EC:3.6.1.75 3.1.3.4]	scaffold237_size29447.g3901, scaffold115_size54245.g1173
	K18694	phosphatidylglycerol phospholipase C [EC:3.1.4.-]	scaffold44_size63721.g356
	K18696	glycerophosphodiester phosphodiesterase [EC:3.1.4.46]	scaffold261_size27749.g2829
	K22831	1-acylglycerol-3-phosphate O-acyltransferase [EC:2.3.1.51]	scaffold532_size12378.g2049
00565 Ether lipid metabolism (9)
	K00993	ethanolaminephosphotransferase [EC:2.7.8.1]	scaffold82_size52680.g1801, 21503at5125_scaffold314_size24094:21738-23374
	K01062	platelet-activating factor acetylhydrolase [EC:3.1.1.47]	19971at5125_6_scaffold198_size34280:30842-32602, scaffold478_size15179.g3370
	K01114	phospholipase C [EC:3.1.4.3]	scaffold922_size2519.g6179
	K01115	phospholipase D1/2 [EC:3.1.4.4]	scaffold44_size63721.g353, 4222at5125_0_scaffold356_size27938:6624-9342
	K06123	1-acylglycerone phosphate reductase [EC:1.1.1.101]	scaffold126_size68215.g755
	K13519	lysophospholipid acyltransferase [EC:2.3.1.51 2.3.1.23 2.3.1.-]	16750at5125_3_scaffold352_size21714:2814-4680
	K14674	TAG lipase / steryl ester hydrolase / phospholipase A2 / LPA acyltransferase [EC:3.1.1.3 3.1.1.13 3.1.1.4 2.3.1.51]	scaffold725_size12378.g4857
	K16342	cytosolic phospholipase A2 [EC:3.1.1.4]	scaffold335_size22606.g329, 9207at5125_scaffold335_size22606:5296-7729
	K16794	platelet-activating factor acetylhydrolase IB subunit alpha	32823at5125_1_scaffold568_size11123:8233-9768
00600 Sphingolipid metabolism (15)
	K00654	serine palmitoyltransferase [EC:2.3.1.50]	scaffold16_size101356.g5618, 8555at5125_0_scaffold291_size25272:10266-12297
	K00720	ceramide glucosyltransferase [EC:2.4.1.80]	21396at5125_3_scaffold198_size34280:1650-3256
	K01634	sphinganine-1-phosphate aldolase [EC:4.1.2.27]	15277at5125_5_scaffold611_size9738:5462-7414
	K04708	3-dehydrosphinganine reductase [EC:1.1.1.102]	38967at5125_2_scaffold78_size53078:33608-34767
	K04709	very-long-chain ceramide synthase [EC:2.3.1.297]	scaffold121_size70116.g3103, scaffold304_size38739.g6837
	K04711	dihydroceramidase [EC:3.5.1.-]	scaffold3_size109318.g6074
	K04712	sphingolipid 4-desaturase/C4-monooxygenase [EC:1.14.19.17 1.14.18.5]	32184at5125_0_scaffold421_size29349:3091-4366
	K04713	sphinganine C4-monooxygenase [EC:1.14.18.5]	scaffold494_size14319.g3306
	K04718	sphingosine kinase [EC:2.7.1.91]	21255at5125_8_scaffold212_size32866:19234-22378
	K07407	alpha-galactosidase [EC:3.2.1.22]	scaffold54_size59923.g5812
	K12349	neutral ceramidase [EC:3.5.1.23]	scaffold337_size27070.g2678
	K12350	sphingomyelin phosphodiesterase [EC:3.1.4.12]	scaffold20_size76570.g6889
	K12351	sphingomyelin phosphodiesterase 2 [EC:3.1.4.12]	scaffold286_size25599.g2623
	K12373	hexosaminidase [EC:3.2.1.52]	scaffold71_size54067.g3918
	K23451	dihydrosphingosine 1-phosphate phosphatase [EC:3.1.3.-]	scaffold74_size53861.g1702
00591 Linoleic acid metabolism (3)
	K14674	TAG lipase / steryl ester hydrolase / phospholipase A2 / LPA acyltransferase [EC:3.1.1.3 3.1.1.13 3.1.1.4 2.3.1.51]	scaffold725_size12378.g4857
	K16342	cytosolic phospholipase A2 [EC:3.1.1.4]	scaffold335_size22606.g329, 9207at5125_scaffold335_size22606:5296-7729
	K17862	linoleate 10R-lipoxygenase [EC:1.13.11.62]	2624at5125_9_scaffold292_size25264:20934-24466
00592 alpha-Linolenic acid metabolism (3)
	K07513	acetyl-CoA acyltransferase 1 [EC:2.3.1.16]	28091at5125_8_scaffold64_size56020:25357-26806, scaffold64_size56020.g4563, 26754at5125_5_scaffold32_size91039:81447-82872
	K14674	TAG lipase / steryl ester hydrolase / phospholipase A2 / LPA acyltransferase [EC:3.1.1.3 3.1.1.13 3.1.1.4 2.3.1.51]	scaffold725_size12378.g4857
	K16342	cytosolic phospholipase A2 [EC:3.1.1.4]	scaffold335_size22606.g329, 9207at5125_scaffold335_size22606:5296-7729
01040 Biosynthesis of unsaturated fatty acids (8)
	K00507	stearoyl-CoA desaturase (Delta-9 desaturase) [EC:1.14.19.1]	scaffold73_size53893.g5365
	K07513	acetyl-CoA acyltransferase 1 [EC:2.3.1.16]	28091at5125_8_scaffold64_size56020:25357-26806, scaffold64_size56020.g4563, 26754at5125_5_scaffold32_size91039:81447-82872
	K08764	sterol carrier protein 2 [EC:2.3.1.176]	scaffold125_size43255.g3028
	K10246	fatty acid elongase 3 [EC:2.3.1.199]	scaffold214_size32600.g4662
	K10251	17beta-estradiol 17-dehydrogenase / very-long-chain 3-oxoacyl-CoA reductase [EC:1.1.1.62 1.1.1.330]	scaffold459_size16242.g515
	K10256	omega-6 fatty acid desaturase / acyl-lipid omega-6 desaturase (Delta-12 desaturase) [EC:1.14.19.6 1.14.19.22]	26873at5125_6_scaffold36_size65760:3735-5211
	K10258	very-long-chain enoyl-CoA reductase [EC:1.3.1.93]	scaffold5_size133014.g5148
	K10703	very-long-chain (3R)-3-hydroxyacyl-CoA dehydratase [EC:4.2.1.134]	scaffold361_size21269.g5315
00230 Purine metabolism (42)
	K00088	IMP dehydrogenase [EC:1.1.1.205]	scaffold904_size2844.g5395
	K00106	xanthine dehydrogenase/oxidase [EC:1.17.1.4 1.17.3.2]	scaffold87_size51210.g4941
	K00365	urate oxidase [EC:1.7.3.3]	scaffold16_size101356.g5644
	K00601	phosphoribosylglycinamide formyltransferase [EC:2.1.2.2]	scaffold118_size44284.g4287
	K00602	phosphoribosylaminoimidazolecarboxamide formyltransferase / IMP cyclohydrolase [EC:2.1.2.3 3.5.4.10]	13183at5125_9_scaffold290_size31271:13-1691
	K00759	adenine phosphoribosyltransferase [EC:2.4.2.7]	scaffold758_size5571.g3942
	K00764	amidophosphoribosyltransferase [EC:2.4.2.14]	16952at5125_scaffold246_size35674:16979-18897
	K00856	adenosine kinase [EC:2.7.1.20]	33200at5125_6_scaffold316_size37014:15773-17258
	K00860	adenylylsulfate kinase [EC:2.7.1.25]	scaffold8_size93184.g6861
	K00939	adenylate kinase [EC:2.7.4.3]	40042at5125_6_scaffold262_size27626:21487-22490
	K00940	nucleoside-diphosphate kinase [EC:2.7.4.6]	scaffold266_size49841.g6409
	K00942	guanylate kinase [EC:2.7.4.8]	scaffold74_size53861.g1709
	K00944	nucleoside-triphosphate--adenylate kinase [EC:2.7.4.10]	scaffold249_size28735.g3936
	K00948	ribose-phosphate pyrophosphokinase [EC:2.7.6.1]	scaffold199_size34253.g5063, 21129at5125_9_scaffold62_size56875:31903-33510, scaffold125_size43255.g3018
	K00958	sulfate adenylyltransferase [EC:2.7.7.4]	12776at5125_8_scaffold38_size65607:26996-28926
	K01427	urease [EC:3.5.1.5]	scaffold55_size59313.g1342
	K01466	allantoinase [EC:3.5.2.5]	scaffold17_size79284.g691
	K01477	allantoicase [EC:3.5.3.4]	scaffold404_size19051.g1668
	K01483	ureidoglycolate lyase [EC:4.3.2.3]	scaffold102_size47693.g4950
	K01487	guanine deaminase [EC:3.5.4.3]	scaffold148_size40302.g3030
	K01514	exopolyphosphatase [EC:3.6.1.11]	scaffold418_size29648.g4882
	K01515	ADP-ribose diphosphatase [EC:3.6.1.13 3.6.1.-]	scaffold28_size70424.g5406
	K01519	XTP/dITP diphosphohydrolase [EC:3.6.1.66]	scaffold428_size20321.g1025
	K01522	bis(5'-adenosyl)-triphosphatase [EC:3.6.1.29]	scaffold150_size59148.g4760
	K01756	adenylosuccinate lyase [EC:4.3.2.2]	25527at5125_5_scaffold771_size5256:2626-4463
	K01768	adenylate cyclase [EC:4.6.1.1]	323at5125_0_scaffold417_size18348:8624-15233, scaffold417_size18348.g3249
	K01835	phosphoglucomutase [EC:5.4.2.2]	scaffold174_size35922.g2983
	K01923	phosphoribosylaminoimidazole-succinocarboxamide synthase [EC:6.3.2.6]	38002at5125_6_scaffold6_size104284:89801-90713
	K01939	adenylosuccinate synthase [EC:6.3.4.4]	scaffold544_size12106.g2570
	K01951	GMP synthase (glutamine-hydrolysing) [EC:6.3.5.2]	scaffold72_size59306.g4843
	K01952	phosphoribosylformylglycinamidine synthase [EC:6.3.5.3]	scaffold143_size41083.g6300
	K07023	5'-deoxynucleotidase [EC:3.1.3.89]	41974at5125_9_scaffold459_size16242:12537-13404, scaffold55_size59313.g1337
	K07127	5-hydroxyisourate hydrolase [EC:3.5.2.17]	scaffold849_size3879.g6139
	K10807	ribonucleoside-diphosphate reductase subunit M1 [EC:1.17.4.1]	3373at5125_0_scaffold440_size17325:9407-12293
	K10808	ribonucleoside-diphosphate reductase subunit M2 [EC:1.17.4.1]	27039at5125_scaffold4_size199318:110999-112424
	K11788	phosphoribosylamine--glycine ligase / phosphoribosylformylglycinamidine cyclo-ligase [EC:6.3.4.13 6.3.3.1]	scaffold791_size4693.g3539
	K11808	phosphoribosylaminoimidazole carboxylase [EC:4.1.1.21]	11953at5125_0_scaffold71_size54067:51819-53887
	K14642	golgi apyrase [EC:3.6.1.5]	scaffold170_size36379.g2756
	K18447	ADP-sugar diphosphatase [EC:3.6.1.21]	scaffold28_size70424.g5407
	K18532	adenylate kinase [EC:2.7.4.3]	scaffold428_size20321.g1024
	K18550	IMP and pyridine-specific 5'-nucleotidase [EC:3.1.3.99 3.1.3.-]	scaffold558_size11689.g988
	K19572	adenosine deaminase CECR1 [EC:3.5.4.4]	11148at5125_2_scaffold202_size69071:39608-41458, scaffold126_size68215.g762
00240 Pyrimidine metabolism (25)
	K00254	dihydroorotate dehydrogenase [EC:1.3.5.2]	30415at5125_4_scaffold123_size44000:6765-8172
	K00560	thymidylate synthase [EC:2.1.1.45]	38827at5125_8_scaffold94_size50004:35314-36317
	K00761	uracil phosphoribosyltransferase [EC:2.4.2.9]	scaffold281_size26037.g4356, 44486at5125_7_scaffold811_size4431:1899-2894
	K00762	orotate phosphoribosyltransferase [EC:2.4.2.10]	44329at5125_3_scaffold59_size57294:18807-19518
	K00876	uridine kinase [EC:2.7.1.48]	22228at5125_1_scaffold170_size36379:7265-9105
	K00940	nucleoside-diphosphate kinase [EC:2.7.4.6]	scaffold266_size49841.g6409
	K00943	dTMP kinase [EC:2.7.4.9]	scaffold349_size21973.g4789
	K01240	uridine nucleosidase [EC:3.2.2.3]	scaffold359_size21441.g1661
	K01465	dihydroorotase [EC:3.5.2.3]	41674at5125_3_scaffold15_size83572:38742-39831
	K01489	cytidine deaminase [EC:3.5.4.5]	scaffold342_size22434.g1779
	K01493	dCMP deaminase [EC:3.5.4.12]	36663at5125_2_scaffold49_size61287:15257-16422
	K01520	dUTP diphosphatase [EC:3.6.1.23]	scaffold286_size25599.g2619
	K01937	CTP synthase [EC:6.3.4.2]	scaffold318_size55048.g935
	K01955	carbamoyl-phosphate synthase large subunit [EC:6.3.5.5]	scaffold548_size11995.g1429
	K01956	carbamoyl-phosphate synthase small subunit [EC:6.3.5.5]	scaffold21_size133842.g158
	K06287	nucleoside triphosphate pyrophosphatase [EC:3.6.1.-]	scaffold10_size89786.g1961
	K07023	5'-deoxynucleotidase [EC:3.1.3.89]	41974at5125_9_scaffold459_size16242:12537-13404, scaffold55_size59313.g1337
	K10807	ribonucleoside-diphosphate reductase subunit M1 [EC:1.17.4.1]	3373at5125_0_scaffold440_size17325:9407-12293
	K10808	ribonucleoside-diphosphate reductase subunit M2 [EC:1.17.4.1]	27039at5125_scaffold4_size199318:110999-112424
	K11541	carbamoyl-phosphate synthase / aspartate carbamoyltransferase [EC:6.3.5.5 2.1.3.2]	scaffold187_size35115.g4435
	K13421	uridine monophosphate synthetase [EC:2.4.2.10 4.1.1.23]	scaffold943_size2022.g2356
	K13800	UMP-CMP kinase [EC:2.7.4.14]	39587at5125_2_scaffold215_size85640:82542-83235
	K14642	golgi apyrase [EC:3.6.1.5]	scaffold170_size36379.g2756
	K16066	3-hydroxy acid dehydrogenase / malonic semialdehyde reductase [EC:1.1.1.381 1.1.1.-]	scaffold62_size56875.g3785
	K16330	pseudouridylate synthase / pseudouridine kinase [EC:4.2.1.70 2.7.1.83]	7249at5125_8_scaffold23_size73796:61782-64237
00250 Alanine, aspartate and glutamate metabolism (23)
	K00135	succinate-semialdehyde dehydrogenase / glutarate-semialdehyde dehydrogenase [EC:1.2.1.16 1.2.1.79 1.2.1.20]	16616at5125_0_scaffold216_size31962:10665-12275
	K00262	glutamate dehydrogenase (NADP+) [EC:1.4.1.4]	23483at5125_0_scaffold34_size69330:38690-40467
	K00264	glutamate synthase (NADH) [EC:1.4.1.14]	200at5125_scaffold210_size33051:4275-10723
	K00294	1-pyrroline-5-carboxylate dehydrogenase [EC:1.2.1.88]	NODE_50736_length_377_cov_1.820000_g45597_i0.p1
	K00764	amidophosphoribosyltransferase [EC:2.4.2.14]	16952at5125_scaffold246_size35674:16979-18897
	K00814	alanine transaminase [EC:2.6.1.2]	19682at5125_5_scaffold33_size67185:49490-51004
	K00820	glutamine---fructose-6-phosphate transaminase (isomerizing) [EC:2.6.1.16]	scaffold191_size34757.g5976, 8410at5125_9_scaffold191_size34757:315-2603
	K00830	alanine-glyoxylate transaminase / serine-glyoxylate transaminase / serine-pyruvate transaminase [EC:2.6.1.44 2.6.1.45 2.6.1.51]	NODE_13415_length_1475_cov_5.563662_g9875_i0.p1
	K01424	L-asparaginase [EC:3.5.1.1]	scaffold219_size31668.g1814
	K01580	glutamate decarboxylase [EC:4.1.1.15]	scaffold87_size51210.g4934, scaffold326_size49137.g4505
	K01755	argininosuccinate lyase [EC:4.3.2.1]	scaffold262_size27626.g1419
	K01756	adenylosuccinate lyase [EC:4.3.2.2]	25527at5125_5_scaffold771_size5256:2626-4463
	K01915	glutamine synthetase [EC:6.3.1.2]	26736at5125_5_scaffold244_size29051:22306-23751, scaffold892_size3093.g6607
	K01939	adenylosuccinate synthase [EC:6.3.4.4]	scaffold544_size12106.g2570
	K01940	argininosuccinate synthase [EC:6.3.4.5]	NODE_13702_length_1445_cov_16.171784_g10108_i0.p1
	K01953	asparagine synthase (glutamine-hydrolysing) [EC:6.3.5.4]	scaffold32_size91039.g2891
	K01955	carbamoyl-phosphate synthase large subunit [EC:6.3.5.5]	scaffold548_size11995.g1429
	K01956	carbamoyl-phosphate synthase small subunit [EC:6.3.5.5]	scaffold21_size133842.g158
	K11541	carbamoyl-phosphate synthase / aspartate carbamoyltransferase [EC:6.3.5.5 2.1.3.2]	scaffold187_size35115.g4435
	K13566	omega-amidase [EC:3.5.1.3]	scaffold14_size83948.g2322
	K14454	aspartate aminotransferase, cytoplasmic [EC:2.6.1.1]	23489at5125_8_scaffold810_size4439:648-2831
	K14455	aspartate aminotransferase, mitochondrial [EC:2.6.1.1]	23951at5125_7_scaffold137_size41963:1878-3519
	K15371	glutamate dehydrogenase [EC:1.4.1.2]	scaffold257_size28225.g6594
00260 Glycine, serine and threonine metabolism (31)
	K00003	homoserine dehydrogenase [EC:1.1.1.3]	scaffold369_size20811.g1291
	K00058	D-3-phosphoglycerate dehydrogenase / 2-oxoglutarate reductase [EC:1.1.1.95 1.1.1.399]	15628at5125_7_scaffold155_size39478:32051-33740
	K00130	betaine-aldehyde dehydrogenase [EC:1.2.1.8]	scaffold115_size54245.g1183
	K00133	aspartate-semialdehyde dehydrogenase [EC:1.2.1.11]	31641at5125_scaffold217_size31916:96-959
	K00273	D-amino-acid oxidase [EC:1.4.3.3]	scaffold140_size41708.g2659
	K00276	primary-amine oxidase [EC:1.4.3.21]	scaffold463_size15953.g5953, scaffold96_size49288.g3551, scaffold304_size38739.g6834
	K00281	glycine cleavage system P protein (glycine dehydrogenase) [EC:1.4.4.2]	scaffold107_size46551.g2986
	K00306	sarcosine oxidase / L-pipecolate oxidase [EC:1.5.3.1 1.5.3.7]	23387at5125_6_scaffold33_size67185:12553-13928, 23846at5125_3_scaffold166_size36804:34515-35898
	K00382	dihydrolipoyl dehydrogenase [EC:1.8.1.4]	19905at5125_5_scaffold886_size3189:794-2359
	K00600	glycine hydroxymethyltransferase [EC:2.1.2.1]	scaffold111_size86932.g4420
	K00605	glycine cleavage system T protein (aminomethyltransferase) [EC:2.1.2.10]	26624at5125_2_scaffold65_size55956:52653-53979
	K00613	glycine amidinotransferase [EC:2.1.4.1]	scaffold28_size70424.g5418
	K00643	5-aminolevulinate synthase [EC:2.3.1.37]	scaffold458_size16248.g4371
	K00830	alanine-glyoxylate transaminase / serine-glyoxylate transaminase / serine-pyruvate transaminase [EC:2.6.1.44 2.6.1.45 2.6.1.51]	NODE_13415_length_1475_cov_5.563662_g9875_i0.p1
	K00831	phosphoserine aminotransferase [EC:2.6.1.52]	scaffold266_size49841.g6391
	K00872	homoserine kinase [EC:2.7.1.39]	scaffold661_size12228.g3843
	K00928	aspartate kinase [EC:2.7.2.4]	scaffold345_size36374.g1082
	K01079	phosphoserine phosphatase [EC:3.1.3.3]	28114at5125_3_scaffold6_size104284:23160-24585
	K01620	threonine aldolase [EC:4.1.2.48]	29000at5125_4_scaffold189_size44250:14948-16013, 25464at5125_7_scaffold159_size39071:28683-29871
	K01694	tryptophan synthase [EC:4.2.1.20]	scaffold262_size27626.g1417
	K01733	threonine synthase [EC:4.2.3.1]	scaffold77_size53086.g2503
	K01754	threonine dehydratase [EC:4.3.1.19]	scaffold37_size65757.g3511
	K01758	cystathionine gamma-lyase [EC:4.4.1.1]	scaffold225_size38401.g2588
	K02437	glycine cleavage system H protein	scaffold106_size46561.g2241
	K15633	2,3-bisphosphoglycerate-independent phosphoglycerate mutase [EC:5.4.2.12]	scaffold163_size37963.g5965
	K15634	2,3-bisphosphoglycerate-dependent phosphoglycerate mutase [EC:5.4.2.11]	scaffold309_size24211.g5514
	K15918	D-glycerate 3-kinase [EC:2.7.1.31]	scaffold411_size18666.g248
	K16066	3-hydroxy acid dehydrogenase / malonic semialdehyde reductase [EC:1.1.1.381 1.1.1.-]	scaffold62_size56875.g3785
	K17103	CDP-diacylglycerol---serine O-phosphatidyltransferase [EC:2.7.8.8]	47577at5125_8_scaffold130_size42523:31590-32408
	K17989	L-serine/L-threonine ammonia-lyase [EC:4.3.1.17 4.3.1.19]	scaffold705_size6990.g3311
	K20498	D-serine ammonia-lyase [EC:4.3.1.18]	scaffold140_size41708.g2670, scaffold873_size3386.g496
00270 Cysteine and methionine metabolism (37)
	K00003	homoserine dehydrogenase [EC:1.1.1.3]	scaffold369_size20811.g1291
	K00026	malate dehydrogenase [EC:1.1.1.37]	scaffold94_size50004.g3231, scaffold57_size58248.g95
	K00058	D-3-phosphoglycerate dehydrogenase / 2-oxoglutarate reductase [EC:1.1.1.95 1.1.1.399]	15628at5125_7_scaffold155_size39478:32051-33740
	K00133	aspartate-semialdehyde dehydrogenase [EC:1.2.1.11]	31641at5125_scaffold217_size31916:96-959
	K00456	cysteine dioxygenase [EC:1.13.11.20]	44954at5125_4_scaffold150_size59148:10073-10838
	K00547	homocysteine S-methyltransferase [EC:2.1.1.10]	scaffold109_size46348.g6804
	K00549	5-methyltetrahydropteroyltriglutamate--homocysteine methyltransferase [EC:2.1.1.14]	scaffold616_size9597.g1510
	K00558	DNA (cytosine-5)-methyltransferase 1 [EC:2.1.1.37]	5318at5125_9_scaffold292_size25264:565-4076, 25624at5125_1_scaffold179_size35744:11816-12602
	K00641	homoserine O-acetyltransferase/O-succinyltransferase [EC:2.3.1.31 2.3.1.46]	scaffold3_size109318.g6087
	K00772	5'-methylthioadenosine phosphorylase [EC:2.4.2.28]	scaffold270_size27184.g6885
	K00789	S-adenosylmethionine synthetase [EC:2.5.1.6]	31057at5125_7_scaffold26_size87486:77113-78442
	K00797	spermidine synthase [EC:2.5.1.16]	35021at5125_2_scaffold14_size83948:76214-77678
	K00826	branched-chain amino acid aminotransferase [EC:2.6.1.42]	scaffold64_size56020.g4555, scaffold528_size12591.g339
	K00831	phosphoserine aminotransferase [EC:2.6.1.52]	scaffold266_size49841.g6391
	K00838	aromatic amino acid aminotransferase I / 2-aminoadipate transaminase [EC:2.6.1.57 2.6.1.39 2.6.1.27 2.6.1.5]	19651at5125_9_scaffold71_size54067:19188-20945
	K00872	homoserine kinase [EC:2.7.1.39]	scaffold661_size12228.g3843
	K00928	aspartate kinase [EC:2.7.2.4]	scaffold345_size36374.g1082
	K01011	thiosulfate/3-mercaptopyruvate sulfurtransferase [EC:2.8.1.1 2.8.1.2]	33816at5125_5_scaffold338_size22549:3430-4508
	K01251	adenosylhomocysteinase [EC:3.13.2.1]	NODE_35337_length_515_cov_1.226027_g30235_i0.p1
	K01611	S-adenosylmethionine decarboxylase [EC:4.1.1.50]	18708at5125_2_scaffold596_size10101:5001-6583
	K01738	cysteine synthase [EC:2.5.1.47]	scaffold880_size3295.g5276
	K01739	cystathionine gamma-synthase [EC:2.5.1.48]	scaffold245_size29027.g6352, 14063at5125_6_scaffold716_size6775:2387-4333, scaffold282_size25966.g510
	K01758	cystathionine gamma-lyase [EC:4.4.1.1]	scaffold225_size38401.g2588
	K01760	cysteine-S-conjugate beta-lyase [EC:4.4.1.13]	scaffold703_size7053.g6698
	K01762	1-aminocyclopropane-1-carboxylate synthase [EC:4.4.1.14]	scaffold6_size104284.g5590
	K08963	methylthioribose-1-phosphate isomerase [EC:5.3.1.23]	scaffold36_size65760.g6831
	K08964	methylthioribulose-1-phosphate dehydratase [EC:4.2.1.109]	scaffold31_size69420.g1544
	K08967	1,2-dihydroxy-3-keto-5-methylthiopentene dioxygenase [EC:1.13.11.53 1.13.11.54]	scaffold851_size3862.g6279
	K08968	L-methionine (R)-S-oxide reductase [EC:1.8.4.14]	51719at5125_0_scaffold260_size27822:8264-16251, scaffold260_size27822.g3718
	K09880	enolase-phosphatase E1 [EC:3.1.3.77]	42640at5125_6_scaffold57_size58248:53734-54790
	K11204	glutamate--cysteine ligase catalytic subunit [EC:6.3.2.2]	scaffold44_size63721.g341
	K11205	glutamate--cysteine ligase regulatory subunit	34774at5125_8_scaffold485_size14746:10071-11118
	K14454	aspartate aminotransferase, cytoplasmic [EC:2.6.1.1]	23489at5125_8_scaffold810_size4439:648-2831
	K14455	aspartate aminotransferase, mitochondrial [EC:2.6.1.1]	23951at5125_7_scaffold137_size41963:1878-3519
	K17069	O-acetylhomoserine/O-acetylserine sulfhydrylase [EC:2.5.1.49 2.5.1.47]	scaffold88_size50929.g5794
	K17989	L-serine/L-threonine ammonia-lyase [EC:4.3.1.17 4.3.1.19]	scaffold705_size6990.g3311
	K21456	glutathione synthase [EC:6.3.2.3]	19182at5125_9_scaffold458_size16248:13582-15286
00280 Valine, leucine and isoleucine degradation (24)
	K00022	3-hydroxyacyl-CoA dehydrogenase [EC:1.1.1.35]	scaffold221_size31458.g2573
	K00128	aldehyde dehydrogenase (NAD+) [EC:1.2.1.3]	scaffold463_size15953.g5955
	K00140	malonate-semialdehyde dehydrogenase (acetylating) / methylmalonate-semialdehyde dehydrogenase [EC:1.2.1.18 1.2.1.27]	scaffold23_size73796.g3359
	K00166	2-oxoisovalerate dehydrogenase E1 component subunit alpha [EC:1.2.4.4]	22627at5125_6_scaffold219_size31668:10159-11555
	K00167	2-oxoisovalerate dehydrogenase E1 component subunit beta [EC:1.2.4.4]	26750at5125_7_scaffold134_size42169:37949-39115
	K00249	acyl-CoA dehydrogenase [EC:1.3.8.7]	18940at5125_9_scaffold378_size20609:16788-18326
	K00253	isovaleryl-CoA dehydrogenase [EC:1.3.8.4]	25909at5125_2_scaffold688_size7512:327-1812
	K00382	dihydrolipoyl dehydrogenase [EC:1.8.1.4]	19905at5125_5_scaffold886_size3189:794-2359
	K00626	acetyl-CoA C-acetyltransferase [EC:2.3.1.9]	29199at5125_0_scaffold76_size53120:0-1117
	K00826	branched-chain amino acid aminotransferase [EC:2.6.1.42]	scaffold64_size56020.g4555, scaffold528_size12591.g339
	K01027	3-oxoacid CoA-transferase [EC:2.8.3.5]	16042at5125_0_scaffold30_size69522:17432-21009, scaffold546_size12044.g5108
	K01640	hydroxymethylglutaryl-CoA lyase [EC:4.1.3.4]	31646at5125_4_scaffold5_size133014:51181-52376
	K01641	hydroxymethylglutaryl-CoA synthase [EC:2.3.3.10]	scaffold191_size34757.g5985
	K01907	acetoacetyl-CoA synthetase [EC:6.2.1.16]	scaffold291_size25272.g3871
	K01968	3-methylcrotonyl-CoA carboxylase alpha subunit [EC:6.4.1.4]	8168at5125_5_scaffold24_size72615:55381-57690
	K01969	3-methylcrotonyl-CoA carboxylase beta subunit [EC:6.4.1.4]	scaffold217_size31916.g571
	K05605	3-hydroxyisobutyryl-CoA hydrolase [EC:3.1.2.4]	scaffold252_size28450.g6153
	K05607	methylglutaconyl-CoA hydratase [EC:4.2.1.18]	scaffold318_size55048.g941
	K07511	enoyl-CoA hydratase [EC:4.2.1.17]	scaffold495_size14303.g6486, scaffold554_size11854.g2055
	K07513	acetyl-CoA acyltransferase 1 [EC:2.3.1.16]	28091at5125_8_scaffold64_size56020:25357-26806, scaffold64_size56020.g4563, 26754at5125_5_scaffold32_size91039:81447-82872
	K09478	short-chain 2-methylacyl-CoA dehydrogenase [EC:1.3.8.5]	scaffold398_size19175.g6141
	K09699	2-oxoisovalerate dehydrogenase E2 component (dihydrolipoyl transacylase) [EC:2.3.1.168]	27696at5125_6_scaffold414_size35409:19894-21739
	K18660	malonyl-CoA/methylmalonyl-CoA synthetase [EC:6.2.1.76 6.2.1.-]	scaffold37_size65757.g3519
	K23146	3-hydroxyisobutyrate/3-hydroxypropionate dehydrogenase [EC:1.1.1.31 1.1.1.59]	scaffold156_size39459.g5736
00290 Valine, leucine and isoleucine biosynthesis (9)
	K00053	ketol-acid reductoisomerase [EC:1.1.1.86]	scaffold547_size12011.g399
	K00826	branched-chain amino acid aminotransferase [EC:2.6.1.42]	scaffold64_size56020.g4555, scaffold528_size12591.g339
	K01649	2-isopropylmalate synthase [EC:2.3.3.13]	11116at5125_scaffold6_size104284:80893-82729
	K01652	acetolactate synthase I/II/III large subunit [EC:2.2.1.6]	scaffold928_size2321.g5233
	K01653	acetolactate synthase I/III small subunit [EC:2.2.1.6]	scaffold451_size16632.g4728
	K01687	dihydroxy-acid dehydratase [EC:4.2.1.9]	9353at5125_2_scaffold211_size33047:12267-14240, 13543at5125_0_scaffold532_size12378:0-1737
	K01702	3-isopropylmalate dehydratase [EC:4.2.1.33]	scaffold276_size43159.g2836
	K01754	threonine dehydratase [EC:4.3.1.19]	scaffold37_size65757.g3511
	K17989	L-serine/L-threonine ammonia-lyase [EC:4.3.1.17 4.3.1.19]	scaffold705_size6990.g3311
00300 Lysine biosynthesis (10)
	K00003	homoserine dehydrogenase [EC:1.1.1.3]	scaffold369_size20811.g1291
	K00133	aspartate-semialdehyde dehydrogenase [EC:1.2.1.11]	31641at5125_scaffold217_size31916:96-959
	K00143	L-2-aminoadipate reductase [EC:1.2.1.95]	scaffold681_size7735.g2471
	K00290	saccharopine dehydrogenase (NAD+, L-lysine forming) [EC:1.5.1.7]	scaffold197_size34353.g983
	K00293	saccharopine dehydrogenase (NADP+, L-glutamate forming) [EC:1.5.1.10]	25141at5125_7_scaffold476_size15296:777-2168
	K00838	aromatic amino acid aminotransferase I / 2-aminoadipate transaminase [EC:2.6.1.57 2.6.1.39 2.6.1.27 2.6.1.5]	19651at5125_9_scaffold71_size54067:19188-20945
	K00928	aspartate kinase [EC:2.7.2.4]	scaffold345_size36374.g1082
	K01655	homocitrate synthase [EC:2.3.3.14]	scaffold591_size10284.g6848
	K01705	homoaconitate hydratase [EC:4.2.1.36]	scaffold302_size24454.g5995
	K05824	homoisocitrate dehydrogenase [EC:1.1.1.87]	32796at5125_3_scaffold939_size2107:690-1833
00310 Lysine degradation (18)
	K00022	3-hydroxyacyl-CoA dehydrogenase [EC:1.1.1.35]	scaffold221_size31458.g2573
	K00128	aldehyde dehydrogenase (NAD+) [EC:1.2.1.3]	scaffold463_size15953.g5955
	K00135	succinate-semialdehyde dehydrogenase / glutarate-semialdehyde dehydrogenase [EC:1.2.1.16 1.2.1.79 1.2.1.20]	16616at5125_0_scaffold216_size31962:10665-12275
	K00252	glutaryl-CoA dehydrogenase [EC:1.3.8.6]	scaffold111_size86932.g4424
	K00290	saccharopine dehydrogenase (NAD+, L-lysine forming) [EC:1.5.1.7]	scaffold197_size34353.g983
	K00293	saccharopine dehydrogenase (NADP+, L-glutamate forming) [EC:1.5.1.10]	25141at5125_7_scaffold476_size15296:777-2168
	K00306	sarcosine oxidase / L-pipecolate oxidase [EC:1.5.3.1 1.5.3.7]	23387at5125_6_scaffold33_size67185:12553-13928, 23846at5125_3_scaffold166_size36804:34515-35898
	K00382	dihydrolipoyl dehydrogenase [EC:1.8.1.4]	19905at5125_5_scaffold886_size3189:794-2359
	K00474	trimethyllysine dioxygenase [EC:1.14.11.8]	scaffold13_size84439.g3168
	K00626	acetyl-CoA C-acetyltransferase [EC:2.3.1.9]	29199at5125_0_scaffold76_size53120:0-1117
	K00658	2-oxoglutarate dehydrogenase E2 component (dihydrolipoamide succinyltransferase) [EC:2.3.1.61]	scaffold162_size38076.g5522
	K06101	[histone H3]-lysine4 N-trimethyltransferase ASH1L [EC:2.1.1.354]	scaffold759_size5558.g3831
	K07511	enoyl-CoA hydratase [EC:4.2.1.17]	scaffold495_size14303.g6486, scaffold554_size11854.g2055
	K11419	[histone H3]-lysine9 N-trimethyltransferase SUV39H [EC:2.1.1.355]	scaffold212_size32866.g1221
	K11422	[histone H3]-lysine4 N-trimethyltransferase SETD1 [EC:2.1.1.354]	scaffold127_size43205.g2381
	K11427	[histone H3]-lysine79 N-trimethyltransferase [EC:2.1.1.360]	scaffold43_size63820.g5749
	K11429	[histone H4]-N-methyl-L-lysine20 N-methyltransferase [EC:2.1.1.362]	scaffold328_size23078.g5764
	K23700	[histone H3]-lysine36 N-trimethyltransferase [EC:2.1.1.359]	9409at5125_5_scaffold2_size109749:19882-22722
00220 Arginine biosynthesis (19)
	K00262	glutamate dehydrogenase (NADP+) [EC:1.4.1.4]	23483at5125_0_scaffold34_size69330:38690-40467
	K00611	ornithine carbamoyltransferase [EC:2.1.3.3]	scaffold246_size35674.g4145
	K00618	amino-acid N-acetyltransferase [EC:2.3.1.1]	scaffold311_size24153.g2473
	K00620	glutamate N-acetyltransferase / amino-acid N-acetyltransferase [EC:2.3.1.35 2.3.1.1]	23476at5125_7_scaffold20_size76570:45438-46833
	K00814	alanine transaminase [EC:2.6.1.2]	19682at5125_5_scaffold33_size67185:49490-51004
	K00818	acetylornithine aminotransferase [EC:2.6.1.11]	scaffold87_size51210.g4932
	K01427	urease [EC:3.5.1.5]	scaffold55_size59313.g1342
	K01438	acetylornithine deacetylase [EC:3.5.1.16]	scaffold36_size65760.g6830
	K01476	arginase [EC:3.5.3.1]	34318at5125_1_scaffold234_size29679:10002-11138
	K01755	argininosuccinate lyase [EC:4.3.2.1]	scaffold262_size27626.g1419
	K01915	glutamine synthetase [EC:6.3.1.2]	26736at5125_5_scaffold244_size29051:22306-23751, scaffold892_size3093.g6607
	K01940	argininosuccinate synthase [EC:6.3.4.5]	NODE_13702_length_1445_cov_16.171784_g10108_i0.p1
	K01955	carbamoyl-phosphate synthase large subunit [EC:6.3.5.5]	scaffold548_size11995.g1429
	K01956	carbamoyl-phosphate synthase small subunit [EC:6.3.5.5]	scaffold21_size133842.g158
	K11541	carbamoyl-phosphate synthase / aspartate carbamoyltransferase [EC:6.3.5.5 2.1.3.2]	scaffold187_size35115.g4435
	K14454	aspartate aminotransferase, cytoplasmic [EC:2.6.1.1]	23489at5125_8_scaffold810_size4439:648-2831
	K14455	aspartate aminotransferase, mitochondrial [EC:2.6.1.1]	23951at5125_7_scaffold137_size41963:1878-3519
	K14541	urea carboxylase / allophanate hydrolase [EC:6.3.4.6 3.5.1.54]	Path2_scaffold751_scaffold158.g22
	K15371	glutamate dehydrogenase [EC:1.4.1.2]	scaffold257_size28225.g6594
00330 Arginine and proline metabolism (19)
	K00128	aldehyde dehydrogenase (NAD+) [EC:1.2.1.3]	scaffold463_size15953.g5955
	K00147	glutamate-5-semialdehyde dehydrogenase [EC:1.2.1.41]	27933at5125_6_scaffold154_size39485:25866-27443
	K00273	D-amino-acid oxidase [EC:1.4.3.3]	scaffold140_size41708.g2659
	K00286	pyrroline-5-carboxylate reductase [EC:1.5.1.2]	scaffold63_size56128.g4687
	K00294	1-pyrroline-5-carboxylate dehydrogenase [EC:1.2.1.88]	NODE_50736_length_377_cov_1.820000_g45597_i0.p1
	K00318	proline dehydrogenase [EC:1.5.5.2]	scaffold18_size79145.g3110
	K00613	glycine amidinotransferase [EC:2.1.4.1]	scaffold28_size70424.g5418
	K00797	spermidine synthase [EC:2.5.1.16]	35021at5125_2_scaffold14_size83948:76214-77678
	K00819	ornithine--oxo-acid transaminase [EC:2.6.1.13]	scaffold110_size45703.g4495
	K00931	glutamate 5-kinase [EC:2.7.2.11]	22624at5125_6_scaffold403_size19054:3014-4549
	K01426	amidase [EC:3.5.1.4]	scaffold48_size85950.g1117, scaffold273_size26880.g3847, scaffold115_size54245.g1180, scaffold318_size55048.g931
	K01476	arginase [EC:3.5.3.1]	34318at5125_1_scaffold234_size29679:10002-11138
	K01581	ornithine decarboxylase [EC:4.1.1.17]	scaffold72_size59306.g4838
	K01611	S-adenosylmethionine decarboxylase [EC:4.1.1.50]	18708at5125_2_scaffold596_size10101:5001-6583
	K13366	polyamine oxidase [EC:1.5.3.14 1.5.3.16 1.5.3.-]	scaffold282_size25966.g511
	K14454	aspartate aminotransferase, cytoplasmic [EC:2.6.1.1]	23489at5125_8_scaffold810_size4439:648-2831
	K14455	aspartate aminotransferase, mitochondrial [EC:2.6.1.1]	23951at5125_7_scaffold137_size41963:1878-3519
	K18123	4-hydroxy-2-oxoglutarate aldolase [EC:4.1.3.16]	scaffold18_size79145.g3121, scaffold68_size55236.g5380
	K25365	guanidinobutyrase / D-arginase [EC:3.5.3.7 3.5.3.10]	scaffold488_size14650.g6741
00340 Histidine metabolism (11)
	K00128	aldehyde dehydrogenase (NAD+) [EC:1.2.1.3]	scaffold463_size15953.g5955
	K00765	ATP phosphoribosyltransferase [EC:2.4.2.17]	scaffold324_size23322.g3890, NODE_16086_length_1226_cov_3.710183_g12101_i0.p1
	K00817	histidinol-phosphate aminotransferase [EC:2.6.1.9]	scaffold187_size35115.g4432
	K01663	imidazole glycerol-phosphate synthase [EC:4.3.2.10]	scaffold553_size11951.g3226
	K01693	imidazoleglycerol-phosphate dehydratase [EC:4.2.1.19]	scaffold20_size76570.g6897
	K01814	phosphoribosylformimino-5-aminoimidazole carboxamide ribotide isomerase [EC:5.3.1.16]	NODE_20764_length_921_cov_1.518957_g16200_i0.p1
	K04486	histidinol-phosphatase (PHP family) [EC:3.1.3.15]	scaffold3_size109318.g6064
	K14152	phosphoribosyl-ATP pyrophosphohydrolase / phosphoribosyl-AMP cyclohydrolase / histidinol dehydrogenase [EC:3.6.1.31 3.5.4.19 1.1.1.23]	scaffold58_size57758.g3195
	K19787	carnosine N-methyltransferase [EC:2.1.1.22]	scaffold542_size12169.g3253
	K20246	L-histidine Nalpha-methyltransferase / hercynylcysteine S-oxide synthase [EC:2.1.1.44 1.21.3.10]	4312at5125_7_scaffold3_size109318:54346-56950
	K20247	hercynylcysteine S-oxide lyase [EC:4.4.1.36]	scaffold523_size12779.g6731
00350 Tyrosine metabolism (16)
	K00121	S-(hydroxymethyl)glutathione dehydrogenase / alcohol dehydrogenase [EC:1.1.1.284 1.1.1.1]	26789at5125_7_scaffold202_size69071:23233-29032
	K00135	succinate-semialdehyde dehydrogenase / glutarate-semialdehyde dehydrogenase [EC:1.2.1.16 1.2.1.79 1.2.1.20]	16616at5125_0_scaffold216_size31962:10665-12275
	K00276	primary-amine oxidase [EC:1.4.3.21]	scaffold463_size15953.g5953, scaffold96_size49288.g3551, scaffold304_size38739.g6834
	K00451	homogentisate 1,2-dioxygenase [EC:1.13.11.5]	scaffold93_size50102.g3747, scaffold19_size78200.g4807
	K00457	4-hydroxyphenylpyruvate dioxygenase [EC:1.13.11.27]	scaffold108_size46414.g3264
	K00505	tyrosinase [EC:1.14.18.1]	scaffold159_size39071.g5550, scaffold927_size2330.g229, scaffold164_size37565.g3956
	K00545	catechol O-methyltransferase [EC:2.1.1.6]	scaffold475_size17802.g5019
	K00817	histidinol-phosphate aminotransferase [EC:2.6.1.9]	scaffold187_size35115.g4432
	K00838	aromatic amino acid aminotransferase I / 2-aminoadipate transaminase [EC:2.6.1.57 2.6.1.39 2.6.1.27 2.6.1.5]	19651at5125_9_scaffold71_size54067:19188-20945
	K01555	fumarylacetoacetase [EC:3.7.1.2]	scaffold45_size63450.g3765
	K01593	aromatic-L-amino-acid/L-tryptophan decarboxylase [EC:4.1.1.28 4.1.1.105]	scaffold21_size133842.g151
	K01800	maleylacetoacetate isomerase [EC:5.2.1.2]	scaffold45_size63450.g3764
	K02510	4-hydroxy-2-oxoheptanedioate aldolase [EC:4.1.2.52]	scaffold622_size9347.g3945, NODE_19001_length_1019_cov_4.625265_g14630_i0.p1
	K13953	alcohol dehydrogenase, propanol-preferring [EC:1.1.1.1]	scaffold167_size36746.g6745
	K14454	aspartate aminotransferase, cytoplasmic [EC:2.6.1.1]	23489at5125_8_scaffold810_size4439:648-2831
	K14455	aspartate aminotransferase, mitochondrial [EC:2.6.1.1]	23951at5125_7_scaffold137_size41963:1878-3519
00360 Phenylalanine metabolism (11)
	K00074	3-hydroxybutyryl-CoA dehydrogenase [EC:1.1.1.157]	scaffold409_size18697.g6005
	K00276	primary-amine oxidase [EC:1.4.3.21]	scaffold463_size15953.g5953, scaffold96_size49288.g3551, scaffold304_size38739.g6834
	K00457	4-hydroxyphenylpyruvate dioxygenase [EC:1.13.11.27]	scaffold108_size46414.g3264
	K00817	histidinol-phosphate aminotransferase [EC:2.6.1.9]	scaffold187_size35115.g4432
	K00838	aromatic amino acid aminotransferase I / 2-aminoadipate transaminase [EC:2.6.1.57 2.6.1.39 2.6.1.27 2.6.1.5]	19651at5125_9_scaffold71_size54067:19188-20945
	K01426	amidase [EC:3.5.1.4]	scaffold48_size85950.g1117, scaffold273_size26880.g3847, scaffold115_size54245.g1180, scaffold318_size55048.g931
	K01593	aromatic-L-amino-acid/L-tryptophan decarboxylase [EC:4.1.1.28 4.1.1.105]	scaffold21_size133842.g151
	K03782	catalase-peroxidase [EC:1.11.1.21]	5659at5125_scaffold802_size4529:153-2506
	K10775	phenylalanine ammonia-lyase [EC:4.3.1.24]	scaffold769_size5270.g4828
	K14454	aspartate aminotransferase, cytoplasmic [EC:2.6.1.1]	23489at5125_8_scaffold810_size4439:648-2831
	K14455	aspartate aminotransferase, mitochondrial [EC:2.6.1.1]	23951at5125_7_scaffold137_size41963:1878-3519
00380 Tryptophan metabolism (18)
	K00022	3-hydroxyacyl-CoA dehydrogenase [EC:1.1.1.35]	scaffold221_size31458.g2573
	K00128	aldehyde dehydrogenase (NAD+) [EC:1.2.1.3]	scaffold463_size15953.g5955
	K00252	glutaryl-CoA dehydrogenase [EC:1.3.8.6]	scaffold111_size86932.g4424
	K00382	dihydrolipoyl dehydrogenase [EC:1.8.1.4]	19905at5125_5_scaffold886_size3189:794-2359
	K00463	indoleamine 2,3-dioxygenase [EC:1.13.11.52]	15772at5125_scaffold557_size19093:11625-13053, scaffold92_size66750.g3821
	K00486	kynurenine 3-monooxygenase [EC:1.14.13.9]	18627at5125_4_scaffold60_size57143:7477-9192
	K00626	acetyl-CoA C-acetyltransferase [EC:2.3.1.9]	29199at5125_0_scaffold76_size53120:0-1117
	K00658	2-oxoglutarate dehydrogenase E2 component (dihydrolipoamide succinyltransferase) [EC:2.3.1.61]	scaffold162_size38076.g5522
	K00838	aromatic amino acid aminotransferase I / 2-aminoadipate transaminase [EC:2.6.1.57 2.6.1.39 2.6.1.27 2.6.1.5]	19651at5125_9_scaffold71_size54067:19188-20945
	K01426	amidase [EC:3.5.1.4]	scaffold48_size85950.g1117, scaffold273_size26880.g3847, scaffold115_size54245.g1180, scaffold318_size55048.g931
	K01501	nitrilase [EC:3.5.5.1]	scaffold39_size93301.g2464
	K01593	aromatic-L-amino-acid/L-tryptophan decarboxylase [EC:4.1.1.28 4.1.1.105]	scaffold21_size133842.g151
	K03781	catalase [EC:1.11.1.6]	scaffold728_size6384.g946
	K03782	catalase-peroxidase [EC:1.11.1.21]	5659at5125_scaffold802_size4529:153-2506
	K07511	enoyl-CoA hydratase [EC:4.2.1.17]	scaffold495_size14303.g6486, scaffold554_size11854.g2055
	K14263	kynurenine formamidase [EC:3.5.1.9]	scaffold652_size8604.g2592
	K14264	kynurenine aminotransferase [EC:2.6.1.7]	scaffold372_size20769.g4033
	K14338	cytochrome P450 / NADPH-cytochrome P450 reductase [EC:1.14.14.1 1.6.2.4]	scaffold335_size22606.g332
00400 Phenylalanine, tyrosine and tryptophan biosynthesis (15)
	K00211	prephenate dehydrogenase (NADP+) [EC:1.3.1.13]	scaffold16_size101356.g5635
	K00766	anthranilate phosphoribosyltransferase [EC:2.4.2.18]	26108at5125_9_scaffold184_size39637:2307-3687
	K00817	histidinol-phosphate aminotransferase [EC:2.6.1.9]	scaffold187_size35115.g4432
	K00838	aromatic amino acid aminotransferase I / 2-aminoadipate transaminase [EC:2.6.1.57 2.6.1.39 2.6.1.27 2.6.1.5]	19651at5125_9_scaffold71_size54067:19188-20945
	K01626	3-deoxy-7-phosphoheptulonate synthase [EC:2.5.1.54]	NODE_14541_length_1357_cov_34.842969_g10806_i0.p1, scaffold194_size34572.g4967, scaffold77_size53086.g2509
	K01657	anthranilate synthase component I [EC:4.1.3.27]	scaffold246_size35674.g4149
	K01694	tryptophan synthase [EC:4.2.1.20]	scaffold262_size27626.g1417
	K01735	3-dehydroquinate synthase [EC:4.2.3.4]	scaffold384_size20224.g3529
	K01736	chorismate synthase [EC:4.2.3.5]	30098at5125_9_scaffold53_size93096:13095-14381
	K01850	chorismate mutase [EC:5.4.99.5]	scaffold276_size43159.g2845
	K04518	prephenate dehydratase [EC:4.2.1.51]	31585at5125_0_scaffold56_size58755:51946-53037
	K13501	anthranilate synthase / indole-3-glycerol phosphate synthase / phosphoribosylanthranilate isomerase [EC:4.1.3.27 4.1.1.48 5.3.1.24]	6718at5125_0_scaffold110_size45703:20849-23174
	K13830	pentafunctional AROM polypeptide [EC:4.2.3.4 4.2.1.10 1.1.1.25 2.7.1.71 2.5.1.19]	scaffold594_size10124.g4250
	K14454	aspartate aminotransferase, cytoplasmic [EC:2.6.1.1]	23489at5125_8_scaffold810_size4439:648-2831
	K14455	aspartate aminotransferase, mitochondrial [EC:2.6.1.1]	23951at5125_7_scaffold137_size41963:1878-3519
00410 beta-Alanine metabolism (10)
	K00128	aldehyde dehydrogenase (NAD+) [EC:1.2.1.3]	scaffold463_size15953.g5955
	K00140	malonate-semialdehyde dehydrogenase (acetylating) / methylmalonate-semialdehyde dehydrogenase [EC:1.2.1.18 1.2.1.27]	scaffold23_size73796.g3359
	K00276	primary-amine oxidase [EC:1.4.3.21]	scaffold463_size15953.g5953, scaffold96_size49288.g3551, scaffold304_size38739.g6834
	K01580	glutamate decarboxylase [EC:4.1.1.15]	scaffold87_size51210.g4934, scaffold326_size49137.g4505
	K01918	pantoate--beta-alanine ligase [EC:6.3.2.1]	36842at5125_5_scaffold99_size48589:9857-10949
	K05605	3-hydroxyisobutyryl-CoA hydrolase [EC:3.1.2.4]	scaffold252_size28450.g6153
	K07511	enoyl-CoA hydratase [EC:4.2.1.17]	scaffold495_size14303.g6486, scaffold554_size11854.g2055
	K13366	polyamine oxidase [EC:1.5.3.14 1.5.3.16 1.5.3.-]	scaffold282_size25966.g511
	K14729	multifunctional beta-oxidation protein [EC:4.2.1.- 1.1.1.-]	scaffold894_size3067.g1757
	K23146	3-hydroxyisobutyrate/3-hydroxypropionate dehydrogenase [EC:1.1.1.31 1.1.1.59]	scaffold156_size39459.g5736
00430 Taurine and hypotaurine metabolism (5)
	K00456	cysteine dioxygenase [EC:1.13.11.20]	44954at5125_4_scaffold150_size59148:10073-10838
	K00485	dimethylaniline monooxygenase (N-oxide forming) / hypotaurine monooxygenase [EC:1.14.13.8 1.8.1.-]	scaffold12_size87253.g1524, scaffold237_size29447.g3900
	K00681	gamma-glutamyltranspeptidase / glutathione hydrolase [EC:2.3.2.2 3.4.19.13]	scaffold94_size50004.g3233, scaffold167_size36746.g6751, 13461at5125_2_scaffold167_size36746:7069-15648, 14438at5125_6_scaffold528_size12591:5092-7116
	K01580	glutamate decarboxylase [EC:4.1.1.15]	scaffold87_size51210.g4934, scaffold326_size49137.g4505
	K15371	glutamate dehydrogenase [EC:1.4.1.2]	scaffold257_size28225.g6594
00450 Selenocompound metabolism (7)
	K00384	thioredoxin reductase (NADPH) [EC:1.8.1.9]	NODE_16009_length_1232_cov_3.295238_g12036_i0.p2, scaffold58_size57758.g3201
	K00549	5-methyltetrahydropteroyltriglutamate--homocysteine methyltransferase [EC:2.1.1.14]	scaffold616_size9597.g1510
	K00958	sulfate adenylyltransferase [EC:2.7.7.4]	12776at5125_8_scaffold38_size65607:26996-28926
	K01739	cystathionine gamma-synthase [EC:2.5.1.48]	scaffold245_size29027.g6352, 14063at5125_6_scaffold716_size6775:2387-4333, scaffold282_size25966.g510
	K01758	cystathionine gamma-lyase [EC:4.4.1.1]	scaffold225_size38401.g2588
	K01760	cysteine-S-conjugate beta-lyase [EC:4.4.1.13]	scaffold703_size7053.g6698
	K01874	methionyl-tRNA synthetase [EC:6.1.1.10]	scaffold224_size31294.g3594, scaffold402_size19070.g403
00460 Cyanoamino acid metabolism (8)
	K00600	glycine hydroxymethyltransferase [EC:2.1.2.1]	scaffold111_size86932.g4420
	K00681	gamma-glutamyltranspeptidase / glutathione hydrolase [EC:2.3.2.2 3.4.19.13]	scaffold94_size50004.g3233, scaffold167_size36746.g6751, 13461at5125_2_scaffold167_size36746:7069-15648, 14438at5125_6_scaffold528_size12591:5092-7116
	K01188	beta-glucosidase [EC:3.2.1.21]	scaffold80_size52854.g3999
	K01424	L-asparaginase [EC:3.5.1.1]	scaffold219_size31668.g1814
	K01455	formamidase [EC:3.5.1.49]	24159at5125_2_scaffold45_size63450:1003-2510
	K01501	nitrilase [EC:3.5.5.1]	scaffold39_size93301.g2464
	K05349	beta-glucosidase [EC:3.2.1.21]	scaffold345_size36374.g1091, 4056at5125_1_scaffold443_size32553:19526-22479, scaffold657_size8378.g3177, 4762at5125_6_scaffold72_size59306:55845-58885
	K10675	cyanide hydratase [EC:4.2.1.66]	scaffold151_size40102.g6436
00470 D-Amino acid metabolism (3)
	K00273	D-amino-acid oxidase [EC:1.4.3.3]	scaffold140_size41708.g2659
	K20498	D-serine ammonia-lyase [EC:4.3.1.18]	scaffold140_size41708.g2670, scaffold873_size3386.g496
	K25365	guanidinobutyrase / D-arginase [EC:3.5.3.7 3.5.3.10]	scaffold488_size14650.g6741
00480 Glutathione metabolism (16)
	K00031	isocitrate dehydrogenase [EC:1.1.1.42]	24768at5125_9_scaffold202_size69071:66660-68260
	K00033	6-phosphogluconate dehydrogenase [EC:1.1.1.44 1.1.1.343]	scaffold46_size63065.g6198
	K00383	glutathione reductase (NADPH) [EC:1.8.1.7]	20942at5125_scaffold315_size24038:22098-23800
	K00681	gamma-glutamyltranspeptidase / glutathione hydrolase [EC:2.3.2.2 3.4.19.13]	scaffold94_size50004.g3233, scaffold167_size36746.g6751, 13461at5125_2_scaffold167_size36746:7069-15648, 14438at5125_6_scaffold528_size12591:5092-7116
	K00797	spermidine synthase [EC:2.5.1.16]	35021at5125_2_scaffold14_size83948:76214-77678
	K00799	glutathione S-transferase [EC:2.5.1.18]	scaffold311_size24153.g2476, scaffold772_size5161.g836, scaffold321_size23409.g6327, 45582at5125_6_scaffold213_size32815:327-1144, scaffold369_size20811.g1294
	K01469	5-oxoprolinase (ATP-hydrolysing) [EC:3.5.2.9]	scaffold447_size16800.g6734, 1275at5125_scaffold202_size69071:42553-46672
	K01581	ornithine decarboxylase [EC:4.1.1.17]	scaffold72_size59306.g4838
	K07232	glutathione-specific gamma-glutamylcyclotransferase [EC:4.3.2.7]	50717at5125_2_scaffold26_size87486:19666-20619
	K10807	ribonucleoside-diphosphate reductase subunit M1 [EC:1.17.4.1]	3373at5125_0_scaffold440_size17325:9407-12293
	K10808	ribonucleoside-diphosphate reductase subunit M2 [EC:1.17.4.1]	27039at5125_scaffold4_size199318:110999-112424
	K11204	glutamate--cysteine ligase catalytic subunit [EC:6.3.2.2]	scaffold44_size63721.g341
	K11205	glutamate--cysteine ligase regulatory subunit	34774at5125_8_scaffold485_size14746:10071-11118
	K15428	Cys-Gly metallodipeptidase DUG1 [EC:3.4.13.-]	scaffold647_size8714.g5771
	K21456	glutathione synthase [EC:6.3.2.3]	19182at5125_9_scaffold458_size16248:13582-15286
	K24137	glutaredoxin/glutathione-dependent peroxiredoxin [EC:1.11.1.25 1.11.1.27]	scaffold725_size12378.g4856
00520 Amino sugar and nucleotide sugar metabolism (23)
	K00012	UDPglucose 6-dehydrogenase [EC:1.1.1.22]	11517at5125_5_scaffold189_size44250:30069-31979
	K00621	glucosamine-phosphate N-acetyltransferase [EC:2.3.1.4]	scaffold69_size75419.g1616, scaffold180_size35664.g481
	K00698	chitin synthase [EC:2.4.1.16]	19477at5125_2_scaffold3_size109318:59892-66350, 522at5125_9_scaffold218_size31780:18889-24364, scaffold170_size36379.g2752, 4882at5125_scaffold515_size13010:9632-12530, scaffold430_size17777.g4029, scaffold218_size31780.g5944, scaffold457_size20996.g5291, 11041at5125_1_scaffold142_size41208:18138-20367
	K00820	glutamine---fructose-6-phosphate transaminase (isomerizing) [EC:2.6.1.16]	scaffold191_size34757.g5976, 8410at5125_9_scaffold191_size34757:315-2603
	K00844	hexokinase [EC:2.7.1.1]	16868at5125_7_scaffold664_size8152:583-2326, scaffold222_size31442.g64, scaffold31_size69420.g1549
	K00849	galactokinase [EC:2.7.1.6]	24943at5125_2_scaffold480_size15090:3754-5383
	K00963	UTP--glucose-1-phosphate uridylyltransferase [EC:2.7.7.9]	scaffold313_size33045.g4476
	K00965	UDPglucose--hexose-1-phosphate uridylyltransferase [EC:2.7.7.12]	scaffold459_size16242.g517
	K00966	mannose-1-phosphate guanylyltransferase [EC:2.7.7.13]	scaffold323_size43548.g2231, scaffold126_size68215.g746
	K00972	UDP-N-acetylglucosamine/UDP-N-acetylgalactosamine diphosphorylase [EC:2.7.7.23 2.7.7.83]	scaffold58_size57758.g3202
	K01183	chitinase [EC:3.2.1.14]	scaffold24_size72615.g4609, scaffold3_size109318.g6079, scaffold239_size29376.g3289, scaffold17_size79284.g698, scaffold62_size56875.g3783, scaffold667_size8128.g6427, scaffold46_size63065.g6199
	K01207	beta-N-acetylhexosaminidase [EC:3.2.1.52]	scaffold171_size47910.g3449, scaffold334_size22632.g6117
	K01443	N-acetylglucosamine-6-phosphate deacetylase [EC:3.5.1.25]	21857at5125_4_scaffold334_size22632:19741-21151
	K01784	UDP-glucose 4-epimerase [EC:5.1.3.2]	scaffold250_size46430.g5441, scaffold368_size21020.g4087
	K01809	mannose-6-phosphate isomerase [EC:5.3.1.8]	23840at5125_1_scaffold353_size21670:903-11702
	K01810	glucose-6-phosphate isomerase [EC:5.3.1.9]	scaffold305_size24302.g5082
	K01835	phosphoglucomutase [EC:5.4.2.2]	scaffold174_size35922.g2983
	K01836	phosphoacetylglucosamine mutase [EC:5.4.2.3]	scaffold65_size55956.g5497
	K02564	glucosamine-6-phosphate deaminase [EC:3.5.99.6]	29563at5125_2_scaffold664_size8152:3686-5039
	K12373	hexosaminidase [EC:3.2.1.52]	scaffold71_size54067.g3918
	K15855	exo-1,4-beta-D-glucosaminidase [EC:3.2.1.165]	scaffold589_size10450.g4829
	K17497	phosphomannomutase [EC:5.4.2.8]	scaffold118_size44284.g4289
	K28214	UDP-galactopyranose mutase [EC:5.4.99.9]	scaffold108_size46414.g3268
00541 Biosynthesis of various nucleotide sugars (6)
	K00012	UDPglucose 6-dehydrogenase [EC:1.1.1.22]	11517at5125_5_scaffold189_size44250:30069-31979
	K00326	cytochrome-b5 reductase [EC:1.6.2.2]	scaffold68_size55236.g5386, 35029at5125_4_scaffold227_size30600:15185-16327
	K00963	UTP--glucose-1-phosphate uridylyltransferase [EC:2.7.7.9]	scaffold313_size33045.g4476
	K00966	mannose-1-phosphate guanylyltransferase [EC:2.7.7.13]	scaffold323_size43548.g2231, scaffold126_size68215.g746
	K00972	UDP-N-acetylglucosamine/UDP-N-acetylgalactosamine diphosphorylase [EC:2.7.7.23 2.7.7.83]	scaffold58_size57758.g3202
	K12451	3,5-epimerase/4-reductase [EC:5.1.3.- 1.1.1.-]	scaffold249_size28735.g3928
00510 N-Glycan biosynthesis (27)
	K00721	dolichol-phosphate mannosyltransferase [EC:2.4.1.83]	42187at5125_5_scaffold221_size31458:17249-18271
	K00729	dolichyl-phosphate beta-glucosyltransferase [EC:2.4.1.117]	scaffold40_size64421.g2412
	K01001	UDP-N-acetylglucosamine--dolichyl-phosphate N-acetylglucosaminephosphotransferase [EC:2.7.8.15]	scaffold329_size23077.g3532
	K01228	mannosyl-oligosaccharide glucosidase [EC:3.2.1.106]	scaffold149_size40204.g1107
	K01230	mannosyl-oligosaccharide alpha-1,2-mannosidase [EC:3.2.1.113]	10599at5125_0_scaffold111_size86932:25944-28747, scaffold2_size109749.g4998, scaffold191_size34757.g5989
	K03842	beta-1,4-mannosyltransferase [EC:2.4.1.142]	scaffold472_size18536.g1354
	K03843	alpha-1,3/alpha-1,6-mannosyltransferase [EC:2.4.1.132 2.4.1.257]	34823at5125_2_scaffold53_size93096:88230-89769
	K03844	alpha-1,2-mannosyltransferase [EC:2.4.1.131]	scaffold258_size28166.g6107
	K03845	alpha-1,3-mannosyltransferase [EC:2.4.1.258]	scaffold398_size19175.g6146
	K03846	alpha-1,2-mannosyltransferase [EC:2.4.1.259 2.4.1.261]	scaffold123_size44000.g1650
	K03847	alpha-1,6-mannosyltransferase [EC:2.4.1.260]	scaffold417_size18348.g3250
	K03848	alpha-1,3-glucosyltransferase [EC:2.4.1.267]	scaffold188_size34971.g4333
	K03849	alpha-1,3-glucosyltransferase [EC:2.4.1.265]	21799at5125_8_scaffold213_size32815:6795-8406
	K03850	alpha-1,2-glucosyltransferase [EC:2.4.1.256]	15099at5125_3_scaffold660_size8297:773-2946
	K05546	mannosyl-oligosaccharide alpha-1,3-glucosidase [EC:3.2.1.207]	3632at5125_1_scaffold168_size36530:139-3107
	K07151	dolichyl-diphosphooligosaccharide---protein glycosyltransferase [EC:2.4.99.18]	scaffold26_size87486.g1058
	K07252	dolichyldiphosphatase [EC:3.6.1.43]	54028at5125_7_scaffold355_size36772:4187-5281
	K07432	beta-1,4-N-acetylglucosaminyltransferase [EC:2.4.1.141]	50659at5125_7_scaffold114_size44679:41441-42217
	K07441	beta-1,4-N-acetylglucosaminyltransferase [EC:2.4.1.141]	scaffold39_size93301.g2455
	K09658	dolichol phosphate-mannose biosynthesis regulatory protein	scaffold381_size33700.g3617
	K09659	dolichol-phosphate mannosyltransferase subunit 3	scaffold77_size53086.g2499
	K12345	3-oxo-5-alpha-steroid 4-dehydrogenase 3 / polyprenol reductase [EC:1.3.1.22 1.3.1.94]	scaffold157_size42034.g1433
	K12666	dolichyl-diphosphooligosaccharide---protein glycosyltransferase subunit 1 (ribophorin I)	19869at5125_6_scaffold31_size69420:25435-27008
	K12668	dolichyl-diphosphooligosaccharide---protein glycosyltransferase subunit DAD1/OST2	scaffold165_size37530.g6167
	K12669	dolichyl-diphosphooligosaccharide---protein glycosyltransferase subunit 3/6	scaffold200_size65689.g4218
	K12670	dolichyl-diphosphooligosaccharide---protein glycosyltransferase subunit DDOST/WBP1	scaffold28_size70424.g5413
	K23741	endoplasmic reticulum Man9GlcNAc2 1,2-alpha-mannosidase [EC:3.2.1.209]	7081at5125_9_scaffold930_size2295:1-1910
00513 Various types of N-glycan biosynthesis (21)
	K01230	mannosyl-oligosaccharide alpha-1,2-mannosidase [EC:3.2.1.113]	10599at5125_0_scaffold111_size86932:25944-28747, scaffold2_size109749.g4998, scaffold191_size34757.g5989
	K03842	beta-1,4-mannosyltransferase [EC:2.4.1.142]	scaffold472_size18536.g1354
	K03843	alpha-1,3/alpha-1,6-mannosyltransferase [EC:2.4.1.132 2.4.1.257]	34823at5125_2_scaffold53_size93096:88230-89769
	K03844	alpha-1,2-mannosyltransferase [EC:2.4.1.131]	scaffold258_size28166.g6107
	K03845	alpha-1,3-mannosyltransferase [EC:2.4.1.258]	scaffold398_size19175.g6146
	K03846	alpha-1,2-mannosyltransferase [EC:2.4.1.259 2.4.1.261]	scaffold123_size44000.g1650
	K03847	alpha-1,6-mannosyltransferase [EC:2.4.1.260]	scaffold417_size18348.g3250
	K05528	alpha 1,6-mannosyltransferase [EC:2.4.1.232]	scaffold304_size38739.g6835
	K05529	mannan polymerase complexes MNN9 subunit [EC:2.4.1.232]	25394at5125_scaffold138_size41835:15512-16622
	K05531	mannan polymerase II complex MNN10 subunit [EC:2.4.1.-]	scaffold175_size35915.g1637
	K05532	mannan polymerase II complex MNN11 subunit [EC:2.4.1.-]	35474at5125_4_scaffold611_size9738:8136-9133
	K05535	alpha 1,2-mannosyltransferase [EC:2.4.1.-]	scaffold266_size49841.g6398
	K07151	dolichyl-diphosphooligosaccharide---protein glycosyltransferase [EC:2.4.99.18]	scaffold26_size87486.g1058
	K07432	beta-1,4-N-acetylglucosaminyltransferase [EC:2.4.1.141]	50659at5125_7_scaffold114_size44679:41441-42217
	K07441	beta-1,4-N-acetylglucosaminyltransferase [EC:2.4.1.141]	scaffold39_size93301.g2455
	K12373	hexosaminidase [EC:3.2.1.52]	scaffold71_size54067.g3918
	K12666	dolichyl-diphosphooligosaccharide---protein glycosyltransferase subunit 1 (ribophorin I)	19869at5125_6_scaffold31_size69420:25435-27008
	K12668	dolichyl-diphosphooligosaccharide---protein glycosyltransferase subunit DAD1/OST2	scaffold165_size37530.g6167
	K12669	dolichyl-diphosphooligosaccharide---protein glycosyltransferase subunit 3/6	scaffold200_size65689.g4218
	K12670	dolichyl-diphosphooligosaccharide---protein glycosyltransferase subunit DDOST/WBP1	scaffold28_size70424.g5413
	K23741	endoplasmic reticulum Man9GlcNAc2 1,2-alpha-mannosidase [EC:3.2.1.209]	7081at5125_9_scaffold930_size2295:1-1910
00514 Other types of O-glycan biosynthesis (3)
	K00728	dolichyl-phosphate-mannose-protein mannosyltransferase [EC:2.4.1.109]	6267at5125_3_scaffold88_size50929:11644-14101, 4587at5125_0_scaffold363_size21194:2614-5764, scaffold184_size39637.g1326
	K10967	alpha 1,2-mannosyltransferase [EC:2.4.1.-]	24717at5125_4_scaffold646_size8738:1105-2573, scaffold126_size68215.g748
	K10968	alpha 1,3-mannosyltransferase [EC:2.4.1.-]	scaffold87_size51210.g4943
00563 Glycosylphosphatidylinositol (GPI)-anchor biosynthesis (25)
	K03857	phosphatidylinositol N-acetylglucosaminyltransferase subunit A [EC:2.4.1.198]	15255at5125_5_scaffold298_size24994:1848-3467
	K03858	phosphatidylinositol N-acetylglucosaminyltransferase subunit H	scaffold346_size22130.g6283
	K03859	phosphatidylinositol N-acetylglucosaminyltransferase subunit C	scaffold222_size31442.g70
	K03860	phosphatidylinositol N-acetylglucosaminyltransferase subunit Q	8595at5125_2_scaffold163_size37963:28466-31744
	K03861	phosphatidylinositol N-acetylglucosaminyltransferase subunit P	scaffold58_size57758.g3208
	K05283	glucosaminylphosphatidylinositol acyltransferase [EC:2.3.-.-]	scaffold663_size8165.g5278
	K05284	GPI mannosyltransferase 1 subunit M [EC:2.4.1.-]	scaffold95_size49329.g4094
	K05285	GPI ethanolamine phosphate transferase 1 [EC:2.7.-.-]	3789at5125_1_scaffold526_size12662:1172-4387
	K05286	GPI mannosyltransferase 3 [EC:2.4.1.-]	scaffold110_size45703.g4494
	K05287	GPI ethanolamine phosphate transferase 2/3 subunit F	scaffold49_size61287.g5662
	K05288	GPI ethanolamine phosphate transferase 3 subunit O [EC:2.7.-.-]	scaffold2_size109749.g5008
	K05289	GPI-anchor transamidase subunit GAA1	13998at5125_0_scaffold861_size5643:441-2528
	K05290	GPI-anchor transamidase subunit K	28281at5125_5_scaffold472_size18536:14934-16205
	K05291	GPI-anchor transamidase subunit S	scaffold617_size9579.g1464
	K05292	GPI-anchor transamidase subunit T	scaffold317_size40438.g430
	K05293	GPI-anchor transamidase subunit U	scaffold133_size42204.g4388
	K05294	GPI inositol-deacylase [EC:3.-.-.-]	3167at5125_2_scaffold623_size9338:2498-5962
	K05310	ethanolamine phosphate transferase 2 subunit G [EC:2.7.-.-]	5975at5125_1_scaffold57_size58248:23144-26067
	K07542	GPI mannosyltransferase 2 [EC:2.4.1.-]	31071at5125_4_scaffold489_size14580:2344-3658
	K08098	GPI mannosyltransferase 4 [EC:2.4.1.-]	scaffold715_size6806.g4140
	K09658	dolichol phosphate-mannose biosynthesis regulatory protein	scaffold381_size33700.g3617
	K23362	ethanolamine phosphate phosphodiesterase [EC:3.1.-.-]	11048at5125_9_scaffold18_size79145:23116-24835, scaffold37_size65757.g3524
	K23553	post-GPI attachment to proteins factor 3	scaffold65_size55956.g5502
	K25162	membrane-bound O-acyltransferase GUP1_2	13703at5125_5_scaffold787_size4860:1240-3267
	K27881	protein CWH43	3431at5125_1_scaffold190_size34759:11584-14904
00511 Other glycan degradation (3)
	K01191	alpha-mannosidase [EC:3.2.1.24]	scaffold215_size85640.g192
	K01192	beta-mannosidase [EC:3.2.1.25]	4506at5125_8_scaffold658_size8330:376-2975
	K12373	hexosaminidase [EC:3.2.1.52]	scaffold71_size54067.g3918
00730 Thiamine metabolism (7)
	K00877	hydroxymethylpyrimidine/phosphomethylpyrimidine kinase / thiaminase [EC:2.7.1.49 2.7.4.7 3.5.99.2]	15909at5125_4_scaffold16_size101356:87072-89228
	K00939	adenylate kinase [EC:2.7.4.3]	40042at5125_6_scaffold262_size27626:21487-22490
	K00949	thiamine pyrophosphokinase [EC:2.7.6.2]	scaffold45_size63450.g3759
	K01078	acid phosphatase [EC:3.1.3.2]	scaffold4_size199318.g859
	K03146	cysteine-dependent adenosine diphosphate thiazole synthase [EC:2.4.2.60]	34656at5125_7_scaffold17_size79284:4071-4941
	K04487	cysteine desulfurase [EC:2.8.1.7]	scaffold244_size29051.g5114
	K14154	thiamine-phosphate diphosphorylase / hydroxyethylthiazole kinase [EC:2.5.1.3 2.7.1.50]	scaffold458_size16248.g4368
00740 Riboflavin metabolism (8)
	K00793	riboflavin synthase [EC:2.5.1.9]	scaffold65_size55956.g5495
	K00794	6,7-dimethyl-8-ribityllumazine synthase [EC:2.5.1.78]	scaffold81_size52821.g2813
	K00861	riboflavin kinase [EC:2.7.1.26]	scaffold134_size42169.g4710
	K00953	FAD synthetase [EC:2.7.7.2]	scaffold55_size59313.g1336
	K01078	acid phosphatase [EC:3.1.3.2]	scaffold4_size199318.g859
	K01515	ADP-ribose diphosphatase [EC:3.6.1.13 3.6.1.-]	scaffold28_size70424.g5406
	K02858	3,4-dihydroxy 2-butanone 4-phosphate synthase [EC:4.1.99.12]	scaffold270_size27184.g6883
	K14654	2,5-diamino-6-(ribosylamino)-4(3H)-pyrimidinone 5'-phosphate reductase [EC:1.1.1.302]	scaffold70_size54744.g4762
00750 Vitamin B6 metabolism (7)
	K00275	pyridoxamine 5'-phosphate oxidase [EC:1.4.3.5]	45689at5125_0_scaffold178_size35748:15549-16335, scaffold187_size35115.g4436
	K00831	phosphoserine aminotransferase [EC:2.6.1.52]	scaffold266_size49841.g6391
	K00868	pyridoxine kinase [EC:2.7.1.35]	scaffold286_size25599.g2618
	K01733	threonine synthase [EC:4.2.3.1]	scaffold77_size53086.g2503
	K05275	pyridoxine 4-dehydrogenase [EC:1.1.1.65]	scaffold92_size66750.g3813
	K06215	pyridoxal 5'-phosphate synthase pdxS subunit [EC:4.3.3.6]	scaffold533_size12376.g716
	K08681	pyridoxal 5'-phosphate synthase pdxT subunit [EC:4.3.3.6]	scaffold533_size12376.g715
00760 Nicotinate and nicotinamide metabolism (15)
	K00135	succinate-semialdehyde dehydrogenase / glutarate-semialdehyde dehydrogenase [EC:1.2.1.16 1.2.1.79 1.2.1.20]	16616at5125_0_scaffold216_size31962:10665-12275
	K00323	proton-translocating NAD(P)+ transhydrogenase [EC:7.1.1.1]	4070at5125_6_scaffold106_size46561:36697-40021
	K00763	nicotinate phosphoribosyltransferase [EC:6.3.4.21]	scaffold242_size29143.g6508
	K00767	nicotinate-nucleotide pyrophosphorylase (carboxylating) [EC:2.4.2.19]	scaffold304_size38739.g6833
	K00858	NAD+ kinase [EC:2.7.1.23]	16145at5125_2_scaffold355_size36772:11761-17133
	K01240	uridine nucleosidase [EC:3.2.2.3]	scaffold359_size21441.g1661
	K01950	NAD+ synthase (glutamine-hydrolysing) [EC:6.3.5.1]	scaffold64_size56020.g4564
	K03426	NAD+ diphosphatase [EC:3.6.1.22]	29155at5125_6_scaffold2_size109749:64416-65674
	K06210	nicotinamide mononucleotide adenylyltransferase [EC:2.7.7.1 2.7.7.18]	scaffold19_size78200.g4809
	K10524	nicotinamide/nicotinate riboside kinase [EC:2.7.1.22 2.7.1.173]	scaffold265_size27400.g1869
	K11121	NAD-dependent protein deacetylase SIR2 [EC:2.3.1.286]	26557at5125_scaffold164_size37565:107-1613, scaffold109_size46348.g6797, scaffold23_size73796.g3335
	K11414	NAD-dependent protein deacetylase/lipoamidase sirtuin 4 [EC:2.3.1.286 2.3.1.313]	31006at5125_scaffold239_size29376:27495-28695
	K11415	NAD-dependent protein deacetylase sirtuin 5 [EC:2.3.1.286]	scaffold199_size34253.g5055
	K18550	IMP and pyridine-specific 5'-nucleotidase [EC:3.1.3.99 3.1.3.-]	scaffold558_size11689.g988
	K18551	pyrimidine and pyridine-specific 5'-nucleotidase [EC:3.1.3.-]	scaffold47_size62810.g5456
00770 Pantothenate and CoA biosynthesis (13)
	K00053	ketol-acid reductoisomerase [EC:1.1.1.86]	scaffold547_size12011.g399
	K00077	2-dehydropantoate 2-reductase [EC:1.1.1.169]	scaffold799_size4547.g2632
	K00128	aldehyde dehydrogenase (NAD+) [EC:1.2.1.3]	scaffold463_size15953.g5955
	K00606	3-methyl-2-oxobutanoate hydroxymethyltransferase [EC:2.1.2.11]	scaffold934_size2182.g6563
	K00826	branched-chain amino acid aminotransferase [EC:2.6.1.42]	scaffold64_size56020.g4555, scaffold528_size12591.g339
	K01598	phosphopantothenoylcysteine decarboxylase [EC:4.1.1.36]	scaffold528_size12591.g337
	K01652	acetolactate synthase I/II/III large subunit [EC:2.2.1.6]	scaffold928_size2321.g5233
	K01653	acetolactate synthase I/III small subunit [EC:2.2.1.6]	scaffold451_size16632.g4728
	K01687	dihydroxy-acid dehydratase [EC:4.2.1.9]	9353at5125_2_scaffold211_size33047:12267-14240, 13543at5125_0_scaffold532_size12378:0-1737
	K01918	pantoate--beta-alanine ligase [EC:6.3.2.1]	36842at5125_5_scaffold99_size48589:9857-10949
	K01922	phosphopantothenate---cysteine ligase (ATP) [EC:6.3.2.51]	scaffold50_size68266.g2870
	K06133	4'-phosphopantetheinyl transferase [EC:2.7.8.-]	scaffold11_size98571.g2338
	K09680	type II pantothenate kinase [EC:2.7.1.33]	scaffold25_size72268.g1911
00780 Biotin metabolism (6)
	K00059	3-oxoacyl-[acyl-carrier protein] reductase [EC:1.1.1.100]	scaffold345_size36374.g1090
	K00652	8-amino-7-oxononanoate synthase [EC:2.3.1.47]	NODE_5478_length_2795_cov_11.519868_g3803_i0.p1
	K01012	biotin synthase [EC:2.8.1.6]	TRINITY_DN86164_c0_g3_i1.p1
	K01942	biotin---protein ligase [EC:6.3.4.9 6.3.4.10 6.3.4.11 6.3.4.15]	scaffold77_size53086.g2515
	K09458	3-oxoacyl-[acyl-carrier-protein] synthase II [EC:2.3.1.179]	31010at5125_scaffold630_size9171:649-2053
	K19562	bifunctional dethiobiotin synthetase / spermidine---8-amino-7-oxononanoate transaminase [EC:6.3.3.3 2.6.1.127]	scaffold201_size34176.g4719
00785 Lipoic acid metabolism (15)
	K00161	pyruvate dehydrogenase E1 component subunit alpha [EC:1.2.4.1]	scaffold446_size16917.g5125
	K00162	pyruvate dehydrogenase E1 component subunit beta [EC:1.2.4.1]	scaffold48_size85950.g1136
	K00164	2-oxoglutarate dehydrogenase E1 component [EC:1.2.4.2]	scaffold350_size21964.g4736
	K00166	2-oxoisovalerate dehydrogenase E1 component subunit alpha [EC:1.2.4.4]	22627at5125_6_scaffold219_size31668:10159-11555
	K00167	2-oxoisovalerate dehydrogenase E1 component subunit beta [EC:1.2.4.4]	26750at5125_7_scaffold134_size42169:37949-39115
	K00281	glycine cleavage system P protein (glycine dehydrogenase) [EC:1.4.4.2]	scaffold107_size46551.g2986
	K00382	dihydrolipoyl dehydrogenase [EC:1.8.1.4]	19905at5125_5_scaffold886_size3189:794-2359
	K00605	glycine cleavage system T protein (aminomethyltransferase) [EC:2.1.2.10]	26624at5125_2_scaffold65_size55956:52653-53979
	K00627	pyruvate dehydrogenase E2 component (dihydrolipoyllysine-residue acetyltransferase) [EC:2.3.1.12]	27092at5125_7_scaffold62_size56875:5333-6961
	K00658	2-oxoglutarate dehydrogenase E2 component (dihydrolipoamide succinyltransferase) [EC:2.3.1.61]	scaffold162_size38076.g5522
	K02437	glycine cleavage system H protein	scaffold106_size46561.g2241
	K03644	lipoyl synthase [EC:2.8.1.8]	scaffold6_size104284.g5566
	K03800	lipoate---protein ligase [EC:6.3.1.20]	39020at5125_6_scaffold53_size93096:11397-18312
	K09699	2-oxoisovalerate dehydrogenase E2 component (dihydrolipoyl transacylase) [EC:2.3.1.168]	27696at5125_6_scaffold414_size35409:19894-21739
	K23735	lipoyl(octanoyl) transferase 2 [EC:2.3.1.181]	50111at5125_2_scaffold24_size72615:43728-44685
00790 Folate biosynthesis (13)
	K00287	dihydrofolate reductase [EC:1.5.1.3]	scaffold13_size84439.g3171
	K01113	alkaline phosphatase D [EC:3.1.3.1]	scaffold13_size84439.g3162
	K01495	GTP cyclohydrolase IA [EC:3.5.4.16]	scaffold280_size26071.g281
	K01724	4a-hydroxytetrahydrobiopterin dehydratase [EC:4.2.1.96]	scaffold150_size59148.g4741
	K01930	folylpolyglutamate synthase [EC:6.3.2.17]	Path1_scaffold331_scaffold274.g15, Path1_scaffold331_scaffold274.g14
	K02619	4-amino-4-deoxychorismate lyase [EC:4.1.3.38]	scaffold197_size34353.g985, scaffold32_size91039.g2897
	K03635	molybdopterin synthase catalytic subunit [EC:2.8.1.12]	53730at5125_scaffold24_size72615:2231-2859
	K03639	GTP 3',8-cyclase [EC:4.1.99.22]	scaffold412_size18600.g228
	K13941	2-amino-4-hydroxy-6-hydroxymethyldihydropteridine diphosphokinase / dihydropteroate synthase [EC:2.7.6.3 2.5.1.15]	21885at5125_2_scaffold124_size43328:39398-40868
	K13950	para-aminobenzoate synthetase [EC:2.6.1.85]	scaffold168_size36530.g2708
	K15376	gephyrin [EC:2.10.1.1 2.7.7.75]	scaffold21_size133842.g147
	K15631	molybdenum cofactor sulfurtransferase [EC:2.8.1.9]	scaffold46_size63065.g6200
	K20457	dihydrofolate synthase [EC:6.3.2.12]	scaffold732_size6166.g3010
00670 One carbon pool by folate (19)
	K00130	betaine-aldehyde dehydrogenase [EC:1.2.1.8]	scaffold115_size54245.g1183
	K00281	glycine cleavage system P protein (glycine dehydrogenase) [EC:1.4.4.2]	scaffold107_size46551.g2986
	K00287	dihydrofolate reductase [EC:1.5.1.3]	scaffold13_size84439.g3171
	K00288	methylenetetrahydrofolate dehydrogenase (NADP+) / methenyltetrahydrofolate cyclohydrolase / formyltetrahydrofolate synthetase [EC:1.5.1.5 3.5.4.9 6.3.4.3]	4848at5125_3_scaffold14_size83948:51947-55019
	K00295	methylenetetrahydrofolate dehydrogenase (NAD+) [EC:1.5.1.15]	scaffold26_size87486.g1069
	K00382	dihydrolipoyl dehydrogenase [EC:1.8.1.4]	19905at5125_5_scaffold886_size3189:794-2359
	K00547	homocysteine S-methyltransferase [EC:2.1.1.10]	scaffold109_size46348.g6804
	K00560	thymidylate synthase [EC:2.1.1.45]	38827at5125_8_scaffold94_size50004:35314-36317
	K00600	glycine hydroxymethyltransferase [EC:2.1.2.1]	scaffold111_size86932.g4420
	K00601	phosphoribosylglycinamide formyltransferase [EC:2.1.2.2]	scaffold118_size44284.g4287
	K00602	phosphoribosylaminoimidazolecarboxamide formyltransferase / IMP cyclohydrolase [EC:2.1.2.3 3.5.4.10]	13183at5125_9_scaffold290_size31271:13-1691
	K00605	glycine cleavage system T protein (aminomethyltransferase) [EC:2.1.2.10]	26624at5125_2_scaffold65_size55956:52653-53979
	K00789	S-adenosylmethionine synthetase [EC:2.5.1.6]	31057at5125_7_scaffold26_size87486:77113-78442
	K01251	adenosylhomocysteinase [EC:3.13.2.1]	NODE_35337_length_515_cov_1.226027_g30235_i0.p1
	K01433	formyltetrahydrofolate deformylase [EC:3.5.1.10]	scaffold349_size21973.g4785
	K01758	cystathionine gamma-lyase [EC:4.4.1.1]	scaffold225_size38401.g2588
	K01934	5-formyltetrahydrofolate cyclo-ligase [EC:6.3.3.2]	scaffold73_size53893.g5351
	K02437	glycine cleavage system H protein	scaffold106_size46561.g2241
	K25004	methylenetetrahydrofolate reductase (NADPH) [EC:1.5.1.53]	scaffold21_size133842.g176, scaffold522_size12868.g6249
00860 Porphyrin metabolism (14)
	K00228	coproporphyrinogen III oxidase [EC:1.3.3.3]	scaffold262_size27626.g1423
	K00231	protoporphyrinogen/coproporphyrinogen III oxidase [EC:1.3.3.4 1.3.3.15]	scaffold71_size54067.g3920
	K00643	5-aminolevulinate synthase [EC:2.3.1.37]	scaffold458_size16248.g4371
	K01599	uroporphyrinogen decarboxylase [EC:4.1.1.37]	scaffold324_size23322.g3887
	K01698	porphobilinogen synthase [EC:4.2.1.24]	28239at5125_6_scaffold367_size21022:1467-2697
	K01719	uroporphyrinogen-III synthase [EC:4.2.1.75]	scaffold29_size70311.g6042
	K01749	hydroxymethylbilane synthase [EC:2.5.1.61]	scaffold106_size46561.g2242
	K01764	cytochrome c heme-lyase [EC:4.4.1.17]	45884at5125_4_scaffold143_size41083:12067-12923, scaffold19_size78200.g4791
	K01772	protoporphyrin/coproporphyrin ferrochelatase [EC:4.98.1.1 4.99.1.9]	24421at5125_scaffold148_size40302:27111-28492
	K01885	glutamyl-tRNA synthetase [EC:6.1.1.17]	scaffold467_size15732.g5844, scaffold16_size101356.g5640
	K02257	heme o synthase [EC:2.5.1.141]	scaffold938_size2116.g326
	K02259	heme a synthase [EC:1.17.99.9]	scaffold232_size29894.g3431
	K02304	precorrin-2 dehydrogenase / sirohydrochlorin ferrochelatase [EC:1.3.1.76 4.99.1.4]	43341at5125_4_scaffold189_size44250:11592-12481
	K19054	frataxin [EC:1.16.3.1]	53102at5125_3_scaffold108_size46414:6341-7019
00130 Ubiquinone and other terpenoid-quinone biosynthesis (09)
	K00457	4-hydroxyphenylpyruvate dioxygenase [EC:1.13.11.27]	scaffold108_size46414.g3264
	K00591	polyprenyldihydroxybenzoate methyltransferase / 3-demethylubiquinol 3-O-methyltransferase [EC:2.1.1.114 2.1.1.64]	scaffold270_size27184.g6882
	K00838	aromatic amino acid aminotransferase I / 2-aminoadipate transaminase [EC:2.6.1.57 2.6.1.39 2.6.1.27 2.6.1.5]	19651at5125_9_scaffold71_size54067:19188-20945
	K01904	4-coumarate--CoA ligase [EC:6.2.1.12]	scaffold277_size26376.g2084
	K03809	NAD(P)H dehydrogenase (quinone) [EC:1.6.5.2]	scaffold60_size57143.g113
	K06125	4-hydroxybenzoate polyprenyltransferase [EC:2.5.1.39]	scaffold53_size93096.g4898, scaffold632_size9105.g682
	K06126	4-hydroxy-3-polyprenylbenzoate 5-hydroxylase / 2-methoxy-6-polyprenylphenol 4-hydroxylase [EC:1.14.15.45 1.14.15.46]	scaffold371_size38825.g1005
	K06127	2-methoxy-6-polyprenyl-1,4-benzoquinol methylase [EC:2.1.1.201]	scaffold219_size31668.g1806
	K18586	4-hydroxy-3-methoxy-5-polyprenylbenzoate decarboxylase [EC:4.1.1.130]	scaffold38_size65607.g969
00900 Terpenoid backbone biosynthesis (16)
	K00021	hydroxymethylglutaryl-CoA reductase (NADPH) [EC:1.1.1.34]	scaffold18_size79145.g3128
	K00587	protein-S-isoprenylcysteine O-methyltransferase [EC:2.1.1.100]	51159at5125_5_scaffold721_size6555:40-850
	K00626	acetyl-CoA C-acetyltransferase [EC:2.3.1.9]	29199at5125_0_scaffold76_size53120:0-1117
	K00787	farnesyl diphosphate synthase [EC:2.5.1.1 2.5.1.10]	30816at5125_4_scaffold252_size28450:17715-18832
	K00804	geranylgeranyl diphosphate synthase, type III [EC:2.5.1.1 2.5.1.10 2.5.1.29]	scaffold557_size19093.g2120
	K00869	mevalonate kinase [EC:2.7.1.36]	scaffold449_size16656.g5283
	K00938	phosphomevalonate kinase [EC:2.7.4.2]	33794at5125_6_scaffold195_size34553:23237-24732
	K01597	diphosphomevalonate decarboxylase [EC:4.1.1.33]	scaffold143_size41083.g6294
	K01641	hydroxymethylglutaryl-CoA synthase [EC:2.3.3.10]	scaffold191_size34757.g5985
	K01823	isopentenyl-diphosphate Delta-isomerase [EC:5.3.3.2]	scaffold124_size43328.g6414
	K05355	hexaprenyl diphosphate synthase [EC:2.5.1.82 2.5.1.83]	28438at5125_8_scaffold17_size79284:22082-23477
	K05954	protein farnesyltransferase subunit beta [EC:2.5.1.58]	21210at5125_7_scaffold323_size43548:27509-29150
	K05955	protein farnesyltransferase/geranylgeranyltransferase type-1 subunit alpha [EC:2.5.1.58 2.5.1.59]	24504at5125_2_scaffold402_size19070:1350-6621
	K06013	STE24 endopeptidase [EC:3.4.24.84]	scaffold72_size59306.g4836
	K08658	intramembrane prenyl-peptidase [EC:3.4.26.1]	scaffold790_size4725.g3373
	K11778	ditrans,polycis-polyprenyl diphosphate synthase [EC:2.5.1.87]	34863at5125_0_scaffold278_size26161:18112-19336
00909 Sesquiterpenoid and triterpenoid biosynthesis (3)
	K00511	squalene monooxygenase [EC:1.14.14.17]	scaffold40_size64421.g2411
	K00801	farnesyl-diphosphate farnesyltransferase [EC:2.5.1.21]	19268at5125_0_scaffold249_size28735:5442-6982
[truncated: 1,638 more rows]
[truncated: 1 more columns]
