# Supplementary material for: Multi‐Omics Profiling of the Scaphoideus titanus Yeast‐Like Symbiont Guides the Bioinformatic Discovery of Related Fungal Symbioses in Insects
Source: Environ Microbiol. 2026 Jul 2;28(7):e70361. doi: 10.1111/1462-2920.70361 (PMC13327812; doi:10.1111/1462-2920.70361)
Supplement: Supplementary file 4 — Data S4: KEGG module assignments predicted using BlastKOALA. Functional annotation of the predicted StYLS proteins was performed using BlastKOALA, and KEGG Orthology (KO) identifiers were mapped to KEGG metabolic modules. The table lists KEGG module identifiers, corresponding K codes (KO identifiers), and functional descriptions with enzyme commission (EC) numbers. Numbers in parentheses indicate the total number of KO entries associated with the module in KEGG, and module completeness is reported as the number of steps detected in the genome relative to the total steps required for the module. [file EMI-28-e70361-s004.xlsx]

## Sheet: blastKOala
KEGG Modules	K codes	Description	Matches
M00001 Glycolysis (Embden-Meyerhof pathway), glucose => pyruvate (10) (complete 9/9)
	K00134	glyceraldehyde 3-phosphate dehydrogenase (phosphorylating) [EC:1.2.1.12]	scaffold100_size48532.g854
	K00844	hexokinase [EC:2.7.1.1]	16868at5125_7_scaffold664_size8152:583-2326, scaffold222_size31442.g64, scaffold664_size8152.g5872, scaffold31_size69420.g1549
	K00850	6-phosphofructokinase 1 [EC:2.7.1.11]	scaffold6_size104284.g5588
	K00873	pyruvate kinase [EC:2.7.1.40]	scaffold1_size144465.g1309, 12416at5125_6_scaffold29_size70311:51924-53667
	K00927	phosphoglycerate kinase [EC:2.7.2.3]	24418at5125_8_scaffold206_size33378:29583-30945
	K01624	fructose-bisphosphate aldolase, class II [EC:4.1.2.13]	scaffold212_size32866.g1227
	K01689	enolase 1/2/3 [EC:4.2.1.11]	NODE_10527_length_1797_cov_6.923256_g7580_i0.p1
	K01803	triosephosphate isomerase (TIM) [EC:5.3.1.1]	scaffold78_size53078.g5302
	K01810	glucose-6-phosphate isomerase [EC:5.3.1.9]	scaffold305_size24302.g5082
	K15633	2,3-bisphosphoglycerate-independent phosphoglycerate mutase [EC:5.4.2.12]	scaffold163_size37963.g5965
M00002 Glycolysis, core module involving three-carbon compounds (6) (complete 5/5)
	K00134	glyceraldehyde 3-phosphate dehydrogenase (phosphorylating) [EC:1.2.1.12]	scaffold100_size48532.g854
	K00873	pyruvate kinase [EC:2.7.1.40]	scaffold1_size144465.g1309, 12416at5125_6_scaffold29_size70311:51924-53667
	K00927	phosphoglycerate kinase [EC:2.7.2.3]	24418at5125_8_scaffold206_size33378:29583-30945
	K01689	enolase 1/2/3 [EC:4.2.1.11]	NODE_10527_length_1797_cov_6.923256_g7580_i0.p1
	K01803	triosephosphate isomerase (TIM) [EC:5.3.1.1]	scaffold78_size53078.g5302
	K15633	2,3-bisphosphoglycerate-independent phosphoglycerate mutase [EC:5.4.2.12]	scaffold163_size37963.g5965
M00003 Gluconeogenesis, oxaloacetate => fructose-6P (8) (complete 7/7)
	K00134	glyceraldehyde 3-phosphate dehydrogenase (phosphorylating) [EC:1.2.1.12]	scaffold100_size48532.g854
	K00927	phosphoglycerate kinase [EC:2.7.2.3]	24418at5125_8_scaffold206_size33378:29583-30945
	K01610	phosphoenolpyruvate carboxykinase (ATP) [EC:4.1.1.49]	10356at5125_scaffold166_size36804:15783-18245
	K01624	fructose-bisphosphate aldolase, class II [EC:4.1.2.13]	scaffold212_size32866.g1227
	K01689	enolase 1/2/3 [EC:4.2.1.11]	NODE_10527_length_1797_cov_6.923256_g7580_i0.p1
	K01803	triosephosphate isomerase (TIM) [EC:5.3.1.1]	scaffold78_size53078.g5302
	K03841	fructose-1,6-bisphosphatase I [EC:3.1.3.11]	scaffold415_size18502.g3181
	K15633	2,3-bisphosphoglycerate-independent phosphoglycerate mutase [EC:5.4.2.12]	scaffold163_size37963.g5965
M00307 Pyruvate oxidation, pyruvate => acetyl-CoA (4) (complete 1/1)
	K00161	pyruvate dehydrogenase E1 component subunit alpha [EC:1.2.4.1]	scaffold446_size16917.g5125
	K00162	pyruvate dehydrogenase E1 component subunit beta [EC:1.2.4.1]	scaffold48_size85950.g1136
	K00382	dihydrolipoyl dehydrogenase [EC:1.8.1.4]	19905at5125_5_scaffold886_size3189:794-2359, scaffold886_size3189.g3005
	K00627	pyruvate dehydrogenase E2 component (dihydrolipoyllysine-residue acetyltransferase) [EC:2.3.1.12]	27092at5125_7_scaffold62_size56875:5333-6961
M00009 Citrate cycle (TCA cycle, Krebs cycle) (15) (complete 8/8)
	K00026	malate dehydrogenase [EC:1.1.1.37]	scaffold94_size50004.g3231, scaffold57_size58248.g95
	K00030	isocitrate dehydrogenase (NAD+) [EC:1.1.1.41]	scaffold186_size35138.g5683, scaffold21_size133842.g185
	K00031	isocitrate dehydrogenase [EC:1.1.1.42]	24768at5125_9_scaffold202_size69071:66660-68260
	K00164	2-oxoglutarate dehydrogenase E1 component [EC:1.2.4.2]	scaffold350_size21964.g4736
	K00234	succinate dehydrogenase (ubiquinone) flavoprotein subunit [EC:1.3.5.1]	scaffold215_size85640.g209
	K00235	succinate dehydrogenase (ubiquinone) iron-sulfur subunit [EC:1.3.5.1]	scaffold188_size34971.g4335
	K00236	succinate dehydrogenase (ubiquinone) cytochrome b560 subunit	scaffold302_size24454.g5997
	K00237	succinate dehydrogenase (ubiquinone) membrane anchor subunit	TRINITY_DN243257_c0_g1_i1.p1, 51550at5125_scaffold55_size59313:51320-51958
	K00382	dihydrolipoyl dehydrogenase [EC:1.8.1.4]	19905at5125_5_scaffold886_size3189:794-2359, scaffold886_size3189.g3005
	K00658	2-oxoglutarate dehydrogenase E2 component (dihydrolipoamide succinyltransferase) [EC:2.3.1.61]	scaffold162_size38076.g5522
	K01647	citrate synthase [EC:2.3.3.1]	20216at5125_2_scaffold88_size50929:43552-45209
	K01679	fumarate hydratase, class II [EC:4.2.1.2]	20781at5125_scaffold351_size21715:16268-17864
	K01681	aconitate hydratase [EC:4.2.1.3]	scaffold795_size4631.g3540
	K01899	succinyl-CoA synthetase alpha subunit [EC:6.2.1.4 6.2.1.5]	scaffold237_size29447.g3895
	K01900	succinyl-CoA synthetase beta subunit [EC:6.2.1.4 6.2.1.5]	scaffold395_size19427.g6245
M00010 Citrate cycle, first carbon oxidation, oxaloacetate => 2-oxoglutarate (4) (complete 3/3)
	K00030	isocitrate dehydrogenase (NAD+) [EC:1.1.1.41]	scaffold186_size35138.g5683, scaffold21_size133842.g185
	K00031	isocitrate dehydrogenase [EC:1.1.1.42]	24768at5125_9_scaffold202_size69071:66660-68260
	K01647	citrate synthase [EC:2.3.3.1]	20216at5125_2_scaffold88_size50929:43552-45209
	K01681	aconitate hydratase [EC:4.2.1.3]	scaffold795_size4631.g3540
M00011 Citrate cycle, second carbon oxidation, 2-oxoglutarate => oxaloacetate (11) (complete 5/5)
	K00026	malate dehydrogenase [EC:1.1.1.37]	scaffold94_size50004.g3231, scaffold57_size58248.g95
	K00164	2-oxoglutarate dehydrogenase E1 component [EC:1.2.4.2]	scaffold350_size21964.g4736
	K00234	succinate dehydrogenase (ubiquinone) flavoprotein subunit [EC:1.3.5.1]	scaffold215_size85640.g209
	K00235	succinate dehydrogenase (ubiquinone) iron-sulfur subunit [EC:1.3.5.1]	scaffold188_size34971.g4335
	K00236	succinate dehydrogenase (ubiquinone) cytochrome b560 subunit	scaffold302_size24454.g5997
	K00237	succinate dehydrogenase (ubiquinone) membrane anchor subunit	TRINITY_DN243257_c0_g1_i1.p1, 51550at5125_scaffold55_size59313:51320-51958
	K00382	dihydrolipoyl dehydrogenase [EC:1.8.1.4]	19905at5125_5_scaffold886_size3189:794-2359, scaffold886_size3189.g3005
	K00658	2-oxoglutarate dehydrogenase E2 component (dihydrolipoamide succinyltransferase) [EC:2.3.1.61]	scaffold162_size38076.g5522
	K01679	fumarate hydratase, class II [EC:4.2.1.2]	20781at5125_scaffold351_size21715:16268-17864
	K01899	succinyl-CoA synthetase alpha subunit [EC:6.2.1.4 6.2.1.5]	scaffold237_size29447.g3895
	K01900	succinyl-CoA synthetase beta subunit [EC:6.2.1.4 6.2.1.5]	scaffold395_size19427.g6245
M00007 Pentose phosphate pathway, non-oxidative phase, fructose-6P => ribose-5P (4) (complete 4/4)
	K00615	transketolase [EC:2.2.1.1]	7414at5125_9_scaffold44_size63721:39581-42024
	K00616	transaldolase [EC:2.2.1.2]	34844at5125_3_scaffold93_size50102:25150-26539
	K01783	ribulose-phosphate 3-epimerase [EC:5.1.3.1]	scaffold122_size85860.g372
	K01807	ribose 5-phosphate isomerase A [EC:5.3.1.6]	scaffold82_size52680.g1799
M00005 PRPP biosynthesis, ribose-5P => PRPP (1) (complete 1/1)
	K00948	ribose-phosphate pyrophosphokinase [EC:2.7.6.1]	scaffold199_size34253.g5063, 21129at5125_9_scaffold62_size56875:31903-33510, scaffold125_size43255.g3018
M00632 Galactose degradation, Leloir pathway, galactose => alpha-D-glucose-1P (4) (complete 4/4)
	K00849	galactokinase [EC:2.7.1.6]	24943at5125_2_scaffold480_size15090:3754-5383
	K00965	UDPglucose--hexose-1-phosphate uridylyltransferase [EC:2.7.7.12]	scaffold459_size16242.g517
	K01784	UDP-glucose 4-epimerase [EC:5.1.3.2]	scaffold250_size46430.g5441, scaffold368_size21020.g4087
	K01785	aldose 1-epimerase [EC:5.1.3.3]	34853at5125_2_scaffold163_size37963:33816-34804, 25129at5125_4_scaffold5_size133014:46684-47979, scaffold5_size133014.g5156
M00854 Glycogen biosynthesis, glucose-1P => glycogen/starch (4) (complete 2/2)
	K00693	glycogen synthase [EC:2.4.1.11]	6490at5125_1_scaffold564_size11252:2338-4703
	K00700	1,4-alpha-glucan branching enzyme [EC:2.4.1.18]	scaffold358_size21532.g2114
	K00750	glycogenin [EC:2.4.1.186]	21681at5125_9_scaffold116_size44337:10382-12803
	K00963	UTP--glucose-1-phosphate uridylyltransferase [EC:2.7.7.9]	scaffold313_size33045.g4476
M00855 Glycogen degradation, glycogen => glucose-6P (3) (complete 3/3)
	K00688	glycogen phosphorylase [EC:2.4.1.1]	4024at5125_4_scaffold360_size21437:6849-9854
	K01196	glycogen debranching enzyme [EC:2.4.1.25 3.2.1.33]	672at5125_1_scaffold146_size40424:7413-12070
	K01835	phosphoglucomutase [EC:5.4.2.2]	scaffold174_size35922.g2983
M00012 Glyoxylate cycle (5) (complete 5/5)
	K00026	malate dehydrogenase [EC:1.1.1.37]	scaffold94_size50004.g3231, scaffold57_size58248.g95
	K01637	isocitrate/methylisocitrate lyase [EC:4.1.3.1 4.1.3.30]	scaffold687_size7561.g3962, scaffold932_size2205.g1316
	K01638	malate synthase [EC:2.3.3.9]	scaffold351_size21715.g5617
	K01647	citrate synthase [EC:2.3.3.1]	20216at5125_2_scaffold88_size50929:43552-45209
	K01681	aconitate hydratase [EC:4.2.1.3]	scaffold795_size4631.g3540
M00013 Malonate semialdehyde pathway, propanoyl-CoA => acetyl-CoA (5) (1 block missing 4/5)
	K00140	malonate-semialdehyde dehydrogenase (acetylating) / methylmalonate-semialdehyde dehydrogenase [EC:1.2.1.18 1.2.1.27]	scaffold23_size73796.g3359
	K05605	3-hydroxyisobutyryl-CoA hydrolase [EC:3.1.2.4]	scaffold252_size28450.g6153
	K07511	enoyl-CoA hydratase [EC:4.2.1.17]	scaffold495_size14303.g6486, scaffold554_size11854.g2055
	K14729	multifunctional beta-oxidation protein [EC:4.2.1.- 1.1.1.-]	scaffold894_size3067.g1757
	K23146	3-hydroxyisobutyrate/3-hydroxypropionate dehydrogenase [EC:1.1.1.31 1.1.1.59]	scaffold156_size39459.g5736
M00982 Methylcitrate cycle (3) (incomplete 3/7)
	K01637	isocitrate/methylisocitrate lyase [EC:4.1.3.1 4.1.3.30]	scaffold687_size7561.g3962, scaffold932_size2205.g1316
	K01679	fumarate hydratase, class II [EC:4.2.1.2]	20781at5125_scaffold351_size21715:16268-17864
	K01720	2-methylcitrate dehydratase [EC:4.2.1.79]	scaffold310_size24155.g2201
M00130 Inositol phosphate metabolism, PI=> PIP2 => Ins(1,4,5)P3 => Ins(1,3,4,5)P4 (5) (1 block missing 3/4)
	K00888	phosphatidylinositol 4-kinase A [EC:2.7.1.67]	380at5125_2_scaffold81_size52821:28842-34805
	K00889	1-phosphatidylinositol-4-phosphate 5-kinase [EC:2.7.1.68]	7285at5125_9_scaffold336_size22584:11975-14985
	K05857	phosphatidylinositol phospholipase C, delta [EC:3.1.4.11]	scaffold719_size6603.g3427, 15009at5125_1_scaffold729_size6382:2984-4662
	K13711	phosphatidylinositol 4-kinase type 2 [EC:2.7.1.67]	10345at5125_2_scaffold101_size48055:44609-47063
	K19801	phosphatidylinositol 4-kinase B [EC:2.7.1.67]	4538at5125_2_scaffold466_size15832:5862-8911
M00531 Assimilatory nitrate reduction, nitrate => ammonia (1) (1 block missing 1/2)
	K10534	nitrate reductase (NAD(P)H) [EC:1.7.1.1 1.7.1.2 1.7.1.3]	scaffold142_size41208.g410
M00176 Assimilatory sulfate reduction, sulfate => H2S (4) (1 block missing 2/3)
	K00380	sulfite reductase (NADPH) flavoprotein alpha-component [EC:1.8.1.2]	3404at5125_8_scaffold583_size16482:5162-8360
	K00381	sulfite reductase (NADPH) hemoprotein beta-component [EC:1.8.1.2]	746at5125_scaffold170_size36379:15431-21842
	K00390	phosphoadenosine phosphosulfate reductase [EC:1.8.4.8 1.8.4.10]	37957at5125_scaffold6_size104284:20249-21804
	K00958	sulfate adenylyltransferase [EC:2.7.7.4]	12776at5125_8_scaffold38_size65607:26996-28926
M00148 Succinate dehydrogenase (ubiquinone) (4) (complete 1/1)
	K00234	succinate dehydrogenase (ubiquinone) flavoprotein subunit [EC:1.3.5.1]	scaffold215_size85640.g209
	K00235	succinate dehydrogenase (ubiquinone) iron-sulfur subunit [EC:1.3.5.1]	scaffold188_size34971.g4335
	K00236	succinate dehydrogenase (ubiquinone) cytochrome b560 subunit	scaffold302_size24454.g5997
	K00237	succinate dehydrogenase (ubiquinone) membrane anchor subunit	TRINITY_DN243257_c0_g1_i1.p1, 51550at5125_scaffold55_size59313:51320-51958
M00082 Fatty acid biosynthesis, initiation (3) (1 block missing 1/2)
	K00645	[acyl-carrier-protein] S-malonyltransferase [EC:2.3.1.39]	scaffold114_size44679.g664
	K00667	fatty acid synthase subunit alpha, fungi type [EC:2.3.1.86]	scaffold148_size40302.g3032
	K00668	fatty acid synthase subunit beta, fungi type [EC:2.3.1.86]	scaffold148_size40302.g3031
M00083 Fatty acid biosynthesis, elongation (4) (complete 1/1)
	K00059	3-oxoacyl-[acyl-carrier protein] reductase [EC:1.1.1.100]	scaffold345_size36374.g1090, 47354at5125_7_scaffold74_size53861:10309-11468
	K00667	fatty acid synthase subunit alpha, fungi type [EC:2.3.1.86]	scaffold148_size40302.g3032
	K00668	fatty acid synthase subunit beta, fungi type [EC:2.3.1.86]	scaffold148_size40302.g3031
	K09458	3-oxoacyl-[acyl-carrier-protein] synthase II [EC:2.3.1.179]	31010at5125_scaffold630_size9171:649-2053
M00874 Fatty acid biosynthesis in mitochondria, fungi (5) (2 blocks missing 4/6)
	K00059	3-oxoacyl-[acyl-carrier protein] reductase [EC:1.1.1.100]	scaffold345_size36374.g1090, 47354at5125_7_scaffold74_size53861:10309-11468
	K00645	[acyl-carrier-protein] S-malonyltransferase [EC:2.3.1.39]	scaffold114_size44679.g664
	K03955	NADH dehydrogenase (ubiquinone) 1 alpha/beta subcomplex 1, acyl-carrier protein	56664at5125_0_scaffold405_size18954:7278-7979
	K07512	mitochondrial enoyl-[acyl-carrier protein] reductase / trans-2-enoyl-CoA reductase [EC:1.3.1.- 1.3.1.38]	scaffold141_size41484.g1750
	K09458	3-oxoacyl-[acyl-carrier-protein] synthase II [EC:2.3.1.179]	31010at5125_scaffold630_size9171:649-2053
M00085 Fatty acid elongation in mitochondria (2) (2 blocks missing 1/3)
	K07511	enoyl-CoA hydratase [EC:4.2.1.17]	scaffold495_size14303.g6486, scaffold554_size11854.g2055
	K07512	mitochondrial enoyl-[acyl-carrier protein] reductase / trans-2-enoyl-CoA reductase [EC:1.3.1.- 1.3.1.38]	scaffold141_size41484.g1750
M00415 Fatty acid elongation in endoplasmic reticulum (4) (complete 4/4)
	K10246	fatty acid elongase 3 [EC:2.3.1.199]	scaffold214_size32600.g4662
	K10251	17beta-estradiol 17-dehydrogenase / very-long-chain 3-oxoacyl-CoA reductase [EC:1.1.1.62 1.1.1.330]	scaffold459_size16242.g515
	K10258	very-long-chain enoyl-CoA reductase [EC:1.3.1.93]	scaffold5_size133014.g5148
	K10703	very-long-chain (3R)-3-hydroxyacyl-CoA dehydratase [EC:4.2.1.134]	scaffold361_size21269.g5315
M00086 beta-Oxidation, acyl-CoA synthesis (1) (complete 1/1)
	K01897	long-chain-fatty-acid---CoA ligase [EC:6.2.1.3]	6627at5125_2_scaffold323_size43548:4317-6590, 8567at5125_8_scaffold88_size50929:30459-32642
M00087 beta-Oxidation (3) (1 block missing 2/3)
	K00249	acyl-CoA dehydrogenase [EC:1.3.8.7]	18940at5125_9_scaffold378_size20609:16788-18326
	K07511	enoyl-CoA hydratase [EC:4.2.1.17]	scaffold495_size14303.g6486, scaffold554_size11854.g2055
	K07513	acetyl-CoA acyltransferase 1 [EC:2.3.1.16]	28091at5125_8_scaffold64_size56020:25357-26806, scaffold64_size56020.g4563, 26754at5125_5_scaffold32_size91039:81447-82872
M00861 beta-Oxidation, peroxisome, VLCFA (2) (2 blocks missing 1/3)
	K07513	acetyl-CoA acyltransferase 1 [EC:2.3.1.16]	28091at5125_8_scaffold64_size56020:25357-26806, scaffold64_size56020.g4563, 26754at5125_5_scaffold32_size91039:81447-82872
	K08764	sterol carrier protein 2 [EC:2.3.1.176]	scaffold125_size43255.g3028
M00102 Ergocalciferol biosynthesis, FPP => ergosterol/ergocalciferol (13) (complete 13/13)
	K00222	Delta14-sterol reductase [EC:1.3.1.70]	scaffold443_size32553.g1211
	K00223	Delta24(24(1))-sterol reductase [EC:1.3.1.71]	scaffold44_size63721.g352
	K00227	Delta7-sterol 5-desaturase [EC:1.14.19.20]	scaffold57_size58248.g98
	K00511	squalene monooxygenase [EC:1.14.14.17]	scaffold40_size64421.g2411
	K00559	sterol 24-C-methyltransferase [EC:2.1.1.41]	scaffold464_size26526.g594
	K00801	farnesyl-diphosphate farnesyltransferase [EC:2.5.1.21]	19268at5125_0_scaffold249_size28735:5442-6982
	K01852	lanosterol synthase [EC:5.4.99.7]	scaffold198_size34280.g5893, scaffold153_size39658.g3063
	K05917	sterol 14alpha-demethylase [EC:1.14.14.154 1.14.15.36]	scaffold360_size21437.g2058, scaffold105_size57987.g6472
	K07748	sterol-4alpha-carboxylate 3-dehydrogenase (decarboxylating) [EC:1.1.1.170]	scaffold191_size34757.g5980
	K07750	methylsterol monooxygenase [EC:1.14.18.9]	scaffold150_size59148.g4742
	K09827	3-keto steroid reductase [EC:1.1.1.270]	scaffold155_size39478.g549
	K09829	C-8 sterol isomerase [EC:5.-.-.-]	scaffold527_size12625.g6380
	K09831	sterol 22-desaturase [EC:1.14.19.41]	12220at5125_scaffold218_size31780:28838-30611
M00088 Ketone body biosynthesis, acetyl-CoA => acetoacetate/3-hydroxybutyrate/acetone (3) (2 blocKs missing 3/5)
	K00626	acetyl-CoA C-acetyltransferase [EC:2.3.1.9]	29199at5125_0_scaffold76_size53120:0-1117
	K01640	hydroxymethylglutaryl-CoA lyase [EC:4.1.3.4]	31646at5125_4_scaffold5_size133014:51181-52376
	K01641	hydroxymethylglutaryl-CoA synthase [EC:2.3.3.10]	scaffold191_size34757.g5985
M00089 Triacylglycerol biosynthesis (8) (complete 4/4)
	K11155	diacylglycerol O-acyltransferase 1 [EC:2.3.1.20 2.3.1.75 2.3.1.76]	20105at5125_8_scaffold721_size6555:1035-2799
	K13507	glycerol-3-phosphate O-acyltransferase / dihydroxyacetone phosphate acyltransferase [EC:2.3.1.15 2.3.1.42]	scaffold323_size43548.g2238
	K13509	lysophosphatidate acyltransferase [EC:2.3.1.51]	scaffold676_size7923.g544
	K13519	lysophospholipid acyltransferase [EC:2.3.1.51 2.3.1.23 2.3.1.-]	16750at5125_3_scaffold352_size21714:2814-4680
	K14674	TAG lipase / steryl ester hydrolase / phospholipase A2 / LPA acyltransferase [EC:3.1.1.3 3.1.1.13 3.1.1.4 2.3.1.51]	scaffold725_size12378.g4857
	K15728	phosphatidate phosphatase LPIN [EC:3.1.3.4]	scaffold58_size57758.g3196
	K18693	diacylglycerol diphosphate phosphatase / phosphatidate phosphatase [EC:3.6.1.75 3.1.3.4]	scaffold237_size29447.g3901, scaffold115_size54245.g1173
	K22831	1-acylglycerol-3-phosphate O-acyltransferase [EC:2.3.1.51]	scaffold532_size12378.g2049
M00098 Acylglycerol degradation (5) (complete 2/2)
	K01046	triacylglycerol lipase [EC:3.1.1.3]	scaffold9_size90228.g1834
	K01054	acylglycerol lipase [EC:3.1.1.23]	scaffold116_size44337.g6356
	K14674	TAG lipase / steryl ester hydrolase / phospholipase A2 / LPA acyltransferase [EC:3.1.1.3 3.1.1.13 3.1.1.4 2.3.1.51]	scaffold725_size12378.g4857
	K14675	TAG lipase / lysophosphatidylethanolamine acyltransferase [EC:3.1.1.3 2.3.1.-]	scaffold313_size33045.g4473
	K17900	lipase ATG15 [EC:3.1.1.3]	21850at5125_0_scaffold57_size58248:3291-5181
M00090 Phosphatidylcholine (PC) biosynthesis, choline => PC (2) (1 block missing 2/3)
	K00866	choline kinase [EC:2.7.1.32]	10380at5125_5_scaffold452_size16607:9794-12196
	K00968	choline-phosphate cytidylyltransferase [EC:2.7.7.15]	33958at5125_9_scaffold9_size90228:28303-29831
M00091 Phosphatidylcholine (PC) biosynthesis, PE => PC (2) (complete 1/1)
	K00551	phosphatidylethanolamine/phosphatidyl-N-methylethanolamine N-methyltransferase [EC:2.1.1.17 2.1.1.71]	NODE_19953_length_965_cov_1.680180_g15470_i0.p1
	K16369	phosphatidylethanolamine N-methyltransferase [EC:2.1.1.17]	scaffold500_size14164.g4293
M00092 Phosphatidylethanolamine (PE) biosynthesis, ethanolamine => PE (3) (complete 3/3)
	K00894	ethanolamine kinase [EC:2.7.1.82]	23987at5125_scaffold248_size38920:11361-12646
	K00967	ethanolamine-phosphate cytidylyltransferase [EC:2.7.7.14]	scaffold794_size4635.g2933
	K00993	ethanolaminephosphotransferase [EC:2.7.8.1]	scaffold314_size24094.g2004, scaffold82_size52680.g1801, 21503at5125_scaffold314_size24094:21738-23374
M00093 Phosphatidylethanolamine (PE) biosynthesis, PA => PS => PE (3) (complete 3/3)
	K00981	phosphatidate cytidylyltransferase [EC:2.7.7.41]	scaffold131_size52469.g5331
	K01613	phosphatidylserine decarboxylase [EC:4.1.1.65]	scaffold230_size30161.g1853, scaffold156_size39459.g5729, scaffold9_size90228.g1825
	K17103	CDP-diacylglycerol---serine O-phosphatidyltransferase [EC:2.7.8.8]	47577at5125_8_scaffold130_size42523:31590-32408
M00094 Ceramide biosynthesis (4) (complete 4/4)
	K00654	serine palmitoyltransferase [EC:2.3.1.50]	scaffold16_size101356.g5618, 8555at5125_0_scaffold291_size25272:10266-12297
	K04708	3-dehydrosphinganine reductase [EC:1.1.1.102]	38967at5125_2_scaffold78_size53078:33608-34767
	K04709	very-long-chain ceramide synthase [EC:2.3.1.297]	scaffold121_size70116.g3103, scaffold304_size38739.g6837
	K04712	sphingolipid 4-desaturase/C4-monooxygenase [EC:1.14.19.17 1.14.18.5]	32184at5125_0_scaffold421_size29349:3091-4366
M00066 Lactosylceramide biosynthesis (1) (1 block missing 1/2)
	K00720	ceramide glucosyltransferase [EC:2.4.1.80]	21396at5125_3_scaffold198_size34280:1650-3256
M00099 Sphingosine biosynthesis (5) (complete 5/5)
	K00654	serine palmitoyltransferase [EC:2.3.1.50]	scaffold16_size101356.g5618, 8555at5125_0_scaffold291_size25272:10266-12297
	K04708	3-dehydrosphinganine reductase [EC:1.1.1.102]	38967at5125_2_scaffold78_size53078:33608-34767
	K04709	very-long-chain ceramide synthase [EC:2.3.1.297]	scaffold121_size70116.g3103, scaffold304_size38739.g6837
	K04712	sphingolipid 4-desaturase/C4-monooxygenase [EC:1.14.19.17 1.14.18.5]	32184at5125_0_scaffold421_size29349:3091-4366
	K12349	neutral ceramidase [EC:3.5.1.23]	scaffold37_size65757.g3521, scaffold337_size27070.g2678
M00100 Sphingosine degradation (2) (complete 2/2)
	K01634	sphinganine-1-phosphate aldolase [EC:4.1.2.27]	15277at5125_5_scaffold611_size9738:5462-7414
	K04718	sphingosine kinase [EC:2.7.1.91]	21255at5125_8_scaffold212_size32866:19234-22378
M00048 De novo purine biosynthesis, PRPP + glutamine => IMP (8) (complete 8/8)
	K00601	phosphoribosylglycinamide formyltransferase [EC:2.1.2.2]	scaffold118_size44284.g4287
	K00602	phosphoribosylaminoimidazolecarboxamide formyltransferase / IMP cyclohydrolase [EC:2.1.2.3 3.5.4.10]	13183at5125_9_scaffold290_size31271:13-1691
	K00764	amidophosphoribosyltransferase [EC:2.4.2.14]	16952at5125_scaffold246_size35674:16979-18897
	K01756	adenylosuccinate lyase [EC:4.3.2.2]	25527at5125_5_scaffold771_size5256:2626-4463
	K01923	phosphoribosylaminoimidazole-succinocarboxamide synthase [EC:6.3.2.6]	38002at5125_6_scaffold6_size104284:89801-90713
	K01952	phosphoribosylformylglycinamidine synthase [EC:6.3.5.3]	scaffold143_size41083.g6300
	K11788	phosphoribosylamine--glycine ligase / phosphoribosylformylglycinamidine cyclo-ligase [EC:6.3.4.13 6.3.3.1]	scaffold791_size4693.g3539
	K11808	phosphoribosylaminoimidazole carboxylase [EC:4.1.1.21]	11953at5125_0_scaffold71_size54067:51819-53887
M00049 Adenine ribonucleotide biosynthesis, IMP => ADP,ATP (6) (complete 4/4)
	K00939	adenylate kinase [EC:2.7.4.3]	40042at5125_6_scaffold262_size27626:21487-22490
	K00940	nucleoside-diphosphate kinase [EC:2.7.4.6]	scaffold266_size49841.g6409
	K00944	nucleoside-triphosphate--adenylate kinase [EC:2.7.4.10]	scaffold249_size28735.g3936
	K01756	adenylosuccinate lyase [EC:4.3.2.2]	25527at5125_5_scaffold771_size5256:2626-4463
	K01939	adenylosuccinate synthase [EC:6.3.4.4]	scaffold544_size12106.g2570
	K18532	adenylate kinase [EC:2.7.4.3]	scaffold428_size20321.g1024
M00050 Guanine ribonucleotide biosynthesis, IMP => GDP,GTP (4) (complete 4/4)
	K00088	IMP dehydrogenase [EC:1.1.1.205]	scaffold904_size2844.g5395
	K00940	nucleoside-diphosphate kinase [EC:2.7.4.6]	scaffold266_size49841.g6409
	K00942	guanylate kinase [EC:2.7.4.8]	scaffold74_size53861.g1709
	K01951	GMP synthase (glutamine-hydrolysing) [EC:6.3.5.2]	scaffold72_size59306.g4843
M00053 Deoxyribonucleotide biosynthesis, ADP/GDP/CDP/UDP => dATP/dGTP/dCTP/dUTP (3) (complete 2/2)
	K00940	nucleoside-diphosphate kinase [EC:2.7.4.6]	scaffold266_size49841.g6409
	K10807	ribonucleoside-diphosphate reductase subunit M1 [EC:1.17.4.1]	3373at5125_0_scaffold440_size17325:9407-12293
	K10808	ribonucleoside-diphosphate reductase subunit M2 [EC:1.17.4.1]	27039at5125_scaffold4_size199318:110999-112424, scaffold4_size199318.g890
M00958 Adenine ribonucleotide degradation, AMP => Urate (3) (2 bloc	Ks missing 1/3)
	K00106	xanthine dehydrogenase/oxidase [EC:1.17.1.4 1.17.3.2]	scaffold87_size51210.g4941
	K18550	IMP and pyridine-specific 5'-nucleotidase [EC:3.1.3.99 3.1.3.-]	scaffold558_size11689.g988
	K19572	adenosine deaminase CECR1 [EC:3.5.4.4]	11148at5125_2_scaffold202_size69071:39608-41458, scaffold126_size68215.g762
M00959 Guanine ribonucleotide degradation, GMP => Urate (2) (2 blocks missing 2/4)
	K00106	xanthine dehydrogenase/oxidase [EC:1.17.1.4 1.17.3.2]	scaffold87_size51210.g4941
	K01487	guanine deaminase [EC:3.5.4.3]	scaffold148_size40302.g3030
M00546 Purine degradation, xanthine => urea (5) (complete 5/5)
	K00106	xanthine dehydrogenase/oxidase [EC:1.17.1.4 1.17.3.2]	scaffold87_size51210.g4941
	K00365	urate oxidase [EC:1.7.3.3]	scaffold16_size101356.g5644, TRINITY_DN113300_c0_g1_i1.p2
	K01466	allantoinase [EC:3.5.2.5]	scaffold17_size79284.g691
	K01477	allantoicase [EC:3.5.3.4]	scaffold404_size19051.g1668
	K07127	5-hydroxyisourate hydrolase [EC:3.5.2.17]	scaffold849_size3879.g6139
	K13485	2-oxo-4-hydroxy-4-carboxy-5-ureidoimidazoline decarboxylase [EC:4.1.1.97]	scaffold102_size47693.g4950, scaffold102_size47693.g4951
M00051 De novo pyrimidine biosynthesis, glutamine (+ PRPP) => UMP (7) (complete 3/3)
	K00254	dihydroorotate dehydrogenase [EC:1.3.5.2]	30415at5125_4_scaffold123_size44000:6765-8172
	K00762	orotate phosphoribosyltransferase [EC:2.4.2.10]	44329at5125_3_scaffold59_size57294:18807-19518
	K01465	dihydroorotase [EC:3.5.2.3]	41674at5125_3_scaffold15_size83572:38742-39831
	K01955	carbamoyl-phosphate synthase large subunit [EC:6.3.5.5]	scaffold548_size11995.g1429
	K01956	carbamoyl-phosphate synthase small subunit [EC:6.3.5.5]	scaffold21_size133842.g158
	K11541	carbamoyl-phosphate synthase / aspartate carbamoyltransferase [EC:6.3.5.5 2.1.3.2]	scaffold187_size35115.g4435
	K13421	uridine monophosphate synthetase [EC:2.4.2.10 4.1.1.23]	scaffold943_size2022.g2356
M00052 Pyrimidine ribonucleotide biosynthesis, UMP => UDP/UTP,CDP/CTP (3) (complete 3/3)
	K00940	nucleoside-diphosphate kinase [EC:2.7.4.6]	scaffold266_size49841.g6409
	K01937	CTP synthase [EC:6.3.4.2]	scaffold318_size55048.g935
	K13800	UMP-CMP kinase [EC:2.7.4.14]	39587at5125_2_scaffold215_size85640:82542-83235
M00938 Pyrimidine deoxyribonucleotide biosynthesis, UDP => dTTP (6) (complete 5/5)
	K00560	thymidylate synthase [EC:2.1.1.45]	38827at5125_8_scaffold94_size50004:35314-36317
	K00940	nucleoside-diphosphate kinase [EC:2.7.4.6]	scaffold266_size49841.g6409
	K00943	dTMP kinase [EC:2.7.4.9]	scaffold349_size21973.g4789
	K01520	dUTP diphosphatase [EC:3.6.1.23]	scaffold286_size25599.g2619
	K10807	ribonucleoside-diphosphate reductase subunit M1 [EC:1.17.4.1]	3373at5125_0_scaffold440_size17325:9407-12293
	K10808	ribonucleoside-diphosphate reductase subunit M2 [EC:1.17.4.1]	27039at5125_scaffold4_size199318:110999-112424, scaffold4_size199318.g890
M00939 Pyrimidine degradation, uracil => 3-hydroxypropanoate (1) (incomplete 1/5)
	K16066	3-hydroxy acid dehydrogenase / malonic semialdehyde reductase [EC:1.1.1.381 1.1.1.-]	scaffold62_size56875.g3785
M00020 Serine biosynthesis, glycerate-3P => serine (2) (1 block missing 2/3)
	K00058	D-3-phosphoglycerate dehydrogenase / 2-oxoglutarate reductase [EC:1.1.1.95 1.1.1.399]	15628at5125_7_scaffold155_size39478:32051-33740, scaffold147_size40359.g4503, 18941at5125_4_scaffold428_size20321:5202-7013
	K01079	phosphoserine phosphatase [EC:3.1.3.3]	28114at5125_3_scaffold6_size104284:23160-24585
M00018 Threonine biosynthesis, aspartate => homoserine => threonine (5) (complete 5/5)
	K00003	homoserine dehydrogenase [EC:1.1.1.3]	scaffold369_size20811.g1291
	K00133	aspartate-semialdehyde dehydrogenase [EC:1.2.1.11]	31641at5125_scaffold217_size31916:96-959
	K00872	homoserine kinase [EC:2.7.1.39]	scaffold661_size12228.g3843
	K00928	aspartate kinase [EC:2.7.2.4]	scaffold345_size36374.g1082, TRINITY_DN100207_c0_g2_i1.p1
	K01733	threonine synthase [EC:4.2.3.1]	scaffold77_size53086.g2503
M00621 Glycine cleavage system (3) (complete 3/3)
	K00281	glycine cleavage system P protein (glycine dehydrogenase) [EC:1.4.4.2]	scaffold107_size46551.g2986
	K00382	dihydrolipoyl dehydrogenase [EC:1.8.1.4]	19905at5125_5_scaffold886_size3189:794-2359, scaffold886_size3189.g3005
	K00605	glycine cleavage system T protein (aminomethyltransferase) [EC:2.1.2.10]	26624at5125_2_scaffold65_size55956:52653-53979
M00021 Cysteine biosynthesis, serine => cysteine (2) (1 block missing 1/2)
	K01738	cysteine synthase [EC:2.5.1.47]	scaffold880_size3295.g5276
	K17069	O-acetylhomoserine/O-acetylserine sulfhydrylase [EC:2.5.1.49 2.5.1.47]	scaffold88_size50929.g5794
M00338 Cysteine biosynthesis, homocysteine + serine => cysteine (1) (1 block missing 1/2)
	K01758	cystathionine gamma-lyase [EC:4.4.1.1]	scaffold225_size38401.g2588
M00609 Cysteine biosynthesis, methionine => cysteine (1) (incomplete 1/6)
	K00789	S-adenosylmethionine synthetase [EC:2.5.1.6]	31057at5125_7_scaffold26_size87486:77113-78442
M00017 Methionine biosynthesis, aspartate => homoserine => methionine (7) (complete 7/7)
	K00003	homoserine dehydrogenase [EC:1.1.1.3]	scaffold369_size20811.g1291
	K00133	aspartate-semialdehyde dehydrogenase [EC:1.2.1.11]	31641at5125_scaffold217_size31916:96-959
	K00549	5-methyltetrahydropteroyltriglutamate--homocysteine methyltransferase [EC:2.1.1.14]	scaffold616_size9597.g1510
	K00641	homoserine O-acetyltransferase/O-succinyltransferase [EC:2.3.1.31 2.3.1.46]	scaffold3_size109318.g6087
	K00928	aspartate kinase [EC:2.7.2.4]	scaffold345_size36374.g1082, TRINITY_DN100207_c0_g2_i1.p1
	K01739	cystathionine gamma-synthase [EC:2.5.1.48]	14063at5125_6_scaffold716_size6775:2387-4333, scaffold282_size25966.g510
	K01760	cysteine-S-conjugate beta-lyase [EC:4.4.1.13]	scaffold703_size7053.g6698
M00034 Methionine salvage pathway (9) (complete 8/8)
	K00772	5'-methylthioadenosine phosphorylase [EC:2.4.2.28]	scaffold270_size27184.g6885
	K00789	S-adenosylmethionine synthetase [EC:2.5.1.6]	31057at5125_7_scaffold26_size87486:77113-78442
	K00797	spermidine synthase [EC:2.5.1.16]	35021at5125_2_scaffold14_size83948:76214-77678
	K00838	aromatic amino acid aminotransferase I / 2-aminoadipate transaminase [EC:2.6.1.57 2.6.1.39 2.6.1.27 2.6.1.5]	19651at5125_9_scaffold71_size54067:19188-20945
	K01611	S-adenosylmethionine decarboxylase [EC:4.1.1.50]	18708at5125_2_scaffold596_size10101:5001-6583
	K08963	methylthioribose-1-phosphate isomerase [EC:5.3.1.23]	scaffold36_size65760.g6831
	K08964	methylthioribulose-1-phosphate dehydratase [EC:4.2.1.109]	scaffold31_size69420.g1544
	K08967	1,2-dihydroxy-3-keto-5-methylthiopentene dioxygenase [EC:1.13.11.53 1.13.11.54]	scaffold851_size3862.g6279
	K09880	enolase-phosphatase E1 [EC:3.1.3.77]	42640at5125_6_scaffold57_size58248:53734-54790
M00035 Methionine degradation (2) (2 blocks missing 2/4)
	K00558	DNA (cytosine-5)-methyltransferase 1 [EC:2.1.1.37]	5318at5125_9_scaffold292_size25264:565-4076
	K00789	S-adenosylmethionine synthetase [EC:2.5.1.6]	31057at5125_7_scaffold26_size87486:77113-78442
M00019 Valine/isoleucine biosynthesis, pyruvate => valine / 2-oxobutanoate => isoleucine (5) (complete 4/4)
	K00053	ketol-acid reductoisomerase [EC:1.1.1.86]	scaffold547_size12011.g399
	K00826	branched-chain amino acid aminotransferase [EC:2.6.1.42]	scaffold64_size56020.g4555, scaffold528_size12591.g339
	K01652	acetolactate synthase I/II/III large subunit [EC:2.2.1.6]	scaffold928_size2321.g5233
	K01653	acetolactate synthase I/III small subunit [EC:2.2.1.6]	scaffold451_size16632.g4728
	K01687	dihydroxy-acid dehydratase [EC:4.2.1.9]	9353at5125_2_scaffold211_size33047:12267-14240, 13543at5125_0_scaffold532_size12378:0-1737
M00570 Isoleucine biosynthesis, threonine => 2-oxobutanoate => isoleucine (7) (complete 5/5)
	K00053	ketol-acid reductoisomerase [EC:1.1.1.86]	scaffold547_size12011.g399
	K00826	branched-chain amino acid aminotransferase [EC:2.6.1.42]	scaffold64_size56020.g4555, scaffold528_size12591.g339
	K01652	acetolactate synthase I/II/III large subunit [EC:2.2.1.6]	scaffold928_size2321.g5233
	K01653	acetolactate synthase I/III small subunit [EC:2.2.1.6]	scaffold451_size16632.g4728
	K01687	dihydroxy-acid dehydratase [EC:4.2.1.9]	9353at5125_2_scaffold211_size33047:12267-14240, 13543at5125_0_scaffold532_size12378:0-1737
	K01754	threonine dehydratase [EC:4.3.1.19]	scaffold37_size65757.g3511
	K17989	L-serine/L-threonine ammonia-lyase [EC:4.3.1.17 4.3.1.19]	scaffold705_size6990.g3311
M00432 Leucine biosynthesis, 2-oxoisovalerate => 2-oxoisocaproate (2) (1 block missing 2/3)
	K01649	2-isopropylmalate synthase [EC:2.3.3.13]	11116at5125_scaffold6_size104284:80893-82729
	K01702	3-isopropylmalate dehydratase [EC:4.2.1.33]	scaffold276_size43159.g2836
M00036 Leucine degradation, leucine => acetoacetate + acetyl-CoA (11) (complete 6/6)
	K00166	2-oxoisovalerate dehydrogenase E1 component subunit alpha [EC:1.2.4.4]	22627at5125_6_scaffold219_size31668:10159-11555
	K00167	2-oxoisovalerate dehydrogenase E1 component subunit beta [EC:1.2.4.4]	26750at5125_7_scaffold134_size42169:37949-39115
	K00249	acyl-CoA dehydrogenase [EC:1.3.8.7]	18940at5125_9_scaffold378_size20609:16788-18326
	K00253	isovaleryl-CoA dehydrogenase [EC:1.3.8.4]	25909at5125_2_scaffold688_size7512:327-1812
	K00382	dihydrolipoyl dehydrogenase [EC:1.8.1.4]	19905at5125_5_scaffold886_size3189:794-2359, scaffold886_size3189.g3005
	K00826	branched-chain amino acid aminotransferase [EC:2.6.1.42]	scaffold64_size56020.g4555, scaffold528_size12591.g339
	K01640	hydroxymethylglutaryl-CoA lyase [EC:4.1.3.4]	31646at5125_4_scaffold5_size133014:51181-52376
	K01968	3-methylcrotonyl-CoA carboxylase alpha subunit [EC:6.4.1.4]	8168at5125_5_scaffold24_size72615:55381-57690
	K01969	3-methylcrotonyl-CoA carboxylase beta subunit [EC:6.4.1.4]	scaffold217_size31916.g571
	K05607	methylglutaconyl-CoA hydratase [EC:4.2.1.18]	scaffold318_size55048.g941
	K09699	2-oxoisovalerate dehydrogenase E2 component (dihydrolipoyl transacylase) [EC:2.3.1.168]	27696at5125_6_scaffold414_size35409:19894-21739
M00030 Lysine biosynthesis, AAA pathway, 2-oxoglutarate => 2-aminoadipate => lysine (7) (1 block missing 7/8)
	K00143	L-2-aminoadipate reductase [EC:1.2.1.95]	scaffold681_size7735.g2471
	K00290	saccharopine dehydrogenase (NAD+, L-lysine forming) [EC:1.5.1.7]	scaffold197_size34353.g983
	K00293	saccharopine dehydrogenase (NADP+, L-glutamate forming) [EC:1.5.1.10]	25141at5125_7_scaffold476_size15296:777-2168
	K00838	aromatic amino acid aminotransferase I / 2-aminoadipate transaminase [EC:2.6.1.57 2.6.1.39 2.6.1.27 2.6.1.5]	19651at5125_9_scaffold71_size54067:19188-20945
	K01655	homocitrate synthase [EC:2.3.3.14]	scaffold591_size10284.g6848
	K01705	homoaconitate hydratase [EC:4.2.1.36]	scaffold302_size24454.g5995
	K05824	homoisocitrate dehydrogenase [EC:1.1.1.87]	32796at5125_3_scaffold939_size2107:690-1833
M00433 Lysine biosynthesis, 2-oxoglutarate => 2-oxoadipate (3) (1 block missing 2/3)
	K01655	homocitrate synthase [EC:2.3.3.14]	scaffold591_size10284.g6848
	K01705	homoaconitate hydratase [EC:4.2.1.36]	scaffold302_size24454.g5995
	K05824	homoisocitrate dehydrogenase [EC:1.1.1.87]	32796at5125_3_scaffold939_size2107:690-1833
M00032 Lysine degradation, lysine => saccharopine => acetoacetyl-CoA (4) (incomplete 1/6)
	K00252	glutaryl-CoA dehydrogenase [EC:1.3.8.6]	scaffold111_size86932.g4424
	K00382	dihydrolipoyl dehydrogenase [EC:1.8.1.4]	19905at5125_5_scaffold886_size3189:794-2359, scaffold886_size3189.g3005
	K00658	2-oxoglutarate dehydrogenase E2 component (dihydrolipoamide succinyltransferase) [EC:2.3.1.61]	scaffold162_size38076.g5522
	K07511	enoyl-CoA hydratase [EC:4.2.1.17]	scaffold495_size14303.g6486, scaffold554_size11854.g2055
M00028 Ornithine biosynthesis, glutamate => ornithine (5) (complete 4/4)
	K00618	amino-acid N-acetyltransferase [EC:2.3.1.1]	scaffold311_size24153.g2473
	K00620	glutamate N-acetyltransferase / amino-acid N-acetyltransferase [EC:2.3.1.35 2.3.1.1]	23476at5125_7_scaffold20_size76570:45438-46833
	K00818	acetylornithine aminotransferase [EC:2.6.1.11]	scaffold87_size51210.g4932
	K01438	acetylornithine deacetylase [EC:3.5.1.16]	scaffold36_size65760.g6830
	K12659	N-acetyl-gamma-glutamyl-phosphate reductase / acetylglutamate kinase [EC:1.2.1.38 2.7.2.8]	scaffold6_size104284.g5584
M00844 Arginine biosynthesis, ornithine => arginine (3) (complete 3/3)
	K00611	ornithine carbamoyltransferase [EC:2.1.3.3]	scaffold246_size35674.g4145
	K01755	argininosuccinate lyase [EC:4.3.2.1]	scaffold262_size27626.g1419
	K01940	argininosuccinate synthase [EC:6.3.4.5]	scaffold170_size36379.g2754, NODE_13702_length_1445_cov_16.171784_g10108_i0.p1
M00845 Arginine biosynthesis, glutamate => acetylcitrulline => arginine (3) (incomplete 3/7)
	K01438	acetylornithine deacetylase [EC:3.5.1.16]	scaffold36_size65760.g6830
	K01755	argininosuccinate lyase [EC:4.3.2.1]	scaffold262_size27626.g1419
	K01940	argininosuccinate synthase [EC:6.3.4.5]	scaffold170_size36379.g2754, NODE_13702_length_1445_cov_16.171784_g10108_i0.p1
M00029 Urea cycle (4) (1 block missing 4/5)
	K00611	ornithine carbamoyltransferase [EC:2.1.3.3]	scaffold246_size35674.g4145
	K01476	arginase [EC:3.5.3.1]	34318at5125_1_scaffold234_size29679:10002-11138
	K01755	argininosuccinate lyase [EC:4.3.2.1]	scaffold262_size27626.g1419
	K01940	argininosuccinate synthase [EC:6.3.4.5]	scaffold170_size36379.g2754, NODE_13702_length_1445_cov_16.171784_g10108_i0.p1
M00978 Ornithine-ammonia cycle (6) (1 block missing 5/6)
	K00611	ornithine carbamoyltransferase [EC:2.1.3.3]	scaffold246_size35674.g4145
	K01755	argininosuccinate lyase [EC:4.3.2.1]	scaffold262_size27626.g1419
	K01915	glutamine synthetase [EC:6.3.1.2]	26736at5125_5_scaffold244_size29051:22306-23751, scaffold244_size29051.g5119, scaffold892_size3093.g6607
	K01940	argininosuccinate synthase [EC:6.3.4.5]	scaffold170_size36379.g2754, NODE_13702_length_1445_cov_16.171784_g10108_i0.p1
	K01955	carbamoyl-phosphate synthase large subunit [EC:6.3.5.5]	scaffold548_size11995.g1429
	K01956	carbamoyl-phosphate synthase small subunit [EC:6.3.5.5]	scaffold21_size133842.g158
M00015 Proline biosynthesis, glutamate => proline (3) (complete 2/2)
	K00147	glutamate-5-semialdehyde dehydrogenase [EC:1.2.1.41]	27933at5125_6_scaffold154_size39485:25866-27443
	K00286	pyrroline-5-carboxylate reductase [EC:1.5.1.2]	scaffold63_size56128.g4687
	K00931	glutamate 5-kinase [EC:2.7.2.11]	22624at5125_6_scaffold403_size19054:3014-4549
M00972 Proline metabolism (2) (1 blocK missing 2/3)
	K00286	pyrroline-5-carboxylate reductase [EC:1.5.1.2]	scaffold63_size56128.g4687
	K00819	ornithine--oxo-acid transaminase [EC:2.6.1.13]	scaffold110_size45703.g4495
M00133 Polyamine biosynthesis, arginine => agmatine => putrescine => spermidine (2) (2 blocks missing 2/4)
	K00797	spermidine synthase [EC:2.5.1.16]	35021at5125_2_scaffold14_size83948:76214-77678
	K01611	S-adenosylmethionine decarboxylase [EC:4.1.1.50]	18708at5125_2_scaffold596_size10101:5001-6583
M00134 Polyamine biosynthesis, arginine => ornithine => putrescine (2) (complete 2/2)
	K01476	arginase [EC:3.5.3.1]	34318at5125_1_scaffold234_size29679:10002-11138
	K01581	ornithine decarboxylase [EC:4.1.1.17]	scaffold72_size59306.g4838
M00135 GABA biosynthesis, euaryotes, putrescine => GABA (1) (2 blocks missing 1/3)
	K00128	aldehyde dehydrogenase (NAD+) [EC:1.2.1.3]	scaffold463_size15953.g5955
M00026 Histidine biosynthesis, PRPP => histidine (6) (complete 6/6)
	K00765	ATP phosphoribosyltransferase [EC:2.4.2.17]	scaffold324_size23322.g3890, NODE_16086_length_1226_cov_3.710183_g12101_i0.p1
	K00817	histidinol-phosphate aminotransferase [EC:2.6.1.9]	scaffold187_size35115.g4432
	K01663	imidazole glycerol-phosphate synthase [EC:4.3.2.10]	scaffold553_size11951.g3226
	K01693	imidazoleglycerol-phosphate dehydratase [EC:4.2.1.19]	scaffold20_size76570.g6897
	K01814	phosphoribosylformimino-5-aminoimidazole carboxamide ribotide isomerase [EC:5.3.1.16]	NODE_20764_length_921_cov_1.518957_g16200_i0.p1
	K14152	phosphoribosyl-ATP pyrophosphohydrolase / phosphoribosyl-AMP cyclohydrolase / histidinol dehydrogenase [EC:3.6.1.31 3.5.4.19 1.1.1.23]	scaffold58_size57758.g3195
	K01595	phosphoenolpyruvate carboxylase [EC:4.1.1.31]	scaffold58_size57758.g3195
M00045 Histidine degradation, histidine => N-formiminoglutamate => glutamate (1) (incomplete 1/4)
	K01745	histidine ammonia-lyase [EC:4.3.1.3]	scaffold376_size20679.g5046
M00022 Shikimate pathway, phosphoenolpyruvate + erythrose-4P => chorismate (4) (complete 4/4)
	K01626	3-deoxy-7-phosphoheptulonate synthase [EC:2.5.1.54]	NODE_14541_length_1357_cov_34.842969_g10806_i0.p1, scaffold194_size34572.g4967, scaffold77_size53086.g2509
	K01735	3-dehydroquinate synthase [EC:4.2.3.4]	scaffold384_size20224.g3529
	K01736	chorismate synthase [EC:4.2.3.5]	30098at5125_9_scaffold53_size93096:13095-14381
	K13830	pentafunctional AROM polypeptide [EC:4.2.3.4 4.2.1.10 1.1.1.25 2.7.1.71 2.5.1.19]	scaffold594_size10124.g4250, scaffold83_size52602.g2424
M00023 Tryptophan biosynthesis, chorismate => tryptophan (4) (complete 3/3)
	K00766	anthranilate phosphoribosyltransferase [EC:2.4.2.18]	26108at5125_9_scaffold184_size39637:2307-3687
	K01657	anthranilate synthase component I [EC:4.1.3.27]	scaffold246_size35674.g4149
	K01694	tryptophan synthase [EC:4.2.1.20]	scaffold262_size27626.g1417
	K13501	anthranilate synthase / indole-3-glycerol phosphate synthase / phosphoribosylanthranilate isomerase [EC:4.1.3.27 4.1.1.48 5.3.1.24]	6718at5125_0_scaffold110_size45703:20849-23174
M00024 Phenylalanine biosynthesis, chorismate => phenylpyruvate => phenylalanine (3) (complete 2/2)
	K00838	aromatic amino acid aminotransferase I / 2-aminoadipate transaminase [EC:2.6.1.57 2.6.1.39 2.6.1.27 2.6.1.5]	19651at5125_9_scaffold71_size54067:19188-20945
	K01850	chorismate mutase [EC:5.4.99.5]	scaffold276_size43159.g2845
	K04518	prephenate dehydratase [EC:4.2.1.51]	31585at5125_0_scaffold56_size58755:51946-53037
M00910 Phenylalanine biosynthesis, chorismate => arogenate => phenylalanine (1) (2 blocks missing 1/3)
	K01850	chorismate mutase [EC:5.4.99.5]	scaffold276_size43159.g2845
M00025 Tyrosine biosynthesis, chorismate => HPP => tyrosine (3) (complete 2/2)
	K00211	prephenate dehydrogenase (NADP+) [EC:1.3.1.13]	scaffold16_size101356.g5635
	K00838	aromatic amino acid aminotransferase I / 2-aminoadipate transaminase [EC:2.6.1.57 2.6.1.39 2.6.1.27 2.6.1.5]	19651at5125_9_scaffold71_size54067:19188-20945
	K01850	chorismate mutase [EC:5.4.99.5]	scaffold276_size43159.g2845
M00040 Tyrosine biosynthesis, chorismate => arogenate => tyrosine (1) (2 blocks missing 1/3)
	K01850	chorismate mutase [EC:5.4.99.5]	scaffold276_size43159.g2845
M00044 Tyrosine degradation, tyrosine => homogentisate (5) (complete 5/5)
	K00451	homogentisate 1,2-dioxygenase [EC:1.13.11.5]	scaffold93_size50102.g3747, scaffold19_size78200.g4807
	K00457	4-hydroxyphenylpyruvate dioxygenase [EC:1.13.11.27]	scaffold108_size46414.g3264
	K00838	aromatic amino acid aminotransferase I / 2-aminoadipate transaminase [EC:2.6.1.57 2.6.1.39 2.6.1.27 2.6.1.5]	19651at5125_9_scaffold71_size54067:19188-20945
	K01555	fumarylacetoacetase [EC:3.7.1.2]	scaffold45_size63450.g3765
	K01800	maleylacetoacetate isomerase [EC:5.2.1.2]	scaffold45_size63450.g3764
M00038 Tryptophan metabolism, tryptophan => kynurenine => 2-aminomuconate (2) (incomplete 2/7)
	K00463	indoleamine 2,3-dioxygenase [EC:1.13.11.52]	15772at5125_scaffold557_size19093:11625-13053, scaffold92_size66750.g3821
	K00486	kynurenine 3-monooxygenase [EC:1.14.13.9]	18627at5125_4_scaffold60_size57143:7477-9192, scaffold60_size57143.g106
M00027 GABA (gamma-Aminobutyrate) shunt (2) (1 block missing 2/3)
	K00135	succinate-semialdehyde dehydrogenase / glutarate-semialdehyde dehydrogenase [EC:1.2.1.16 1.2.1.79 1.2.1.20]	16616at5125_0_scaffold216_size31962:10665-12275
	K01580	glutamate decarboxylase [EC:4.1.1.15]	scaffold87_size51210.g4934, scaffold326_size49137.g4505
M00118 Glutathione biosynthesis, glutamate => glutathione (3) (complete 2/2)
	K11204	glutamate--cysteine ligase catalytic subunit [EC:6.3.2.2]	scaffold44_size63721.g341
	K11205	glutamate--cysteine ligase regulatory subunit	34774at5125_8_scaffold485_size14746:10071-11118
	K21456	glutathione synthase [EC:6.3.2.3]	19182at5125_9_scaffold458_size16248:13582-15286
M00892 UDP-GlcNAc biosynthesis, euaryotes, Fru-6P => UDP-GlcNAc (4) (complete 4/4)
	K00621	glucosamine-phosphate N-acetyltransferase [EC:2.3.1.4]	scaffold69_size75419.g1616, scaffold180_size35664.g481
	K00820	glutamine---fructose-6-phosphate transaminase (isomerizing) [EC:2.6.1.16]	scaffold191_size34757.g5976, 8410at5125_9_scaffold191_size34757:315-2603
	K00972	UDP-N-acetylglucosamine/UDP-N-acetylgalactosamine diphosphorylase [EC:2.7.7.23 2.7.7.83]	scaffold58_size57758.g3202
	K01836	phosphoacetylglucosamine mutase [EC:5.4.2.3]	scaffold65_size55956.g5497
M01003 UDP-GlcNAc biosynthesis, GlcNAc => UDP-GlcNAc (2) (1 block missing 2/3)
	K00972	UDP-N-acetylglucosamine/UDP-N-acetylgalactosamine diphosphorylase [EC:2.7.7.23 2.7.7.83]	scaffold58_size57758.g3202
	K01836	phosphoacetylglucosamine mutase [EC:5.4.2.3]	scaffold65_size55956.g5497
M01002 UDP-GalNAc biosynthesis, Fru-6P => UDP-GalNAc (1) (incomplete 1/4)
	K00820	glutamine---fructose-6-phosphate transaminase (isomerizing) [EC:2.6.1.16]	scaffold191_size34757.g5976, 8410at5125_9_scaffold191_size34757:315-2603
M00549 UDP-Glc biosynthesis, Glc => UDP-Glc (3) (complete 3/3)
	K00844	hexokinase [EC:2.7.1.1]	16868at5125_7_scaffold664_size8152:583-2326, scaffold222_size31442.g64, scaffold664_size8152.g5872, scaffold31_size69420.g1549
	K00963	UTP--glucose-1-phosphate uridylyltransferase [EC:2.7.7.9]	scaffold313_size33045.g4476
	K01835	phosphoglucomutase [EC:5.4.2.2]	scaffold174_size35922.g2983
M01004 UDP-Galf biosynthesis, UDP-Glc => UDP-Galf (2) (complete 2/2)
	K01784	UDP-glucose 4-epimerase [EC:5.1.3.2]	scaffold250_size46430.g5441, scaffold368_size21020.g4087
	K28214	UDP-galactopyranose mutase [EC:5.4.99.9]	scaffold108_size46414.g3268
M00997 UDP-Xyl/L-Ara biosynthesis, UDP-Glc => UDP-Xyl => UDP-L-Ala (1) (2 blocks missing 1/3)
	K00012	UDPglucose 6-dehydrogenase [EC:1.1.1.22]	scaffold189_size44250.g6766, 11517at5125_5_scaffold189_size44250:30069-31979
M00994 UDP-GlcA biosynthesis, myo-inositol => GlcA => UDP-GlcA (1) (2 blocks missing 1/3)
	K00469	inositol oxygenase [EC:1.13.99.1]	36238at5125_9_scaffold422_size18187:9468-10392
M00999 UDP-GlcA/GalA biosynthesis, UDP-Glc => UDP-GlcA => UDP-GalA (1) (1 block missing 1/2)
	K00012	UDPglucose 6-dehydrogenase [EC:1.1.1.22]	scaffold189_size44250.g6766, 11517at5125_5_scaffold189_size44250:30069-31979
M00554 UDP-Gal biosynthesis, Gal => UDP-Gal (2) (complete 2/2)
	K00849	galactokinase [EC:2.7.1.6]	24943at5125_2_scaffold480_size15090:3754-5383
	K00965	UDPglucose--hexose-1-phosphate uridylyltransferase [EC:2.7.7.12]	scaffold459_size16242.g517
M01000 GDP-Man biosynthesis, Fru-6P => GDP-Man (2) (1 block missing 2/3)
	K00966	mannose-1-phosphate guanylyltransferase [EC:2.7.7.13]	scaffold323_size43548.g2231, scaffold126_size68215.g746
	K17497	phosphomannomutase [EC:5.4.2.8]	scaffold118_size44284.g4289
M01015 GDP-Man biosynthesis, Man => GDP-Man (3) (complete 2/2)
	K00844	hexokinase [EC:2.7.1.1]	16868at5125_7_scaffold664_size8152:583-2326, scaffold222_size31442.g64, scaffold664_size8152.g5872, scaffold31_size69420.g1549
	K00966	mannose-1-phosphate guanylyltransferase [EC:2.7.7.13]	scaffold323_size43548.g2231, scaffold126_size68215.g746
	K17497	phosphomannomutase [EC:5.4.2.8]	scaffold118_size44284.g4289
M00055 N-glycan precursor biosynthesis (13) (complete 13/13)
	K00729	dolichyl-phosphate beta-glucosyltransferase [EC:2.4.1.117]	scaffold40_size64421.g2412
	K01001	UDP-N-acetylglucosamine--dolichyl-phosphate N-acetylglucosaminephosphotransferase [EC:2.7.8.15]	scaffold329_size23077.g3532
	K03842	beta-1,4-mannosyltransferase [EC:2.4.1.142]	scaffold472_size18536.g1354
	K03843	alpha-1,3/alpha-1,6-mannosyltransferase [EC:2.4.1.132 2.4.1.257]	34823at5125_2_scaffold53_size93096:88230-89769
	K03844	alpha-1,2-mannosyltransferase [EC:2.4.1.131]	21623at5125_9_scaffold258_size28166:11515-20057, scaffold258_size28166.g6107
	K03845	alpha-1,3-mannosyltransferase [EC:2.4.1.258]	scaffold398_size19175.g6146
	K03846	alpha-1,2-mannosyltransferase [EC:2.4.1.259 2.4.1.261]	scaffold123_size44000.g1650
	K03847	alpha-1,6-mannosyltransferase [EC:2.4.1.260]	scaffold417_size18348.g3250
	K03848	alpha-1,3-glucosyltransferase [EC:2.4.1.267]	scaffold188_size34971.g4333
	K03849	alpha-1,3-glucosyltransferase [EC:2.4.1.265]	21799at5125_8_scaffold213_size32815:6795-8406
	K03850	alpha-1,2-glucosyltransferase [EC:2.4.1.256]	15099at5125_3_scaffold660_size8297:773-2946
	K07432	beta-1,4-N-acetylglucosaminyltransferase [EC:2.4.1.141]	50659at5125_7_scaffold114_size44679:41441-42217
	K07441	beta-1,4-N-acetylglucosaminyltransferase [EC:2.4.1.141]	scaffold39_size93301.g2455
M00073 N-glycan precursor trimming (4) (complete 4/4)
	K01228	mannosyl-oligosaccharide glucosidase [EC:3.2.1.106]	scaffold149_size40204.g1107
	K01230	mannosyl-oligosaccharide alpha-1,2-mannosidase [EC:3.2.1.113]	10599at5125_0_scaffold111_size86932:25944-28747, scaffold2_size109749.g4998
	K05546	mannosyl-oligosaccharide alpha-1,3-glucosidase [EC:3.2.1.207]	3632at5125_1_scaffold168_size36530:139-3107
	K23741	endoplasmic reticulum Man9GlcNAc2 1,2-alpha-mannosidase [EC:3.2.1.209]	7081at5125_9_scaffold930_size2295:1-1910
M00074 N-glycan biosynthesis, high-mannose type (8) (2 blocks missing 5/7)
	K01230	mannosyl-oligosaccharide alpha-1,2-mannosidase [EC:3.2.1.113]	10599at5125_0_scaffold111_size86932:25944-28747, scaffold2_size109749.g4998
	K05528	alpha 1,6-mannosyltransferase [EC:2.4.1.232]	scaffold304_size38739.g6835
	K05529	mannan polymerase complexes MNN9 subunit [EC:2.4.1.232]	25394at5125_scaffold138_size41835:15512-16622
	K05531	mannan polymerase II complex MNN10 subunit [EC:2.4.1.-]	scaffold175_size35915.g1637
	K05532	mannan polymerase II complex MNN11 subunit [EC:2.4.1.-]	35474at5125_4_scaffold611_size9738:8136-9133
	K05535	alpha 1,2-mannosyltransferase [EC:2.4.1.-]	scaffold266_size49841.g6398
	K05546	mannosyl-oligosaccharide alpha-1,3-glucosidase [EC:3.2.1.207]	3632at5125_1_scaffold168_size36530:139-3107
	K23741	endoplasmic reticulum Man9GlcNAc2 1,2-alpha-mannosidase [EC:3.2.1.209]	7081at5125_9_scaffold930_size2295:1-1910
M00872 O-glycan biosynthesis, mannose type (core M3) (1) (incomplete 1/10)
	K00728	dolichyl-phosphate-mannose-protein mannosyltransferase [EC:2.4.1.109]	6267at5125_3_scaffold88_size50929:11644-14101, 4587at5125_0_scaffold363_size21194:2614-5764, scaffold184_size39637.g1326
M00065 GPI-anchor biosynthesis, core oligosaccharide (14) (incomplete 6/9)
	K03857	phosphatidylinositol N-acetylglucosaminyltransferase subunit A [EC:2.4.1.198]	15255at5125_5_scaffold298_size24994:1848-3467
	K03858	phosphatidylinositol N-acetylglucosaminyltransferase subunit H	scaffold346_size22130.g6283
	K03859	phosphatidylinositol N-acetylglucosaminyltransferase subunit C	scaffold222_size31442.g70
	K03860	phosphatidylinositol N-acetylglucosaminyltransferase subunit Q	8595at5125_2_scaffold163_size37963:28466-31744
	K03861	phosphatidylinositol N-acetylglucosaminyltransferase subunit P	scaffold58_size57758.g3208
	K05283	glucosaminylphosphatidylinositol acyltransferase [EC:2.3.-.-]	scaffold663_size8165.g5278
	K05284	GPI mannosyltransferase 1 subunit M [EC:2.4.1.-]	scaffold95_size49329.g4094
	K05285	GPI ethanolamine phosphate transferase 1 [EC:2.7.-.-]	3789at5125_1_scaffold526_size12662:1172-4387
	K05286	GPI mannosyltransferase 3 [EC:2.4.1.-]	scaffold110_size45703.g4494
	K05287	GPI ethanolamine phosphate transferase 2/3 subunit F	scaffold49_size61287.g5662
	K05288	GPI ethanolamine phosphate transferase 3 subunit O [EC:2.7.-.-]	scaffold2_size109749.g5008
	K05310	ethanolamine phosphate transferase 2 subunit G [EC:2.7.-.-]	5975at5125_1_scaffold57_size58248:23144-26067
	K07542	GPI mannosyltransferase 2 [EC:2.4.1.-]	31071at5125_4_scaffold489_size14580:2344-3658
	K09658	dolichol phosphate-mannose biosynthesis regulatory protein	scaffold381_size33700.g3617
M00983 GPI-anchor remodeling (3) (1 block missing 3/4)	K missing 3/4)
	K05294	GPI inositol-deacylase [EC:3.-.-.-]	3167at5125_2_scaffold623_size9338:2498-5962
	K23362	ethanolamine phosphate phosphodiesterase [EC:3.1.-.-]	11048at5125_9_scaffold18_size79145:23116-24835, scaffold37_size65757.g3524
	K23553	post-GPI attachment to proteins factor 3	scaffold65_size55956.g5502
M00079 Keratan sulfate degradation (1) (incomplete 1/4)
	K12373	hexosaminidase [EC:3.2.1.52]	scaffold71_size54067.g3918
M00898 Thiamine biosynthesis, pyridoxal-5P => TMP/thiamine/TPP (4) (1 block missing 4/5)
	K00877	hydroxymethylpyrimidine/phosphomethylpyrimidine kinase / thiaminase [EC:2.7.1.49 2.7.4.7 3.5.99.2]	15909at5125_4_scaffold16_size101356:87072-89228
	K00949	thiamine pyrophosphokinase [EC:2.7.6.2]	scaffold45_size63450.g3759
	K03146	cysteine-dependent adenosine diphosphate thiazole synthase [EC:2.4.2.60]	34656at5125_7_scaffold17_size79284:4071-4941
	K14154	thiamine-phosphate diphosphorylase / hydroxyethylthiazole kinase [EC:2.5.1.3 2.7.1.50]	scaffold458_size16248.g4368, 19874at5125_2_scaffold458_size16248:51-896
M00911 Riboflavin biosynthesis, fungi, GTP => riboflavin/FMN/FAD (6) (2 blocks missing 6/8)
	K00793	riboflavin synthase [EC:2.5.1.9]	scaffold65_size55956.g5495
	K00794	6,7-dimethyl-8-ribityllumazine synthase [EC:2.5.1.78]	scaffold81_size52821.g2813
	K00861	riboflavin kinase [EC:2.7.1.26]	scaffold134_size42169.g4710, 52056at5125_7_scaffold134_size42169:28831-29448
	K00953	FAD synthetase [EC:2.7.7.2]	scaffold55_size59313.g1336
	K02858	3,4-dihydroxy 2-butanone 4-phosphate synthase [EC:4.1.99.12]	scaffold270_size27184.g6883
	K14654	2,5-diamino-6-(ribosylamino)-4(3H)-pyrimidinone 5'-phosphate reductase [EC:1.1.1.302]	scaffold70_size54744.g4762
M00124 Pyridoxal phosphate biosynthesis, erythrose-4P => pyridoxal-P (1) (incomplete 1/6)
	K00275	pyridoxamine 5'-phosphate oxidase [EC:1.4.3.5]	45689at5125_0_scaffold178_size35748:15549-16335, scaffold187_size35115.g4436
M00916 Pyridoxal phosphate biosynthesis, R5P + glyceraldehyde-3P + glutamine => pyridoxal-P (2) (complete 1/1)
	K06215	pyridoxal 5'-phosphate synthase pdxS subunit [EC:4.3.3.6]	NODE_13542_length_1461_cov_60.612717_g9977_i0.p1, scaffold533_size12376.g716
	K08681	pyridoxal 5'-phosphate synthase pdxT subunit [EC:4.3.3.6]	scaffold533_size12376.g715
M00115 NAD biosynthesis, aspartate => quinolinate => NAD (3) (2 blocks missing 3/5)
	K00767	nicotinate-nucleotide pyrophosphorylase (carboxylating) [EC:2.4.2.19]	scaffold304_size38739.g6833
	K01950	NAD+ synthase (glutamine-hydrolysing) [EC:6.3.5.1]	scaffold64_size56020.g4564
	K06210	nicotinamide mononucleotide adenylyltransferase [EC:2.7.7.1 2.7.7.18]	scaffold19_size78200.g4809
M00912 NAD biosynthesis, tryptophan => quinolinate => NAD (5) (incomplete 5/8)
	K00463	indoleamine 2,3-dioxygenase [EC:1.13.11.52]	15772at5125_scaffold557_size19093:11625-13053, scaffold92_size66750.g3821
	K00486	kynurenine 3-monooxygenase [EC:1.14.13.9]	18627at5125_4_scaffold60_size57143:7477-9192, scaffold60_size57143.g106
	K00767	nicotinate-nucleotide pyrophosphorylase (carboxylating) [EC:2.4.2.19]	scaffold304_size38739.g6833
	K01950	NAD+ synthase (glutamine-hydrolysing) [EC:6.3.5.1]	scaffold64_size56020.g4564
	K06210	nicotinamide mononucleotide adenylyltransferase [EC:2.7.7.1 2.7.7.18]	scaffold19_size78200.g4809
M00119 Pantothenate biosynthesis, valine/L-aspartate => pantothenate (4) (1 block missing 4/5)
	K00077	2-dehydropantoate 2-reductase [EC:1.1.1.169]	scaffold799_size4547.g2632
	K00606	3-methyl-2-oxobutanoate hydroxymethyltransferase [EC:2.1.2.11]	scaffold934_size2182.g6563
	K00826	branched-chain amino acid aminotransferase [EC:2.6.1.42]	scaffold64_size56020.g4555, scaffold528_size12591.g339
	K01918	pantoate--beta-alanine ligase [EC:6.3.2.1]	36842at5125_5_scaffold99_size48589:9857-10949
M00913 Pantothenate biosynthesis, 2-oxoisovalerate/spermine => pantothenate (4) (1 block missing 4/5)
	K00077	2-dehydropantoate 2-reductase [EC:1.1.1.169]	scaffold799_size4547.g2632
	K00128	aldehyde dehydrogenase (NAD+) [EC:1.2.1.3]	scaffold463_size15953.g5955
	K00606	3-methyl-2-oxobutanoate hydroxymethyltransferase [EC:2.1.2.11]	scaffold934_size2182.g6563
	K01918	pantoate--beta-alanine ligase [EC:6.3.2.1]	36842at5125_5_scaffold99_size48589:9857-10949
M00120 Coenzyme A biosynthesis, pantothenate => CoA (3) (1 block missing 2/3)	K missing 2/3)
	K01598	phosphopantothenoylcysteine decarboxylase [EC:4.1.1.36]	scaffold528_size12591.g337
	K01922	phosphopantothenate---cysteine ligase (ATP) [EC:6.3.2.51]	scaffold50_size68266.g2870
	K09680	type II pantothenate kinase [EC:2.7.1.33]	scaffold25_size72268.g1911
M00123 Biotin biosynthesis, pimeloyl-ACP/CoA => biotin (3) (complete 3/3)
	K00652	8-amino-7-oxononanoate synthase [EC:2.3.1.47]	NODE_5478_length_2795_cov_11.519868_g3803_i0.p1
	K01012	biotin synthase [EC:2.8.1.6]	TRINITY_DN86164_c0_g3_i1.p1
	K19562	bifunctional dethiobiotin synthetase / spermidine---8-amino-7-oxononanoate transaminase [EC:6.3.3.3 2.6.1.127]	scaffold201_size34176.g4719
M00882 Lipoic acid biosynthesis, eukaryotes, octanoyl-ACP => dihydrolipoyl-H (2) (complete 2/2)
	K03644	lipoyl synthase [EC:2.8.1.8]	scaffold6_size104284.g5566
	K23735	lipoyl(octanoyl) transferase 2 [EC:2.3.1.181]	50111at5125_2_scaffold24_size72615:43728-44685
M00883 Lipoic acid biosynthesis, animals and bacteria, octanoyl-ACP => dihydrolipoyl-H => dihydrolipoyl-E2 (2) (1 block missing 2/3)
	K03644	lipoyl synthase [EC:2.8.1.8]	scaffold6_size104284.g5566
	K23735	lipoyl(octanoyl) transferase 2 [EC:2.3.1.181]	50111at5125_2_scaffold24_size72615:43728-44685
M00884 Lipoic acid biosynthesis, octanoyl-CoA => dihydrolipoyl-E2 (1) (1 block missing 1/2)
	K03644	lipoyl synthase [EC:2.8.1.8]	scaffold6_size104284.g5566
M00126 Tetrahydrofolate biosynthesis, GTP => THF (3) (incomplete 2/5)
	K01113	alkaline phosphatase D [EC:3.1.3.1]	scaffold13_size84439.g3162
	K13941	2-amino-4-hydroxy-6-hydroxymethyldihydropteridine diphosphokinase / dihydropteroate synthase [EC:2.7.6.3 2.5.1.15]	21885at5125_2_scaffold124_size43328:39398-40868
	K20457	dihydrofolate synthase [EC:6.3.2.12]	scaffold732_size6166.g3010
M00840 Tetrahydrofolate biosynthesis, mediated by ribA and trpF, GTP => THF (1) (incomplete 1/6)
	K13941	2-amino-4-hydroxy-6-hydroxymethyldihydropteridine diphosphokinase / dihydropteroate synthase [EC:2.7.6.3 2.5.1.15]	21885at5125_2_scaffold124_size43328:39398-40868
M00841 Tetrahydrofolate biosynthesis, mediated by PTPS, GTP => THF (1) (incomplete 1/5)
	K13941	2-amino-4-hydroxy-6-hydroxymethyldihydropteridine diphosphokinase / dihydropteroate synthase [EC:2.7.6.3 2.5.1.15]	21885at5125_2_scaffold124_size43328:39398-40868
M00880 Molybdenum cofactor biosynthesis, GTP => molybdenum cofactor (3) (1 block missing 2/3)
	K03635	molybdopterin synthase catalytic subunit [EC:2.8.1.12]	53730at5125_scaffold24_size72615:2231-2859
	K03639	GTP 3',8-cyclase [EC:4.1.99.22]	scaffold412_size18600.g228
	K15376	gephyrin [EC:2.10.1.1 2.7.7.75]	scaffold21_size133842.g147
M00141 C1-unit interconversion, eukaryotes (2) (complete 2/2)
	K00288	methylenetetrahydrofolate dehydrogenase (NADP+) / methenyltetrahydrofolate cyclohydrolase / formyltetrahydrofolate synthetase [EC:1.5.1.5 3.5.4.9 6.3.4.3]	4848at5125_3_scaffold14_size83948:51947-55019
	K00600	glycine hydroxymethyltransferase [EC:2.1.2.1]	scaffold111_size86932.g4420
M00846 Siroheme biosynthesis, glutamyl-tRNA => siroheme (4) (incomplete 3/6)
	K01698	porphobilinogen synthase [EC:4.2.1.24]	28239at5125_6_scaffold367_size21022:1467-2697
	K01719	uroporphyrinogen-III synthase [EC:4.2.1.75]	scaffold29_size70311.g6042
	K01749	hydroxymethylbilane synthase [EC:2.5.1.61]	scaffold106_size46561.g2242
	K02304	precorrin-2 dehydrogenase / sirohydrochlorin ferrochelatase [EC:1.3.1.76 4.99.1.4]	43341at5125_4_scaffold189_size44250:11592-12481
M00868 Heme biosynthesis, animals and fungi, glycine => heme (8) (complete 8/8)
	K00228	coproporphyrinogen III oxidase [EC:1.3.3.3]	scaffold262_size27626.g1423
	K00231	protoporphyrinogen/coproporphyrinogen III oxidase [EC:1.3.3.4 1.3.3.15]	25497at5125_7_scaffold71_size54067:24425-32295, scaffold71_size54067.g3920
	K00643	5-aminolevulinate synthase [EC:2.3.1.37]	scaffold458_size16248.g4371
	K01599	uroporphyrinogen decarboxylase [EC:4.1.1.37]	scaffold324_size23322.g3887
	K01698	porphobilinogen synthase [EC:4.2.1.24]	28239at5125_6_scaffold367_size21022:1467-2697
	K01719	uroporphyrinogen-III synthase [EC:4.2.1.75]	scaffold29_size70311.g6042
	K01749	hydroxymethylbilane synthase [EC:2.5.1.61]	scaffold106_size46561.g2242
	K01772	protoporphyrin/coproporphyrin ferrochelatase [EC:4.98.1.1 4.99.1.9]	24421at5125_scaffold148_size40302:27111-28492
M00128 Ubiquinone biosynthesis, eukaryotes, 4-hydroxybenzoate + polyprenyl-PP => ubiquinone (6) (complete 8/8)
	K00591	polyprenyldihydroxybenzoate methyltransferase / 3-demethylubiquinol 3-O-methyltransferase [EC:2.1.1.114 2.1.1.64]	scaffold270_size27184.g6882
	K06125	4-hydroxybenzoate polyprenyltransferase [EC:2.5.1.39]	scaffold632_size9105.g682
	K06126	4-hydroxy-3-polyprenylbenzoate 5-hydroxylase / 2-methoxy-6-polyprenylphenol 4-hydroxylase [EC:1.14.15.45 1.14.15.46]	scaffold371_size38825.g1005
	K06127	2-methoxy-6-polyprenyl-1,4-benzoquinol methylase [EC:2.1.1.201]	scaffold219_size31668.g1806
	K18586	4-hydroxy-3-methoxy-5-polyprenylbenzoate decarboxylase [EC:4.1.1.130]	scaffold38_size65607.g969
	K28034	3-demethoxyubiquinone 3-hydroxylase (NADH) [EC:1.14.13.253]	46443at5125_1|scaffold44_size63721_pilon:58620-59266|-
M00095 C5 isoprenoid biosynthesis, mevalonate pathway (7) (complete 7/7)
	K00021	hydroxymethylglutaryl-CoA reductase (NADPH) [EC:1.1.1.34]	scaffold18_size79145.g3128
	K00626	acetyl-CoA C-acetyltransferase [EC:2.3.1.9]	29199at5125_0_scaffold76_size53120:0-1117
	K00869	mevalonate kinase [EC:2.7.1.36]	scaffold449_size16656.g5283
	K00938	phosphomevalonate kinase [EC:2.7.4.2]	33794at5125_6_scaffold195_size34553:23237-24732
	K01597	diphosphomevalonate decarboxylase [EC:4.1.1.33]	scaffold143_size41083.g6294
	K01641	hydroxymethylglutaryl-CoA synthase [EC:2.3.3.10]	scaffold191_size34757.g5985
	K01823	isopentenyl-diphosphate Delta-isomerase [EC:5.3.3.2]	scaffold124_size43328.g6414
M00367 C10-C20 isoprenoid biosynthesis, non-plant eukaryotes (3) (complete 3/3)
	K00787	farnesyl diphosphate synthase [EC:2.5.1.1 2.5.1.10]	30816at5125_4_scaffold252_size28450:17715-18832
	K00804	geranylgeranyl diphosphate synthase, type III [EC:2.5.1.1 2.5.1.10 2.5.1.29]	scaffold557_size19093.g2120
	K01823	isopentenyl-diphosphate Delta-isomerase [EC:5.3.3.2]	scaffold124_size43328.g6414
M01042 Neurosporaxanthin biosynthesis, fungi, lycopene => neurosporaxanthin (3) (1 block missing 3/4)
	K15745	phytoene desaturase (3,4-didehydrolycopene-forming) [EC:1.3.99.30]	NODE_9860_length_1892_cov_2.262259_g7059_i0.p1
	K17819	beta-apo-4'-carotenal oxygenase [EC:1.2.1.82]	15955at5125|scaffold114_size44679_pilon:37370-39162|-, scaffold114_size44679.g668
	K17842	torulene dioxygenase [EC:1.13.11.59]	15212at5125_1_scaffold757_size12069:1239-3024
M00969 Fumagillin biosynthesis, farnesyl-PP => fumagillin (2) (incomplete 2/8)
	K21295	5-dehydro-6-demethoxyfumagillol synthase [EC:1.14.14.184]	scaffold250_size46430.g5447, scaffold460_size16071.g4169
	K22575	fumagillin biosynthesis monooxygenase	scaffold178_size35748.g1885
M00661 Paspaline biosynthesis, geranylgeranyl-PP + indoleglycerol phosphate => paspaline (2) (1 block missing 2/3)
	K18386	FAD dependent monooxygenase [EC:1.14.13.-]	scaffold27_size86754.g3386, scaffold3_size109318.g6061
	K18387	paspaline synthase	scaffold27_size86754.g3387, scaffold3_size109318.g6058
M00878 Phenylacetate degradation, phenylaxetate => acetyl-CoA/succinyl-CoA (1) (incomplete 1/7)
	K00074	3-hydroxybutyryl-CoA dehydrogenase [EC:1.1.1.157]	scaffold409_size18697.g6005
