# Supplementary material for: Multi‐Omics Profiling of the Scaphoideus titanus Yeast‐Like Symbiont Guides the Bioinformatic Discovery of Related Fungal Symbioses in Insects
Source: Environ Microbiol. 2026 Jul 2;28(7):e70361. doi: 10.1111/1462-2920.70361 (PMC13327812; doi:10.1111/1462-2920.70361)
Supplement: Supplementary file 5 — Data S5: Carbohydrate‐active enzyme (CAZyme) annotation summary based on dbCAN predictions. The predicted StYLS proteins with CAZyme domains are listed with their gene IDs and associated enzyme commission (EC) numbers (when available). ‘dbCAN_sub’, ‘HMMER’ and ‘DIAMOND’ columns report domain hits and sequence similarity to CAZyme families. SignalP prediction shows whether the protein is predicted to contain a signal peptide (Y = yes, N = no); numbers in brackets indicate the amino acid position of the signal paptide. The ‘Number of Tools’ column reports how many of the three annotation methods (dbCAN_sub, HMMER and DIAMOND) supported the prediction. Only the predictions supported by all three methods were considered for further analysis. [file EMI-28-e70361-s008.xlsx]

## Sheet: by protein
Gene ID	EC#	HMMER	dbCAN_sub	DIAMOND	SignalP prediction	Number of Tools
10143at5125_9_scaffold756_size5630:3908-5619	-	AA1(39-526)	AA1_e22	AA1	N	3
10290at5125_3_scaffold634_size9030:7441-8955	-	GT90(247-502)	GT90_e20	592	N	3
10599at5125_0_scaffold111_size86932:25944-28747	3.2.1.113	GH47(173-833)	GH47_e5	6439	Y(1-25)	3
11041at5125_1_scaffold142_size41208:18138-20367	2.4.1.16	GT2(273-560)	GT2	3959	N	3
14632at5125_1_scaffold362_size21208:7001-8798	-	GT90(307-582)	GT90_e11	1861845	N	3
14736at5125_0_scaffold163_size37963:69-1329	2.4.1.15	GT20(2-375)	GT20_e0	191713	N	3
15099at5125_3_scaffold660_size8297:773-2946	-	GT59(29-356)	GT59_e2	8591	N	3
1515at5125_0_scaffold16_size101356:21610-26206	2.4.1.-	GT24(1167-1414)	GT24_e1	7267	N	3
15255at5125_5_scaffold298_size24994:1848-3467	2.4.1.198	GT4(221-352)	GT4_e954	1336	N	3
1565at5125_scaffold430_size17777:7824-10899	2.4.1.16	GT2(664-1026)	GT2	336	N	3
15850at5125_scaffold134_size42169:35903-37611	3.2.1.58	GH5_9(344-507)	GH5_e261	GH5_9+1962	N	3
17466at5125_2_scaffold62_size56875:54588-56324	-	GH125(91-525)	GH125_e2	8799	N	3
1779at5125_6_scaffold180_size35664:23984-34483	2.4.1.173	GT1(932-1346)	GT1_e24	6691	N	3
19079at5125_0_scaffold48_size85950:16770-18841	3.2.1.-|2.4.1.-	GH17(392-657)	GH17_e67	4415	N	3
19477at5125_2_scaffold3_size109318:59892-66350	-	GT2(212-563)	GT2	500832	N	3
21396at5125_3_scaffold198_size34280:1650-3256	2.4.1.80	GT21(51-348)	GT21_e38	195459	N	3
21681at5125_9_scaffold116_size44337:10382-12803	2.4.1.186	GT8(7-241)	GT8_e149	4052	N	3
21799at5125_8_scaffold213_size32815:6795-8406	2.4.1.265|2.4.1.-	GT57(16-493)	GT57_e1	6471	N	3
21857at5125_4_scaffold334_size22632:19741-21151	-	CE9(18-410)	CE9_e4	198918	N	3
2198at5125_7_scaffold505_size28042:11050-14627	-	AA5(594-1099)	AA5_e9	AA5_1+196840	Y(1-18)	3
24674at5125_scaffold222_size31442:20059-21254	-	GH152(43-309)	GH152_e10	7532	N	3
24717at5125_4_scaffold646_size8738:1105-2573	2.4.1.131|2.4.1.-	GT15(116-386)	GT15_e0	GT15	N	3
25394at5125_scaffold138_size41835:15512-16622	2.4.1.-|2.4.1.257	GT62(76-339)	GT62_e0	1630	Y(1-40)	3
31071at5125_4_scaffold489_size14580:2344-3658	-	GT76(18-419)	GT76_e8	198717	N	3
33523at5125_0_scaffold32_size91039:83654-84656	-	GH128(51-279)	GH128_e2	4694	Y(1-25)	3
34792at5125_0_scaffold339_size22520:13137-14355	-	AA2(93-343)	AA2_e1	9102	Y(1-23)	3
34823at5125_2_scaffold53_size93096:88230-89769	2.4.1.257|2.4.1.132	GT4(227-407)	GT4_e2823	2703	N	3
35352at5125_9_scaffold308_size24225:22579-23775	3.2.1.4	GH12(168-307)	GH12_e17	3519	N	3
35474at5125_4_scaffold611_size9738:8136-9133	-	GT34(66-293)	GT34_e9	5415	N	3
3632at5125_1_scaffold168_size36530:139-3107	3.2.1.20|3.2.1.84	GH31_1(374-821)	GH31_e39	GH31_1+195399	N	3
3798at5125_5_scaffold153_size39658:28400-31166	2.4.1.15	GT20(164-618)	GT20_e24	6394	N	3
4024at5125_4_scaffold360_size21437:6849-9854	2.4.1.1	GT35(182-929)	GT35_e0	190515	N	3
4056at5125_1_scaffold443_size32553:19526-22479	3.2.1.21|3.2.1.-	GH3(153-373)	GH3_e16	6418	N	3
4068at5125_2_scaffold879_size3322:72-2789	3.1.3.12	GT20(16-536)	GT20_e19	3204	N	3
41789at5125_6_scaffold11_size98571:54573-55447	-	GH16_3(31-248)	GH16_e39	193680	N	3
42187at5125_5_scaffold221_size31458:17249-18271	2.4.1.83	GT2(12-181)	GT2	199377	N	3
4506at5125_8_scaffold658_size8330:376-2975	3.2.1.25	GH2_13(9-701)	GH2_e138	GH2_13+194248	N	3
4587at5125_0_scaffold363_size21194:2614-5764	2.4.1.109	GT39(61-306)	GT39_e9	7275	N	3
4762at5125_6_scaffold72_size59306:55845-58885	3.2.1.21	GH3(97-311)	GH3_e180	4243	N	3
4882at5125_scaffold515_size13010:9632-12530	2.4.1.16	GT2(237-399)	GT2+GT2	6162	N	3
522at5125_9_scaffold218_size31780:18889-24364	2.4.1.16	GT2(1056-1560)	GT2	754	N	3
6267at5125_3_scaffold88_size50929:11644-14101	2.4.1.109	GT39(65-303)	GT39_e30	535	N	3
6490at5125_1_scaffold564_size11252:2338-4703	2.4.1.11	GT3(20-653)	GT3_e0	2729	N	3
672at5125_1_scaffold146_size40424:7413-12070	2.4.1.25|3.2.1.33	GH13_25(170-317)+GH13_25(505-722)+GH133(1034-1488)	GH133_e0	GH133+GH13_25+1947	N	3
7081at5125_9_scaffold930_size2295:1-1910	3.2.1.113	GH47(79-564)	GH47_e17	196560	N	3
8110at5125_3_scaffold232_size29894:16881-19205	3.2.1.39	GH81(26-703)	GH81_e0	4038	N	3
8604at5125_6_scaffold194_size34572:19033-22060	-	GT90(664-933)	GT90_e18	194540	N	3
9989at5125_0_scaffold292_size25264:10248-12234	-	GT90(357-643)	GT90_e11	2591	N	3
NODE_7480_length_2309_cov_6.681004_g5273_i0.p1	-	GH125(89-498)	GH125_e2	5432	Y(1-23)	3
TRINITY_DN123679_c0_g1_i1.p1	2.4.1.-	GH72(19-305)	GH72_e5	CBM43+GH72	Y(1-20)	3
scaffold109_size46348.g6796	1.10.3.2|-	AA1_3(58-374)	AA1_e18+AA1_e41	AA1_3+667	N	3
scaffold110_size45703.g4494	-	GT22(42-479)	GT22_e3	195763	N	3
scaffold111_size86932.g4406	3.2.1.21|3.2.1.45|3.2.1.104	GH5_12(781-1314)	GH5_e145	GH5_12	N	3
scaffold111_size86932.g4409	3.2.1.113	GH47(2319-2992)	GH47_e5	6439	N	3
scaffold115_size54245.g1184	-	AA3(12-537)	AA3_e4	AA3_2+3129	N	3
scaffold11_size98571.g2347	3.2.1.23|2.4.1.-	GH35(77-286)	GH35_e4	1471	N	3
scaffold123_size44000.g1650	2.4.1.259|2.4.1.261	GT22(36-466)	GT22_e1	6348	N	3
scaffold126_size68215.g748	-	GT15(46-350)	GT15_e2	7358	N	3
scaffold132_size50243.g4128	-	GT2(69-308)	GT2	9046	N	3
scaffold132_size50243.g4130	-	AA7(814-1012)	AA4_e1	611481	N	3
scaffold134_size42169.g4712	3.2.1.58	GH5_9(400-563)	GH5_e261	GH5_9+1962	N	3
scaffold143_size41083.g6300	3.2.1.113	GH47(118-554)	GH47_e5	2074615	Y(1-28)	3
scaffold149_size40204.g1107	3.2.1.106|3.2.1.-	GH63(589-800)	GH63_e12	195283	Y(1-23)	3
scaffold151_size40102.g6438	-	GT69(148-388)	GT69_e0	725	N	3
scaffold154_size39485.g4862	2.4.1.16	GT2(331-605)	GT2+GT2	8682	N	3
scaffold163_size37963.g5963	-	GT25(70-297)	GT25_e176	170986	N	3
scaffold170_size36379.g2752	2.4.1.16	GT2(291-453)+GT2(431-641)	GT2+GT2	GT2	N	3
scaffold171_size47910.g3449	3.2.1.52	GH3(55-276)	GH3_e28	8170	N	3
scaffold175_size35915.g1636	-	GH16_1(152-381)	GH16_e109	GH16_1+196977	N	3
scaffold175_size35915.g1637	-	GT34(290-554)	GT34_e13	5290	N	3
scaffold176_size35894.g5728	3.2.1.101	GH76(39-419)	GH76_e8	4354	Y(1-32)	3
scaffold178_size35748.g1887	3.2.1.101	GH76(49-419)	GH76_e44	4797	Y(1-22)	3
scaffold17_size79284.g698	3.2.1.14	GH18(362-713)	GH18_e20	GH18	N	3
scaffold180_size35664.g479	2.4.1.173	GT1(927-1341)	GT1_e24	6691	N	3
scaffold184_size39637.g1326	2.4.1.109	GT39(60-304)	GT39_e12	1135235	N	3
scaffold187_size35115.g4431	-	GH76(27-381)	GH76_e9	7917	N	3
scaffold188_size34971.g4333	2.4.1.267	GT57(103-339)+GT57(374-606)	GT57_e0	7904	N	3
scaffold191_size34757.g5989	3.2.1.113	GH47(1-386)	GH47_e16	2324	N	3
scaffold199_size34253.g5054	-	GH92(246-760)	GH92_e35	7405	N	3
scaffold211_size33047.g464	-	GT15(120-423)	GT15_e5	199177	N	3
scaffold213_size32815.g3472	2.4.1.265|2.4.1.-	GT57(16-485)	GT57_e1	5236	N	3
scaffold215_size85640.g192	3.2.1.24	GH38(363-624)	GH38_e20	196918	N	3
scaffold218_size31780.g5944	2.4.1.16	GT2(1182-1695)	GT2	1587	N	3
scaffold21_size133842.g182	-	GH92(349-757)	GH92_e32	4538	Y(1-48)	3
scaffold229_size43543.g5270	-	GH125(100-512)	GH125_e2+GH125_e2	5432	Y(1-26)	3
scaffold237_size29447.g3902	2.4.1.-	GH72(15-322)	GH72_e5+CBM43_e30	CBM43+191893	Y(1-15)	3
scaffold239_size29376.g3289	3.2.1.-	GH18(29-341)	GH18_e227	GH18	N	3
scaffold24_size72615.g4609	-	GH18(52-260)	GH18_e141	GH18	N	3
scaffold258_size28166.g6107	2.4.1.131	GT4(327-486)	GT4_e1364	8594	N	3
scaffold266_size49841.g6398	-	GT71(136-369)	GT71_e16	2253	Y(1-41)	3
scaffold266_size49841.g6406	3.2.1.96	GH18(34-258)	GH18_e169	GH18	N	3
scaffold26_size87486.g1058	2.4.99.18	GT66(62-706)	GT66_e1	GT66	N	3
scaffold276_size43159.g2846	-	AA3_2(30-634)	AA3_e44	90	Y(1-20)	3
scaffold276_size43159.g2851	-	GT90(620-814)	GT90_e3	6833	N	3
scaffold276_size43159.g2852	-	CBM87(37-256)+CE18(257-624)	CBM87_e1+CE18_e1	CBM87+194209	Y(1-27)	3
scaffold288_size25402.g4553	-	AA12(21-417)	AA12_e1	558	N	3
scaffold290_size31271.g1731	-	AA4(64-284)	AA4_e1	611481	Y(1-33)	3
scaffold296_size25028.g4008	2.4.1.131|2.4.1.-	GT15(76-353)	GT15_e0	GT15	N	3
scaffold29_size70311.g6018	3.2.1.-	GH18(41-365)	GH18_e227	GH18	N	3
scaffold2_size109749.g4998	3.2.1.113	GH47(95-523)	GH47_e5	985	Y(1-36)	3
scaffold300_size24544.g2041	2.4.1.-	GT2(239-471)	GT2	198192	N	3
scaffold304_size38739.g6835	2.4.1.257	GT32(108-186)	GT32_e68	2132	Y(1-46)	3
scaffold313_size33045.g4480	-	GH5_24(67-379)	GH5_e56	GH5_24+6058	N	3
scaffold318_size55048.g938	-	GH16_18(350-495)	GH16_e118	6382	Y(1-36)	3
scaffold321_size23409.g6326	3.2.1.23	GH2_19(34-436)	GH2_e112	GH2_19+10741	N	3
scaffold328_size23078.g5765	-	GH31_15(159-571)	GH31_e77	GH31_15+199788	N	3
scaffold32_size91039.g2885	-	GH43_26(73-241)	GH43_e63	GH43_26+9599	N	3
scaffold334_size22632.g6117	-	GH3(100-305)	GH3_e188	7125	N	3
scaffold345_size36374.g1086	3.2.1.14	GH18(289-490)	CBM18_e13+GH18_e72	CBM18+CBM50+GH18	N	3
scaffold345_size36374.g1091	3.2.1.21|3.2.1.37	GH3(83-289)	GH3_e32	5054	Y(1-20)	3
scaffold358_size21532.g2114	2.4.1.18	GH13_8(224-548)	CBM48_e32+GH13_e20	GH13_8+GH13_8+8284	N	3
scaffold362_size21208.g770	-	AA3_2(9-558)	AA3_e25	AA3_2+1940	N	3
scaffold366_size21045.g2398	3.2.1.14|-	GH18(398-702)+CBM24(723-799)	CBM50_e1036+GH18_e72+CBM24_e2	CBM18+CBM50+GH18	Y(1-23)	3
scaffold37_size65757.g3512	-	GH76(118-470)	GH76_e26	5219	N	3
scaffold38_size65607.g971	1.1.3.-|-	AA7(586-771)+AA3_2(1304-1867)	AA7_e0+AA3_e19	AA3_2+535874	N	3
scaffold392_size19514.g1452	3.2.1.146	GH2_18(117-396)	GH2_e74	GH2_18+3911	Y(1-22)	3
scaffold398_size19175.g6146	2.4.1.258	GT58(32-395)	GT58_e1	197370	N	3
scaffold40_size64421.g2412	-	GT2(495-646)	GT2	5748	N	3
scaffold413_size18557.g57	3.2.1.14	GH18(38-402)	GH18_e20	GH18	Y(1-29)	3
scaffold417_size18348.g3250	-	GT22(35-413)	GT22_e27	3931	N	3
scaffold41_size64122.g6456	-	GH64(70-445)	GH64_e15	GH64	Y(1-24)	3
scaffold42_size63837.g5069	2.4.1.34	GT48(836-1411)	GT48_e0	437426	N	3
scaffold430_size17777.g4029	2.4.1.16	GT2(742-1265)	GT2	336	N	3
scaffold43_size63820.g5760	2.4.1.-	GH72(25-213)	GH72_e5+CBM43_e30	CBM43+2686	Y(1-20)	3
scaffold443_size32553.g1207	3.2.1.58	GH55_2(49-796)	GH55_e8	GH55_2+197678	Y(1-24)	3
scaffold451_size16632.g4731	3.2.1.3|1.14.99.55	GH15(55-463)+CBM20(538-629)	GH15_e31+CBM20_e25	CBM20+4112	Y(1-43)	3
scaffold457_size20996.g5291	2.4.1.16	GT2(240-408)+GT2(385-659)	GT2+GT2	8682	N	3
scaffold460_size16071.g4167	-	AA3(785-1343)	AA3_e36	90	N	3
scaffold46_size63065.g6199	-	GH18(187-519)	GH18_e86	GH18	Y(1-30)	3
scaffold472_size18536.g1354	2.4.1.142|2.4.1.-	GT33(44-461)	GT33_e1	6360	N	3
scaffold473_size15378.g5539	3.2.1.101	GH76(3-239)	GH76_e8	192781	N	3
scaffold484_size14794.g256	-	GT8(26-255)	GT8_e176	6255	N	3
scaffold48_size85950.g1128	-	AA3_2(216-559)	AA3_e11	AA3_2+535874	Y(1-20)	3
scaffold48_size85950.g1130	-	AA3_2(7-295)	AA3_e44	90	N	3
scaffold4_size199318.g884	-	GH5_11(36-377)	GH5_e82	GH5_11+2792	Y(1-23)	3
scaffold4_size199318.g900	-	GH64(25-405)	GH64_e16	8045	N	3
scaffold4_size199318.g901	-	GH16_23(97-276)	GH16_e100	GH16_23+7017	Y(1-18)	3
scaffold50_size68266.g2860	-	GT1(136-490)	GT1_e208	1583330	N	3
scaffold51_size60693.g2551	-	GT62(100-362)	GT62_e2	10460	N	3
scaffold51_size60693.g2562	2.4.1.-	GH72(32-329)	GH72_e0	8768	Y(1-24)	3
scaffold532_size12378.g2052	-	AA3_2(45-378)	AA3_e15	AA3_2+5754	Y(1-44)	3
scaffold54_size59923.g5812	3.2.1.22	GH36(38-729)	GH36_e36	5923	Y(1-26)	3
scaffold588_size10490.g3272	-	GT25(59-294)	GT25_e154	192846	N	3
scaffold634_size9030.g3222	-	GT90(372-561)	GT90_e20	592	N	3
scaffold643_size8814.g5488	-	AA1_3(492-767)	AA1_e12	AA1_3+736077	Y(1-24)	3
scaffold657_size8378.g3177	3.2.1.21|3.2.1.37	GH3(44-260)	GH3_e32	2635	N	3
scaffold667_size8128.g6427	3.2.1.14	GH18(26-373)	GH18_e272	GH18	N	3
scaffold672_size8044.g603	-	GH76(35-389)	GH76_e17	1106	Y(1-29)	3
scaffold687_size7561.g3961	3.2.1.28	GH37(143-702)	GH37_e7	2519	N	3
scaffold69_size75419.g1625	-	AA1(49-565)	AA1_e4	7624	Y(1-20)	3
scaffold6_size104284.g5576	3.2.1.39	GH16_4(157-479)	GH16_e102	GH16_4	N	3
scaffold6_size104284.g5582	3.2.1.101	GH76(27-395)	GH76_e8	2134	Y(1-23)	3
scaffold715_size6806.g4140	2.4.1.-	GT22(5-397)	GT22_e21	2476	N	3
scaffold71_size54067.g3918	3.2.1.52	GH20(195-538)	GH20_e10	5394	Y(1-21)	3
scaffold740_size6055.g4497	1.10.3.2	AA1_2(62-393)	AA1_e26	AA1_2+198373	Y(1-55)	3
scaffold74_size53861.g1710	2.4.1.-	GH72(19-334)	GH72_e9	95	N	3
scaffold758_size5571.g3943	-	GH47(45-597)	GH47_e19	8121	N	3
scaffold80_size52854.g3999	3.2.1.21	GH1(2-449)	GH1_e105	GH1	N	3
scaffold91_size50191.g1483	-	GH72(18-294)	GH72_e10	4164	Y(1-28)	3
scaffold95_size49329.g4094	2.4.1.-	GT50(135-411)	GT50_e0	194170	N	3
scaffold95_size49329.g4101	3.2.1.58	GH55_2(29-784)	GH55_e8	GH55_2+197678	Y(1-23)	3
13122at5125_6_scaffold286_size25599:19115-21320	N	GT2(267-546)	N	127595	N	2
15682at5125_6_scaffold24_size72615:37472-46700	1.1.3.-	AA7(37-217)	AA7_e0	N	N	2
4525at5125_1_scaffold6_size104284:38163-40962	N	GT2(501-712)	N	3846	N	2
NODE_22029_length_863_cov_1.236641_g17366_i0.p1	3.2.1.14	GH18(79-228)	GH18_e20	N	N	2
TRINITY_DN2110_c0_g1_i1.p1	-	GH16_1(114-252)	GH16_e226	N	N	2
scaffold101_size48055.g5922	1.1.3.-	AA7(134-318)	AA7_e0	N	N	2
scaffold184_size39637.g1324	-	CE3(47-239)	CE3_e20	N	N	2
scaffold199_size34253.g5056	-	GH16_18(68-225)	GH16_e149	N	Y(1-21)	2
scaffold206_size33378.g6370	-	GH16_1(74-325)	GH16_e226	N	Y(1-22)	2
scaffold209_size33112.g1273	-	GT25(92-319)	GT25_e176	N	N	2
scaffold20_size76570.g6894	1.14.99.53	AA11(19-215)	AA11_e7	N	N	2
scaffold21_size133842.g154	-	GH17(103-313)	GH17_e7	N	Y(1-21)	2
scaffold24_size72615.g4613	N	AA7(778-957)	N	PL4_5+6572	N	2
scaffold251_size46619.g2961	-	GT32(98-170)	GT32_e97	N	N	2
scaffold26_size87486.g1039	-	CE4(48-179)	CE4_e357	N	N	2
scaffold30_size69522.g1271	3.1.1.6	CE16(35-312)	CE16_e10	N	Y(1-26)	2
scaffold312_size24125.g2480	-	GH16_18(88-244)	GH16_e274	N	Y(1-42)	2
scaffold32_size91039.g2899	-	GH128(22-236)	GH128_e2	N	Y(1-22)	2
scaffold366_size21045.g2395	-	GH128(68-281)	GH128_e17	N	Y(1-22)	2
scaffold383_size20319.g4876	3.2.1.-	GH132(147-437)	GH132_e3	N	N	2
scaffold3_size109318.g6079	-	GH18(6-295)	GH18_e107	N	N	2
scaffold407_size28311.g6571	-	GH16_1(160-256)	GH16_e207	N	Y(1-24)	2
scaffold416_size18369.g4450	-	CE5(86-199)	CE5_e49	N	N	2
scaffold42_size63837.g5070	-	GH17(180-425)	GH17_e14	N	N	2
scaffold432_size17729.g1251	N	AA3(194-518)	N	8213	N	2
scaffold454_size16503.g498	3.2.1.39	GH16_4(1-175)	GH16_e102	N	N	2
scaffold454_size16503.g499	3.2.1.39	GH16_4(120-250)	GH16_e102	N	N	2
scaffold454_size16503.g500	N	GT2(526-763)	N	3080	N	2
scaffold45_size63450.g3751	-	PL7_4(30-245)	PL7_e36	N	Y(1-20)	2
scaffold511_size13210.g5240	3.2.1.101	GH76(2-214)	GH76_e8	N	N	2
scaffold53_size93096.g4895	1.1.3.-	AA7(185-478)	AA7_e0	N	Y(1-27)	2
scaffold5_size133014.g5161	-	AA11(20-225)	AA11_e8	N	Y(1-20)	2
scaffold603_size9895.g1923	-	GH43_30(50-290)	GH43_e44	N	N	2
scaffold607_size14246.g3804	-	GH18(39-266)	GH18_e141	N	N	2
scaffold60_size57143.g113	1.6.5.6	AA6(510-707)	AA6_e0	N	N	2
scaffold60_size57143.g117	-	CE3(74-275)	CE3_e27	N	Y(1-22)	2
scaffold618_size9557.g796	-	CE5(103-220)	CE5_e49	N	Y(1-23)	2
scaffold87_size51210.g4943	-	GT71(128-249)	GT71_e36	N	N	2
scaffold39_size93301.g2457	-	N	GT31_e89	2750	Y(1-52)	2
scaffold62_size56875.g3783	3.2.1.14	N	GH18_e416	GH18	N	2
scaffold90_size50388.g1154	-	N	GT31_e60	198254	N	2
28868at5125_6_scaffold526_size12662:8760-10599	-	N	CBM50_e307	3973	N	2
5659at5125_scaffold802_size4529:153-2506	-	N	AA2_e1	1603	N	2
scaffold143_size41083.g6298	-	N	GT31_e66	6353	Y(1-31)	2
scaffold45_size63450.g3770	-	N	GH17_e57	6598	Y(1-19)	2
scaffold508_size13343.g1141	3.2.1.-	N	GH17_e33	3906	N	2
scaffold526_size12662.g2936	-	N	CBM50_e307	3973	N	2
scaffold781_size4998.g2673	-	N	GT31_e37	5144	N	2
scaffold58_size57758.g3192	-	N	GH36_e13	194401	N	2
scaffold7_size95556.g2779	-	N	GT31_e65	7836	N	2
42833at5125_6_scaffold779_size10059:3265-4287	N	CE1(23-283)	N	N	N	1
scaffold102_size47693.g4949	N	AA8(38-194)	N	N	Y(1-20)	1
scaffold207_size33365.g4462	N	GH179(69-218)	N	N	N	1
scaffold27_size86754.g3392	N	AA7(87-261)	N	N	N	1
scaffold162_size38076.g5524	-	N	GT25_e43	N	N	1
scaffold15_size83572.g6922	-	N	GH17_e57	N	N	1
scaffold221_size31458.g2574	-	N	GT32_e90	N	N	1
scaffold255_size28306.g2826	-	N	GH18_e141	N	N	1
scaffold200_size65689.g4205	-	N	CBM48_e18	N	N	1
scaffold45_size63450.g3755	3.2.1.6	N	GH16_e87	N	Y(1-20)	1
scaffold893_size3088.g3007	-	N	AA2_e12	N	N	1
50659at5125_7_scaffold114_size44679:41441-42217	-	N	GT1_e51	N	N	1
scaffold920_size2540.g4600	-	N	GT25_e168	N	N	1
scaffold227_size30600.g4257	N	N	N	1453	N	1
scaffold227_size30600.g4254	N	N	N	CBM18+4577	N	1
1612at5125_8_scaffold438_size34176:2971-13402	N	N	N	3724	Y(1-27)	1
20279at5125_3_scaffold246_size35674:26639-28399	N	N	N	9051	N	1
scaffold290_size31271.g1729	N	N	N	645	N	1
NODE_10527_length_1797_cov_6.923256_g7580_i0.p1	N	N	N	GH13_31	N	1
scaffold290_size31271.g1725	N	N	N	387739	N	1
scaffold139_size46761.g3465	N	N	N	100650	N	1
6428at5125|scaffold176_size35894_pilon:7487-14985|-	N	N	N	1965249	N	1
6432at5125_9_scaffold150_size59148:15370-17668	N	N	N	GT4	N	1
3419at5125_3_scaffold47_size62810:38862-42613	N	N	N	22358	N	1
3431at5125_1_scaffold190_size34759:11584-14904	N	N	N	AA3_2+8852	N	1
scaffold212_size32866.g1217	N	N	N	1552	N	1
scaffold467_size15732.g5844	N	N	N	219169	N	1
11086at5125_8_scaffold32_size91039:28021-30783	N	N	N	9279	N	1
scaffold253_size28428.g6774	N	N	N	5362	N	1
29540at5125_7_scaffold126_size68215:12526-14118	N	N	N	GT15	N	1
scaffold69_size75419.g1617	N	N	N	7525	N	1
15277at5125_5_scaffold611_size9738:5462-7414	N	N	N	160572	N	1
NODE_16009_length_1232_cov_3.295238_g12036_i0.p2	N	N	N	1917795	Y(1-41)	1
1801at5125_2_scaffold598_size10051:1345-5748	N	N	N	330285	N	1
2749at5125_2_scaffold36_size65760:17194-20869	N	N	N	GH5_31+3090	Y(1-33)	1
16616at5125_0_scaffold216_size31962:10665-12275	N	N	N	123061	N	1
24659at5125_4_scaffold385_size20215:1798-11845	N	N	N	6527	N	1
8014at5125_2_scaffold414_size35409:26598-28888	N	N	N	GH16_22+18640	N	1
scaffold141_size41484.g1750	N	N	N	GH13_8+GH13_8+122404	N	1
scaffold149_size40204.g1096	N	N	N	491823	N	1
scaffold6_size104284.g5578	N	N	N	428834	N	1
8910at5125_8_scaffold116_size44337:17418-19818	N	N	N	GT1	N	1
scaffold48_size85950.g1131	N	N	N	2788	N	1
scaffold6_size104284.g5574	N	N	N	12773	N	1
scaffold48_size85950.g1137	N	N	N	568248	N	1
scaffold36_size65760.g6832	N	N	N	CE0	N	1
scaffold297_size35736.g2642	N	N	N	GH5_7+114887	N	1
scaffold455_size16494.g1765	N	N	N	GH16_1+143659	N	1
TRINITY_DN86164_c0_g3_i1.p1	N	N	N	AA5_1	N	1
scaffold242_size29143.g6506	N	N	N	5351	N	1
30847at5125_8_scaffold40_size64421:6516-7804	N	N	N	GH16_18+3385	N	1
scaffold242_size29143.g6508	N	N	N	671	N	1
scaffold130_size42523.g4302	N	N	N	GH5_12+398107	N	1
11758at5125_6_scaffold46_size63065:38624-41165	N	N	N	GH43_30	N	1
scaffold558_size11689.g987	N	N	N	GH16_1+12573	N	1
scaffold661_size12228.g3841	N	N	N	2569018	N	1
30816at5125_4_scaffold252_size28450:17715-18832	N	N	N	AA3_2+117993	N	1
scaffold93_size50102.g3740	N	N	N	11892	N	1
scaffold93_size50102.g3746	N	N	N	260270	N	1
14278at5125_7_scaffold167_size36746:30500-32330	N	N	N	4311	N	1
scaffold421_size29349.g2107	N	N	N	739	Y(1-25)	1
scaffold421_size29349.g2104	N	N	N	44960	N	1
scaffold75_size53354.g4082	N	N	N	499125	N	1
scaffold507_size13355.g6052	N	N	N	GT3	N	1
scaffold371_size38825.g1004	N	N	N	12577	Y(1-64)	1
scaffold176_size35894.g5718	N	N	N	8579	N	1
scaffold36_size65760.g6823	N	N	N	92427	N	1
scaffold36_size65760.g6826	N	N	N	AA1_3	N	1
5086at5125_0_scaffold359_size21441:12078-15515	N	N	N	2559815	N	1
26736at5125_5_scaffold244_size29051:22306-23751	N	N	N	469144	N	1
7674at5125_0_scaffold222_size31442:16475-18726	N	N	N	837230	N	1
scaffold288_size25402.g4546	N	N	N	626858	N	1
scaffold6_size104284.g5566	N	N	N	1940640	Y(1-43)	1
scaffold681_size7735.g2471	N	N	N	199751	N	1
scaffold141_size41484.g1744	N	N	N	2289	N	1
scaffold242_size29143.g6513	N	N	N	8503	N	1
scaffold43_size63820.g5747	N	N	N	12590	N	1
3817at5125_2_scaffold26_size87486:46709-50382	N	N	N	308291	N	1
scaffold2_size109749.g5004	N	N	N	4632	N	1
20488at5125_7_scaffold66_size55848:51899-53393	N	N	N	787	N	1
Path1_scaffold331_scaffold274.g1	N	N	N	GH31_1+299062	N	1
Path1_scaffold331_scaffold274.g2	N	N	N	AA9	Y(1-29)	1
Path1_scaffold331_scaffold274.g5	N	N	N	CBM5+CBM5+837724	N	1
5240at5125_8_scaffold181_size35537:30775-33377	N	N	N	317074	N	1
22810at5125_0_scaffold316_size37014:24056-25604	N	N	N	5758	N	1
4784at5125_7_scaffold54_size59923:53942-57236	N	N	N	141959	N	1
10061at5125_7_scaffold232_size29894:25178-28273	N	N	N	5359	N	1
scaffold139_size46761.g3458	N	N	N	9981	N	1
133at5125_5_scaffold213_size32815:23709-30828	N	N	N	904297	N	1
scaffold51_size60693.g2553	N	N	N	8704	Y(1-29)	1
scaffold86_size51673.g1599	N	N	N	PL1_4+1182412	N	1
26378at5125|scaffold251_size46619_pilon:43559-44946|+	N	N	N	GT4	N	1
29199at5125_0_scaffold76_size53120:0-1117	N	N	N	GH16_1+431534	N	1
scaffold212_size32866.g1221	N	N	N	161329	N	1
scaffold212_size32866.g1226	N	N	N	417020	N	1
scaffold214_size32600.g4667	N	N	N	219169	N	1
scaffold314_size24094.g2004	N	N	N	GT5+34608	N	1
scaffold308_size24225.g320	N	N	N	26599	N	1
scaffold308_size24225.g322	N	N	N	8060	N	1
13255at5125_9_scaffold565_size11215:6187-8770	N	N	N	CBM1+GH5_5+2520897	N	1
scaffold61_size57092.g78	N	N	N	7928	N	1
scaffold386_size39056.g4537	N	N	N	493547	N	1
scaffold236_size29581.g1571	N	N	N	PL9_3+2692	N	1
1774at5125_3_scaffold149_size40204:6537-24033	N	N	N	7782	N	1
31231at5125_2_scaffold188_size34971:33313-34660	N	N	N	6744	N	1
scaffold58_size57758.g3201	N	N	N	1917795	N	1
3087at5125_0_scaffold39_size93301:40556-43895	N	N	N	GT1	N	1
scaffold58_size57758.g3209	N	N	N	GH16_1+2958	N	1
scaffold40_size64421.g2409	N	N	N	GH5_5+294680	N	1
scaffold594_size10124.g4250	N	N	N	GH43_24+1026	N	1
scaffold44_size63721.g344	N	N	N	GH13_1+713636	N	1
scaffold44_size63721.g342	N	N	N	GH16_1+5076	N	1
5802at5125_1_scaffold243_size43191:27844-30514	N	N	N	GH5_30+113468	N	1
scaffold241_size29146.g6529	N	N	N	89903	N	1
8460at5125_2_scaffold779_size10059:340-9417	N	N	N	3957	N	1
26822at5125_4_scaffold169_size36479:7119-8931	N	N	N	GH43_30	N	1
3821at5125_6_scaffold73_size53893:6154-9318	N	N	N	332549	Y(1-38)	1
2624at5125_9_scaffold292_size25264:20934-24466	N	N	N	AA3_1+AA8+5539	N	1
scaffold464_size26526.g597	N	N	N	390012	N	1
scaffold311_size24153.g2472	N	N	N	10322	N	1
16481at5125_4_scaffold10_size89786:49645-57744	N	N	N	GH114	N	1
20486at5125_3_scaffold140_size41708:20296-22182	N	N	N	13940	N	1
scaffold44_size63721.g353	N	N	N	GH43_6+17118	N	1
scaffold463_size15953.g5953	N	N	N	11482	N	1
scaffold463_size15953.g5955	N	N	N	7289	N	1
scaffold24_size72615.g4608	N	N	N	9817	N	1
scaffold149_size40204.g1101	N	N	N	7782	N	1
scaffold149_size40204.g1105	N	N	N	739374	N	1
scaffold170_size36379.g2754	N	N	N	8297	N	1
1182at5125_3_scaffold120_size44236:12260-17165	N	N	N	CBM18+CE4	N	1
scaffold360_size21437.g2059	N	N	N	3917	N	1
scaffold63_size56128.g4689	N	N	N	CBM18+GH18	N	1
scaffold63_size56128.g4683	N	N	N	294112	N	1
scaffold63_size56128.g4685	N	N	N	10144	N	1
2374at5125_8_scaffold32_size91039:86287-89824	N	N	N	GH128	N	1
scaffold148_size40302.g3032	N	N	N	7488	N	1
scaffold197_size34353.g976	N	N	N	GH5_12+8792	N	1
32823at5125_1_scaffold568_size11123:8233-9768	N	N	N	367251	N	1
13416at5125_9_scaffold307_size24226:18252-20364	N	N	N	GH152	N	1
scaffold551_size11968.g2144	N	N	N	AA3_3+288286	Y(1-28)	1
scaffold281_size26037.g4362	N	N	N	GH55_2+5462	N	1
1452at5125_2_scaffold47_size62810:47615-52799	N	N	N	3994	N	1
13399at5125_9_scaffold78_size53078:44636-46655	N	N	N	CBM18+CBM18+CE4+4440	N	1
scaffold351_size21715.g5617	N	N	N	5705	N	1
scaffold351_size21715.g5616	N	N	N	887	N	1
15188at5125_0_scaffold122_size85860:72283-74069	N	N	N	2176	N	1
5050at5125_9_scaffold374_size28200:790-4144	N	N	N	GH2_16+3193	N	1
scaffold120_size44236.g3561	N	N	N	4221	N	1
scaffold120_size44236.g3563	N	N	N	1216	N	1
scaffold822_size4284.g6524	N	N	N	GH2_13+580280	N	1
scaffold329_size23077.g3532	N	N	N	GH13_22+GT5+2304	N	1
33358at5125_9_scaffold143_size41083:8040-9404	N	N	N	GT0	Y(1-35)	1
scaffold675_size7991.g4185	N	N	N	389500	Y(1-40)	1
scaffold78_size53078.g5305	N	N	N	4423	N	1
scaffold142_size41208.g409	N	N	N	GH5_5+5684	N	1
scaffold105_size57987.g6463	N	N	N	GH93	N	1
scaffold633_size9100.g4315	N	N	N	GH2_10+481125	N	1
scaffold613_size9707.g4872	N	N	N	GT22	N	1
18880at5125_4_scaffold828_size4185:1563-3285	N	N	N	11086	N	1
scaffold446_size16917.g5123	N	N	N	GT2+208689	N	1
scaffold347_size22096.g990	N	N	N	CBM18	N	1
scaffold255_size28306.g2828	N	N	N	6187	N	1
scaffold70_size54744.g4767	N	N	N	771	N	1
25777at5125_3_scaffold382_size20325:13258-14604	N	N	N	2128	N	1
16042at5125_0_scaffold30_size69522:17432-21009	N	N	N	96008	N	1
scaffold145_size40582.g5427	N	N	N	GH16_22+4662	N	1
24452at5125_0_scaffold138_size41835:4219-6178	N	N	N	1014976	N	1
scaffold237_size29447.g3895	N	N	N	GT22	N	1
scaffold422_size18187.g2872	N	N	N	GH12	N	1
scaffold205_size33457.g37	N	N	N	6527	N	1
scaffold104_size47335.g1447	N	N	N	AA1	Y(1-28)	1
6674at5125_0_scaffold12_size87253:465-5639	N	N	N	GH133+GH13_25+208236	N	1
scaffold557_size19093.g2120	N	N	N	6882	N	1
28438at5125_8_scaffold17_size79284:22082-23477	N	N	N	6696	N	1
scaffold105_size57987.g6472	N	N	N	PL1_7+9976	N	1
scaffold202_size69071.g3082	N	N	N	13326	N	1
scaffold547_size12011.g399	N	N	N	11468	N	1
22889at5125_scaffold499_size14205:1847-3417	N	N	N	1996	N	1
scaffold39_size93301.g2462	N	N	N	GH72	N	1
scaffold573_size10939.g6911	N	N	N	555512	N	1
scaffold178_size35748.g1876	N	N	N	GT2+208689	N	1
scaffold27_size86754.g3391	N	N	N	GH18	N	1
scaffold16_size101356.g5618	N	N	N	5189	N	1
33249at5125_5_scaffold65_size55956:21300-22844	N	N	N	860	N	1
2097at5125_9_scaffold566_size11198:30-3728	N	N	N	5725	N	1
29495at5125_4_scaffold357_size21587:686-4610	N	N	N	GH5_9+6065	N	1
17956at5125_7_scaffold179_size35744:1822-3677	N	N	N	AA3_2+11287	N	1
32183at5125_6_scaffold35_size65923:16548-17765	N	N	N	GH16_18+CBM50+10104	N	1
scaffold94_size50004.g3231	N	N	N	GT35	N	1
scaffold94_size50004.g3234	N	N	N	163549	N	1
scaffold323_size43548.g2238	N	N	N	AA3_3+8735	N	1
2358at5125_2_scaffold620_size9372:4993-8858	N	N	N	2587554	N	1
scaffold21_size133842.g153	N	N	N	6486	Y(1-25)	1
scaffold21_size133842.g158	N	N	N	548475	Y(1-20)	1
scaffold143_size41083.g6290	N	N	N	GT0	Y(1-35)	1
4848at5125_3_scaffold14_size83948:51947-55019	N	N	N	203	N	1
20216at5125_2_scaffold88_size50929:43552-45209	N	N	N	389500	N	1
scaffold140_size41708.g2660	N	N	N	10412	N	1
scaffold188_size34971.g4335	N	N	N	6750	Y(1-22)	1
scaffold119_size44262.g2078	N	N	N	GH47	N	1
NODE_13702_length_1445_cov_16.171784_g10108_i0.p1	N	N	N	8297	N	1
scaffold244_size29051.g5114	N	N	N	305562	N	1
scaffold222_size31442.g64	N	N	N	10974	N	1
scaffold177_size35869.g2264	N	N	N	CBM5+GH18	N	1
43235at5125_7_scaffold942_size2031:789-1596	N	N	N	GH2_13+6317	N	1
11809at5125_7_scaffold6_size104284:59346-61595	N	N	N	9565	N	1
8032at5125_1_scaffold15_size83572:565-9185	N	N	N	5510	N	1
scaffold87_size51210.g4938	N	N	N	2606	N	1
scaffold87_size51210.g4934	N	N	N	4608	N	1
scaffold39_size93301.g2442	N	N	N	GH43_14+CBM91+GH43_14+4465	N	1
6876at5125_1_scaffold68_size55236:51238-53773	N	N	N	GH13_8+GH13_8+200	N	1
5819at5125_4_scaffold82_size52680:33366-37010	N	N	N	9499	N	1
scaffold475_size17802.g5020	N	N	N	12041	N	1
scaffold173_size36035.g2166	N	N	N	6526	N	1
scaffold173_size36035.g2160	N	N	N	GH5_22+264241	N	1
scaffold431_size17752.g2527	N	N	N	1216	N	1
scaffold431_size17752.g2524	N	N	N	3882	N	1
NODE_4222_length_3243_cov_68.084965_g2874_i0.p1	N	N	N	599368	N	1
scaffold177_size35869.g2270	N	N	N	CE4+199841	N	1
scaffold56_size58755.g5883	N	N	N	800744	N	1
24978at5125_1_scaffold87_size51210:36879-44173	N	N	N	2768	N	1
scaffold546_size12044.g5108	N	N	N	96008	N	1
31010at5125_scaffold630_size9171:649-2053	N	N	N	1968126	N	1
scaffold103_size47652.g2610	N	N	N	89212	N	1
scaffold103_size47652.g2614	N	N	N	8744	N	1
22690at5125_1_scaffold16_size101356:72581-74412	N	N	N	9125	N	1
scaffold21_size133842.g174	N	N	N	7034	N	1
37261at5125_1_scaffold367_size21022:8131-9443	N	N	N	12987	N	1
38947at5125_5_scaffold9_size90228:40733-41714	N	N	N	GH31_15+2706	N	1
scaffold171_size47910.g3442	N	N	N	417588	N	1
scaffold423_size18181.g1037	N	N	N	GH95+114226	N	1
8555at5125_0_scaffold291_size25272:10266-12297	N	N	N	GT20	N	1
scaffold171_size47910.g3445	N	N	N	193351	N	1
scaffold423_size18181.g1034	N	N	N	AA12	Y(1-40)	1
scaffold53_size93096.g4891	N	N	N	GH16_3+1015284	Y(1-36)	1
NODE_14541_length_1357_cov_34.842969_g10806_i0.p1	N	N	N	GH133+GH13_25+2551	N	1
8760at5125_9_scaffold193_size34578:25261-27679	N	N	N	GH16_2	N	1
scaffold39_size93301.g2455	N	N	N	10338	N	1
scaffold45_size63450.g3771	N	N	N	769	N	1
1867at5125_7_scaffold297_size35736:8751-12921	N	N	N	390012	N	1
scaffold224_size31294.g3591	N	N	N	13281	N	1
scaffold224_size31294.g3594	N	N	N	GH55_2	N	1
scaffold16_size101356.g5644	N	N	N	7749	N	1
26146at5125_0_scaffold602_size9924:69-1980	N	N	N	GH5_24+537	N	1
scaffold16_size101356.g5641	N	N	N	9125	N	1
15129at5125_7_scaffold13_size84439:24108-25668	N	N	N	311886	N	1
20795at5125_scaffold12_size87253:77233-79263	N	N	N	7207	N	1
8960at5125_6_scaffold276_size43159:4872-7541	N	N	N	GH47	N	1
scaffold15_size83572.g6929	N	N	N	GH31_3+280474	N	1
scaffold79_size64269.g3705	N	N	N	7311	N	1
29890at5125_5_scaffold15_size83572:67570-68593	N	N	N	AA3_3+2432	N	1
scaffold49_size61287.g5663	N	N	N	96558	N	1
scaffold195_size34553.g3408	N	N	N	222404	N	1
scaffold664_size8152.g5876	N	N	N	117762	N	1
scaffold199_size34253.g5063	N	N	N	734	N	1
scaffold245_size29027.g6353	N	N	N	GT2	N	1
scaffold250_size46430.g5444	N	N	N	447370	N	1
scaffold638_size17099.g766	N	N	N	3319	N	1
scaffold456_size16315.g6632	N	N	N	13514	N	1
NODE_15300_length_1292_cov_1.559671_g11430_i0.p1	N	N	N	GT3	N	1
499at5125_3_scaffold186_size35138:10071-15649	N	N	N	GH51_1+3295	N	1
20107at5125_3_scaffold36_size65760:11152-12856	N	N	N	556671	N	1
2266at5125_8_scaffold278_size26161:20230-23542	N	N	N	426	N	1
1849at5125_scaffold48_size85950:76366-79504	N	N	N	568248	N	1
scaffold195_size34553.g3416	N	N	N	2102	N	1
scaffold195_size34553.g3414	N	N	N	GH16_1+7965	N	1
scaffold126_size68215.g749	N	N	N	GT15	N	1
scaffold199_size34253.g5059	N	N	N	GH51_2+7602	Y(1-49)	1
scaffold199_size34253.g5055	N	N	N	88913	N	1
13816at5125_6_scaffold393_size19449:15556-18072	N	N	N	285	N	1
scaffold150_size59148.g4747	N	N	N	GT4	N	1
16864at5125_1_scaffold134_size42169:21143-23162	N	N	N	GH5_9+5057	N	1
scaffold111_size86932.g4426	N	N	N	9090	N	1
scaffold767_size5355.g131	N	N	N	GT1	N	1
2371at5125_7_scaffold204_size33566:26227-29687	N	N	N	AA3_3+9050	N	1
26923at5125_9_scaffold515_size13010:6359-7855	N	N	N	CBM43+13334	N	1
scaffold492_size14345.g1687	N	N	N	399888	N	1
3789at5125_1_scaffold526_size12662:1172-4387	N	N	N	GH43_26+298416	N	1
scaffold465_size28922.g6218	N	N	N	GH127	N	1
scaffold126_size68215.g754	N	N	N	2289	N	1
scaffold465_size28922.g6214	N	N	N	83	N	1
7024at5125_scaffold332_size22739:16726-19146	N	N	N	GH5_12	N	1
scaffold696_size7295.g2430	N	N	N	AA5_2+CBM32+CBM32+548126	N	1
scaffold262_size27626.g1421	N	N	N	9780	N	1
scaffold682_size7732.g253	N	N	N	GH105	N	1
5913at5125_3_scaffold630_size9171:2983-5823	N	N	N	332549	N	1
scaffold280_size26071.g277	N	N	N	GH5	N	1
1224at5125_3_scaffold775_size9356:3462-8354	N	N	N	3693	N	1
21175at5125_3_scaffold189_size44250:25045-26727	N	N	N	AA5_2+CBM32+12833	N	1
Path1_scaffold331_scaffold274.g17	N	N	N	837737	N	1
scaffold338_size22549.g3606	N	N	N	520674	N	1
scaffold303_size24450.g2129	N	N	N	5619	N	1
scaffold131_size52469.g5332	N	N	N	4657	N	1
scaffold408_size18790.g3658	N	N	N	13702	N	1
scaffold357_size21587.g2022	N	N	N	447476	N	1
scaffold53_size93096.g4907	N	N	N	9467	N	1
scaffold53_size93096.g4908	N	N	N	9780	N	1
scaffold339_size22520.g6553	N	N	N	42417	N	1
scaffold299_size24581.g2006	N	N	N	AA1_3+9757	N	1
scaffold894_size3067.g1757	N	N	N	8059	N	1
scaffold38_size65607.g972	N	N	N	GH17+GT48	N	1
scaffold106_size46561.g2258	N	N	N	GH5_5+611951	Y(1-57)	1
789at5125_0_scaffold199_size34253:28175-33633	N	N	N	288583	N	1
scaffold18_size79145.g3132	N	N	N	269857	N	1
scaffold303_size24450.g2133	N	N	N	CBM12	Y(1-29)	1
30987at5125_1_scaffold156_size39459:9726-10784	N	N	N	9411	N	1
scaffold566_size11198.g6504	N	N	N	GH95+33153	Y(1-28)	1
scaffold174_size35922.g2983	N	N	N	GH16_1+1896396	N	1
1827at5125_9_scaffold624_size9320:378-5112	N	N	N	11673	N	1
scaffold76_size53120.g4652	N	N	N	251062	N	1
16482at5125_2_scaffold175_size35915:12500-14267	N	N	N	45222	N	1
NODE_11045_length_1731_cov_3.262999_g7987_i0.p1	N	N	N	73247	N	1
47452at5125_1_scaffold177_size35869:10441-11335	N	N	N	8964	N	1
24426at5125_1_scaffold299_size24581:6854-10220	N	N	N	1609	N	1
17467at5125_scaffold177_size35869:13307-15220	N	N	N	CBM48+GH13	N	1
4515at5125_6_scaffold200_size65689:11265-18726	N	N	N	GH16_1+4232	N	1
scaffold167_size36746.g6746	N	N	N	GT22	N	1
scaffold501_size14063.g4313	N	N	N	PL3_2+578620	N	1
scaffold18_size79145.g3127	N	N	N	12253	N	1
24159at5125_2_scaffold45_size63450:1003-2510	N	N	N	PL8_4+121733	N	1
scaffold260_size27822.g3720	N	N	N	GH30_3+12966	N	1
5760at5125_7_scaffold5_size133014:86332-88952	N	N	N	348158	N	1
scaffold11_size98571.g2339	N	N	N	3532	N	1
scaffold19_size78200.g4799	N	N	N	CBM1+GH45_2+471617	N	1
scaffold19_size78200.g4797	N	N	N	CBM1+GH45_2+3859	N	1
16977at5125_2_scaffold374_size28200:20191-21611	N	N	N	GH5_9+4186	N	1
scaffold19_size78200.g4792	N	N	N	GH71	N	1
scaffold418_size29648.g4877	N	N	N	CBM20+5877	N	1
scaffold636_size9026.g2963	N	N	N	7389	N	1
390at5125_3_scaffold11_size98571:29908-37384	N	N	N	2788	N	1
17873at5125_7_scaffold707_size6967:757-2281	N	N	N	5375	N	1
scaffold99_size48589.g2805	N	N	N	CE8	N	1
scaffold99_size48589.g2802	N	N	N	GH5_22+304239	N	1
scaffold99_size48589.g2803	N	N	N	345590	N	1
scaffold37_size65757.g3521	N	N	N	350949	Y(1-25)	1
scaffold37_size65757.g3524	N	N	N	223968	N	1
scaffold428_size20321.g1023	N	N	N	GT2	N	1
scaffold1_size144465.g1297	N	N	N	9084	N	1
scaffold447_size16800.g6737	N	N	N	GH13_40+2753	N	1
scaffold597_size10082.g1146	N	N	N	2712	Y(1-41)	1
16186at5125_9_scaffold58_size57758:43743-45813	N	N	N	4024	Y(1-25)	1
scaffold25_size72268.g1906	N	N	N	8523	N	1
41671at5125_5_scaffold51_size60693:42993-44215	N	N	N	538658	N	1
scaffold215_size85640.g200	N	N	N	CBM18+GH18	N	1
21952at5125_0_scaffold13_size84439:49314-52427	N	N	N	GT8	N	1
scaffold318_size55048.g943	N	N	N	8873	N	1
scaffold182_size35537.g807	N	N	N	9360	N	1
3987at5125_4_scaffold409_size18697:11614-15215	N	N	N	AA3_2+3889	N	1
27039at5125_scaffold4_size199318:110999-112424	N	N	N	2580	N	1
scaffold412_size18600.g225	N	N	N	CBM67+13896	N	1
scaffold583_size16482.g3087	N	N	N	573974	N	1
scaffold29_size70311.g6040	N	N	N	GT57	N	1
10646at5125_4_scaffold745_size5920:461-2582	N	N	N	273236	N	1
14169at5125_2_scaffold406_size18922:2505-4030	N	N	N	5499	N	1
scaffold11_size98571.g2329	N	N	N	GH43_25+573846	N	1
7475at5125_8_scaffold389_size19824:2747-5868	N	N	N	9084	N	1
5731at5125_3_scaffold180_size35664:899-3703	N	N	N	3714	N	1
scaffold56_size58755.g5878	N	N	N	73247	N	1
scaffold270_size27184.g6881	N	N	N	337415	N	1
Path2_scaffold751_scaffold158.g27	N	N	N	10474	N	1
Path2_scaffold751_scaffold158.g24	N	N	N	GT2	N	1
scaffold755_size10829.g2629	N	N	N	3417	N	1
scaffold254_size28309.g2694	N	N	N	1761	N	1
scaffold29_size70311.g6038	N	N	N	11577	N	1
scaffold29_size70311.g6034	N	N	N	AA9+17950	N	1
9353at5125_2_scaffold211_size33047:12267-14240	N	N	N	GH0	N	1
scaffold18_size79145.g3107	N	N	N	424388	N	1
scaffold197_size34353.g980	N	N	N	GH37	N	1
scaffold197_size34353.g981	N	N	N	1953146	N	1
scaffold519_size12917.g5934	N	N	N	GH13_40+1256	N	1
scaffold543_size17997.g1947	N	N	N	GH36	N	1
scaffold207_size33365.g4454	N	N	N	7949	N	1
19476at5125_1_scaffold598_size10051:2975-9043	N	N	N	GH27	N	1
3074at5125_0_scaffold68_size55236:17551-20946	N	N	N	GT18	N	1
9270at5125_1_scaffold135_size42114:32632-34707	N	N	N	GH5_12	N	1
scaffold37_size65757.g3506	N	N	N	435600	N	1
5429at5125_2_scaffold72_size59306:25243-32171	N	N	N	1842170	Y(1-26)	1
30869at5125_3_scaffold79_size64269:43180-45049	N	N	N	7311	N	1
22228at5125_1_scaffold170_size36379:7265-9105	N	N	N	12744	N	1
scaffold29_size70311.g6029	N	N	N	163958	N	1
12162at5125_2_scaffold133_size42204:18353-20390	N	N	N	22675	N	1
scaffold95_size49329.g4098	N	N	N	5965	N	1
scaffold817_size4332.g418	N	N	N	390012	N	1
scaffold217_size31916.g571	N	N	N	GH76	N	1
scaffold414_size35409.g5099	N	N	N	599368	N	1
43252at5125_scaffold622_size9347:3461-4688	N	N	N	GH5_5+89608	N	1
scaffold37_size65757.g3511	N	N	N	5622	N	1
scaffold37_size65757.g3513	N	N	N	5224	N	1
scaffold868_size3467.g4238	N	N	N	AA3_2+559703	N	1
scaffold562_size19629.g6543	N	N	N	GH45_1+6324	N	1
scaffold206_size33378.g6372	N	N	N	CBM42+8998	N	1
scaffold206_size33378.g6373	N	N	N	10357	Y(1-24)	1
scaffold335_size22606.g332	N	N	N	251264	N	1
scaffold90_size50388.g1150	N	N	N	7342	N	1
scaffold512_size13183.g5230	N	N	N	GH13_5+3135	Y(1-23)	1
16999at5125_0_scaffold155_size39478:29416-31254	N	N	N	1587157	Y(1-34)	1
569at5125_scaffold226_size35696:14661-19891	N	N	N	6526	N	1
scaffold438_size34176.g2903	N	N	N	PL4_3	N	1
scaffold29_size70311.g6017	N	N	N	GH18	Y(1-26)	1
scaffold560_size11566.g314	N	N	N	GH5	N	1
scaffold26_size87486.g1042	N	N	N	GH5_12	N	1
scaffold414_size35409.g5089	N	N	N	GH51_1	N	1
scaffold362_size21208.g776	N	N	N	17913	N	1
scaffold461_size16049.g1348	N	N	N	GH128	N	1
scaffold444_size17065.g2719	N	N	N	CBM1+GH5_5+8923	N	1
scaffold132_size50243.g4136	N	N	N	AA1	N	1
12479at5125_8_scaffold108_size46414:8555-10477	N	N	N	113	N	1
scaffold132_size50243.g4133	N	N	N	CE1+42820	N	1
scaffold90_size50388.g1148	N	N	N	GH2_18+1251	N	1
scaffold50_size68266.g2857	N	N	N	508927	N	1
scaffold73_size53893.g5353	N	N	N	GT0	N	1
scaffold73_size53893.g5350	N	N	N	2274	N	1
scaffold73_size53893.g5357	N	N	N	CBM1+GH45_2+9440	N	1
scaffold512_size13183.g5229	N	N	N	391411	N	1
scaffold156_size39459.g5729	N	N	N	11068	N	1
18121at5125_2_scaffold75_size53354:33-1491	N	N	N	GT31	N	1
8381at5125_9_scaffold918_size2578:918-2576	N	N	N	287449	N	1
scaffold533_size12376.g716	N	N	N	15876	N	1
26544at5125_9_scaffold15_size83572:13911-15183	N	N	N	1872440	N	1
scaffold64_size56020.g4558	N	N	N	3387812	N	1
scaffold64_size56020.g4555	N	N	N	GH47	N	1
scaffold457_size20996.g5289	N	N	N	PL7_4+13084	N	1
9410at5125_0_scaffold24_size72615:31248-33618	N	N	N	345867	N	1
scaffold657_size8378.g3178	N	N	N	447370	N	1
11812at5125_4_scaffold22_size74008:43385-53786	N	N	N	5510	N	1
20287at5125_9_scaffold79_size64269:26946-29675	N	N	N	AA5_1+CBM18+1896	N	1
scaffold203_size33680.g611	N	N	N	5619	N	1
scaffold31_size69420.g1552	N	N	N	GH2_19+255299	N	1
scaffold31_size69420.g1555	N	N	N	622593	N	1
scaffold31_size69420.g1557	N	N	N	531616	N	1
2286at5125_5_scaffold432_size17729:4670-9536	N	N	N	431728	N	1
29930at5125_5_scaffold73_size53893:13016-14305	N	N	N	7797	N	1
scaffold155_size39478.g556	N	N	N	4307	N	1
scaffold207_size33365.g4460	N	N	N	3113308	N	1
9123at5125_8_scaffold55_size59313:52396-58274	N	N	N	4475	N	1
11116at5125_scaffold6_size104284:80893-82729	N	N	N	843	N	1
33461at5125_4_scaffold4_size199318:160712-161769	N	N	N	354842	N	1
11969at5125_4_scaffold226_size35696:2344-4704	N	N	N	201643	N	1
scaffold318_size55048.g935	N	N	N	391379	N	1
664at5125_7_scaffold92_size66750:19227-23783	N	N	N	6526	N	1
scaffold166_size36804.g4588	N	N	N	GH55_2+6637	N	1
scaffold175_size35915.g1634	N	N	N	45222	N	1
4196at5125_1_scaffold25_size72268:26531-29211	N	N	N	332549	N	1
scaffold64_size56020.g4564	N	N	N	2343	N	1
scaffold41_size64122.g6448	N	N	N	GH18	N	1
scaffold3_size109318.g6087	N	N	N	GT1	N	1
9245at5125_0_scaffold139_size46761:33003-35664	N	N	N	GH31_1+473	N	1
scaffold96_size49288.g3551	N	N	N	11482	N	1
scaffold355_size36772.g4390	N	N	N	373	N	1
scaffold302_size24454.g5995	N	N	N	1058757	N	1
scaffold302_size24454.g5991	N	N	N	AA1_1+13095	N	1
22334at5125_8_scaffold378_size20609:4703-6523	N	N	N	AA9+10810	N	1
581at5125_3_scaffold15_size83572:59276-64923	N	N	N	GH5_12+3511	N	1
scaffold121_size70116.g3104	N	N	N	406344	N	1
scaffold744_size5926.g6048	N	N	N	9847	N	1
5462at5125_scaffold5_size133014:12044-15043	N	N	N	AA3_2+2374	N	1
scaffold41_size64122.g6458	N	N	N	GH31_13+6392	N	1
scaffold41_size64122.g6450	N	N	N	GH16_2	N	1
scaffold41_size64122.g6453	N	N	N	2788	N	1
scaffold3_size109318.g6078	N	N	N	2591751	N	1
2975at5125_5_scaffold72_size59306:16826-19844	N	N	N	2551	N	1
11105at5125_7_scaffold288_size25402:8753-10913	N	N	N	201643	Y(1-40)	1
21155at5125_8_scaffold193_size34578:13776-16029	N	N	N	2115293	N	1
scaffold672_size8044.g604	N	N	N	4208	N	1
scaffold12_size87253.g1529	N	N	N	CE8	N	1
scaffold12_size87253.g1525	N	N	N	CBM1+GH45_2+471617	N	1
scaffold12_size87253.g1520	N	N	N	CBM1+GH45_2+3859	N	1
scaffold50_size68266.g2861	N	N	N	332	N	1
scaffold77_size53086.g2496	N	N	N	4108	N	1
scaffold619_size9401.g6366	N	N	N	6849	N	1
scaffold194_size34572.g4967	N	N	N	1472	N	1
13998at5125_0_scaffold861_size5643:441-2528	N	N	N	CBM18+266906	N	1
scaffold82_size52680.g1801	N	N	N	4826	N	1
3406at5125_scaffold161_size74462:21334-24776	N	N	N	124212	N	1
scaffold283_size30766.g6323	N	N	N	6746	N	1
scaffold107_size46551.g3000	N	N	N	275722	N	1
scaffold276_size43159.g2836	N	N	N	GH13_22+GT5+2304	N	1
scaffold107_size46551.g3004	N	N	N	GH13_8+GH13_8+7244	N	1
28911at5125_3_scaffold224_size31294:28919-30403	N	N	N	13276	Y(1-24)	1
scaffold373_size20689.g4928	N	N	N	2128	N	1
scaffold2_size109749.g4976	N	N	N	1129	N	1
17903at5125_0_scaffold452_size16607:12506-14376	N	N	N	9692	N	1
scaffold576_size10748.g2150	N	N	N	1478	N	1
343at5125_4_scaffold126_size68215:59074-65083	N	N	N	3187	N	1
scaffold12_size87253.g1530	N	N	N	GH45_1+10050	N	1
scaffold383_size20319.g4875	N	N	N	GH114	N	1
scaffold211_size33047.g459	N	N	N	GH16_19+CBM18+8523	N	1
24421at5125_scaffold148_size40302:27111-28492	N	N	N	95415	N	1
scaffold385_size20215.g6631	N	N	N	6252	N	1
scaffold601_size9965.g6181	N	N	N	2585813	N	1
scaffold601_size9965.g6183	N	N	N	639	Y(1-22)	1
26811at5125_2_scaffold384_size20224:10732-12213	N	N	N	5965	N	1
scaffold28_size70424.g5402	N	N	N	4176	N	1
scaffold521_size12879.g6495	N	N	N	1001	N	1
scaffold28_size70424.g5404	N	N	N	4605	N	1
scaffold267_size27357.g6531	N	N	N	256503	N	1
scaffold358_size21532.g2111	N	N	N	GH31_4	N	1
874at5125_7_scaffold19_size78200:69233-73949	N	N	N	12056	N	1
scaffold392_size19514.g1451	N	N	N	CBM24	N	1
scaffold83_size52602.g2426	N	N	N	3824	N	1
scaffold83_size52602.g2424	N	N	N	GH43_24+1026	N	1
scaffold189_size44250.g6764	N	N	N	AA5_2+CBM32+12833	N	1
scaffold307_size24226.g1193	N	N	N	GH30_3+8781	N	1
13297at5125_2_scaffold330_size23018:3758-5256	N	N	N	GH45_1+GH45_1+295451	N	1
scaffold77_size53086.g2509	N	N	N	GH133+GH13_25+2551	N	1
scaffold316_size37014.g4626	N	N	N	3891	N	1
26754at5125_5_scaffold32_size91039:81447-82872	N	N	N	AA1_3+856	N	1
scaffold249_size28735.g3937	N	N	N	GT2	N	1
scaffold249_size28735.g3939	N	N	N	980062	N	1
scaffold2_size109749.g4992	N	N	N	9714	N	1
scaffold2_size109749.g4993	N	N	N	4897	N	1
scaffold110_size45703.g4495	N	N	N	6909	Y(1-24)	1
scaffold612_size18444.g5529	N	N	N	73247	N	1
scaffold284_size25919.g5659	N	N	N	13141	N	1
23549at5125_2_scaffold198_size34280:4295-5969	N	N	N	140493	N	1
scaffold122_size85860.g383	N	N	N	CBM48	Y(1-23)	1
scaffold17_size79284.g702	N	N	N	2592158	N	1
21136at5125_0_scaffold17_size79284:42716-44332	N	N	N	GH18	N	1
scaffold403_size19054.g4520	N	N	N	GH16_1+772	N	1
scaffold304_size38739.g6834	N	N	N	11482	N	1
scaffold304_size38739.g6837	N	N	N	6571	N	1
scaffold28_size70424.g5414	N	N	N	GH18	N	1
scaffold8_size93184.g6873	N	N	N	2558	N	1
scaffold156_size39459.g5740	N	N	N	7628	N	1
scaffold660_size8297.g3656	N	N	N	GH32	Y(1-25)	1
scaffold938_size2116.g326	N	N	N	GH93	N	1
scaffold522_size12868.g6248	N	N	N	GT4	Y(1-19)	1
scaffold305_size24302.g5084	N	N	N	3252	N	1
scaffold305_size24302.g5085	N	N	N	5116	N	1
1462at5125_7_scaffold117_size44286:18036-22963	N	N	N	12315	N	1
scaffold237_size29447.g3901	N	N	N	CBM43+5966	N	1
1508at5125_2_scaffold76_size53120:2062-5978	N	N	N	367467	N	1
scaffold370_size20788.g3321	N	N	N	3063	N	1
scaffold370_size20788.g3320	N	N	N	CE16	N	1
23987at5125_scaffold248_size38920:11361-12646	N	N	N	11588	N	1
925at5125_8_scaffold736_size6109:743-5758	N	N	N	534608	N	1
16505at5125_5_scaffold194_size34572:546-2306	N	N	N	3123	N	1
16330at5125_8_scaffold330_size23018:14606-16647	N	N	N	GH3	N	1
4134at5125_8_scaffold47_size62810:25833-29391	N	N	N	GH13_40+2508	N	1
scaffold110_size45703.g4482	N	N	N	3496998	N	1
11517at5125_5_scaffold189_size44250:30069-31979	N	N	N	3078641	N	1
scaffold445_size32036.g1114	N	N	N	188	N	1
scaffold8_size93184.g6865	N	N	N	AA9+178	N	1
scaffold151_size40102.g6428	N	N	N	GH128	N	1
3805at5125_3_scaffold526_size12662:5452-7989	N	N	N	356	N	1
scaffold113_size44868.g6612	N	N	N	19474	N	1
scaffold324_size23322.g3887	N	N	N	10131	N	1
30at5125_3_scaffold63_size56128:37529-52413	N	N	N	CBM20+7871	N	1
scaffold324_size23322.g3883	N	N	N	1470	N	1
scaffold185_size35257.g1593	N	N	N	381872	N	1
scaffold72_size59306.g4843	N	N	N	13268	N	1
scaffold72_size59306.g4841	N	N	N	24546	N	1
scaffold179_size35744.g6784	N	N	N	746951	N	1
scaffold370_size20788.g3319	N	N	N	CBM20+7689	Y(1-23)	1
24943at5125_2_scaffold480_size15090:3754-5383	N	N	N	10071	N	1
scaffold379_size20603.g5025	N	N	N	1207	N	1
scaffold200_size65689.g4206	N	N	N	GH16_1+4232	N	1
scaffold200_size65689.g4204	N	N	N	38579	Y(1-25)	1
7743at5125_5_scaffold592_size10253:7115-9826	N	N	N	GT47+GT64	N	1
12190at5125_0_scaffold5_size133014:121895-123860	N	N	N	201643	N	1
25464at5125_7_scaffold159_size39071:28683-29871	N	N	N	6719	N	1
scaffold266_size49841.g6399	N	N	N	7263	N	1
scaffold263_size27600.g1013	N	N	N	2788	N	1
scaffold151_size40102.g6435	N	N	N	GH5_12	N	1
729at5125_0_scaffold484_size14794:1432-8062	N	N	N	13360	N	1
35249at5125_0_scaffold30_size69522:48641-49883	N	N	N	9008	N	1
29769at5125_7_scaffold60_size57143:51936-53577	N	N	N	5419	N	1
scaffold22_size74008.g735	N	N	N	370792	N	1
scaffold510_size13307.g2186	N	N	N	9678	N	1
scaffold518_size12919.g1695	N	N	N	178594	N	1
scaffold301_size24533.g3214	N	N	N	GH79	N	1
scaffold301_size24533.g3212	N	N	N	GH16_20	N	1
5527at5125_5_scaffold365_size21112:6486-8762	N	N	N	286713	N	1
scaffold71_size54067.g3921	N	N	N	GT27	N	1
scaffold337_size27070.g2678	N	N	N	350949	N	1
420at5125_8_scaffold609_size9809:2803-9286	N	N	N	10766	N	1
scaffold234_size29679.g3687	N	N	N	117025	N	1
25453at5125_4_scaffold284_size25919:5604-7343	N	N	N	GT71	N	1
1510at5125_0_scaffold4_size199318:62837-67460	N	N	N	1160	N	1
12046at5125_4_scaffold631_size9142:4254-7455	N	N	N	CBM91+GH43_13+134667	N	1
scaffold17_size79284.g689	N	N	N	9780	N	1
scaffold17_size79284.g687	N	N	N	5786	N	1
scaffold458_size16248.g4371	N	N	N	GH30_7+262978	Y(1-40)	1
3379at5125_6_scaffold295_size25113:13126-16309	N	N	N	CBM50	N	1
15981at5125_scaffold169_size36479:16345-18350	N	N	N	GH85	N	1
3404at5125_8_scaffold583_size16482:5162-8360	N	N	N	526729	N	1
30159at5125_0_scaffold545_size12059:8375-9581	N	N	N	GH55_2+3867	N	1
scaffold427_size40509.g6649	N	N	N	GH16_18+293943	N	1
15432at5125_scaffold11_size98571:83760-85963	N	N	N	5044	N	1
scaffold300_size24544.g2038	N	N	N	2973	N	1
5016at5125_9_scaffold571_size10996:8544-10923	N	N	N	6676	N	1
scaffold327_size23084.g2029	N	N	N	GH51_2+1739	N	1
scaffold826_size4255.g3140	N	N	N	431563	N	1
scaffold17_size79284.g691	N	N	N	6696	N	1
scaffold17_size79284.g693	N	N	N	8791	N	1
scaffold17_size79284.g699	N	N	N	GH18	N	1
scaffold13_size84439.g3162	N	N	N	GH18	Y(1-31)	1
scaffold232_size29894.g3433	N	N	N	GH81	N	1
scaffold232_size29894.g3432	N	N	N	1945	N	1
scaffold232_size29894.g3431	N	N	N	587764	N	1
scaffold23_size73796.g3328	N	N	N	1146	N	1
scaffold232_size29894.g3435	N	N	N	109316	N	1
scaffold368_size21020.g4086	N	N	N	6287	N	1
scaffold368_size21020.g4087	N	N	N	10615	N	1
scaffold368_size21020.g4085	N	N	N	194213	N	1
scaffold515_size13010.g2938	N	N	N	GH81+13320	N	1
17306at5125_4_scaffold39_size93301:45035-46695	N	N	N	4156	N	1
scaffold713_size6842.g3016	N	N	N	10042	N	1
scaffold55_size59313.g1340	N	N	N	CBM12	Y(1-28)	1
scaffold209_size33112.g1272	N	N	N	359	N	1
37908at5125_3|scaffold34_size69330_pilon:12728-13991|-	N	N	N	2010	N	1
scaffold116_size44337.g6362	N	N	N	647976	N	1
scaffold138_size41835.g6701	N	N	N	6777	N	1
scaffold138_size41835.g6709	N	N	N	GT13	N	1
scaffold5_size133014.g5175	N	N	N	GT7	N	1
scaffold5_size133014.g5176	N	N	N	2332	N	1
scaffold617_size9579.g1466	N	N	N	11530	N	1
scaffold617_size9579.g1464	N	N	N	11532	N	1
12690at5125_scaffold499_size14205:5935-8174	N	N	N	201643	Y(1-34)	1
scaffold356_size27938.g3611	N	N	N	GH43_6+17118	N	1
21503at5125_scaffold314_size24094:21738-23374	N	N	N	GT5+34608	N	1
scaffold435_size17539.g130	N	N	N	GH17+GT48	N	1
scaffold531_size12410.g1456	N	N	N	GH16_2+106	N	1
scaffold276_size43159.g2845	N	N	N	8380	N	1
scaffold32_size91039.g2876	N	N	N	332549	N	1
1644at5125_0_scaffold361_size21269:6307-10751	N	N	N	GH16_22+4662	N	1
scaffold32_size91039.g2877	N	N	N	367251	N	1
scaffold84_size52446.g5212	N	N	N	CBM18+66868	N	1
scaffold115_size54245.g1177	N	N	N	CBM1+GH45_2+471617	N	1
scaffold55_size59313.g1333	N	N	N	10417	N	1
14748at5125_2_scaffold435_size17539:13903-15672	N	N	N	GH17+GT48	N	1
16543at5125_0_scaffold601_size9965:2611-4351	N	N	N	638	N	1
scaffold240_size29283.g3282	N	N	N	4206718	N	1
scaffold138_size41835.g6710	N	N	N	GH2_3+1220	N	1
scaffold246_size35674.g4145	N	N	N	5337	N	1
16717at5125_6_scaffold32_size91039:73854-75841	N	N	N	5101	N	1
scaffold5_size133014.g5163	N	N	N	2352	Y(1-33)	1
scaffold746_size5898.g5451	N	N	N	GH16_18+577258	N	1
17318at5125_8_scaffold29_size70311:49098-51408	N	N	N	4704	N	1
scaffold71_size54067.g3917	N	N	N	122042	N	1
scaffold74_size53861.g1704	N	N	N	281156	N	1
scaffold74_size53861.g1701	N	N	N	CE1	Y(1-19)	1
scaffold74_size53861.g1702	N	N	N	GH16_22	N	1
1485at5125_2_scaffold183_size39364:19532-24545	N	N	N	4031	N	1
scaffold20_size76570.g6903	N	N	N	GT47+GT64	N	1
scaffold296_size25028.g4009	N	N	N	329154	N	1
scaffold122_size85860.g365	N	N	N	GH7+603	N	1
scaffold122_size85860.g366	N	N	N	475544	N	1
scaffold180_size35664.g482	N	N	N	424281	N	1
22920at5125_2_scaffold121_size70116:13294-15125	N	N	N	231811	N	1
scaffold5_size133014.g5157	N	N	N	GH130_3	N	1
scaffold137_size41963.g6722	N	N	N	1400	N	1
scaffold137_size41963.g6720	N	N	N	3063	N	1
scaffold229_size43543.g5269	N	N	N	6774	N	1
23776at5125_3_scaffold39_size93301:88034-92458	N	N	N	GH2_13+4212	N	1
scaffold741_size6027.g296	N	N	N	11579	N	1
30524at5125_5_scaffold486_size14681:5471-7980	N	N	N	GT8	N	1
scaffold88_size50929.g5798	N	N	N	GH5_5+6678	N	1
scaffold13_size84439.g3151	N	N	N	311886	N	1
scaffold13_size84439.g3150	N	N	N	12908	N	1
scaffold101_size48055.g5920	N	N	N	7756	N	1
8567at5125_8_scaffold88_size50929:30459-32642	N	N	N	6313	N	1
10898at5125_scaffold32_size91039:78117-80577	N	N	N	344322	N	1
12560at5125_5_scaffold823_size4275:1198-3837	N	N	N	6123	N	1
16952at5125_scaffold246_size35674:16979-18897	N	N	N	GH76	N	1
scaffold152_size39694.g5831	N	N	N	2690	N	1
1071at5125_2_scaffold79_size64269:35298-40047	N	N	N	GT32	N	1
scaffold54_size59923.g5818	N	N	N	5894	N	1
scaffold54_size59923.g5813	N	N	N	2549	N	1
scaffold54_size59923.g5816	N	N	N	3891	N	1
scaffold62_size56875.g3789	N	N	N	12727	N	1
scaffold647_size8714.g5771	N	N	N	392968	N	1
36610at5125_0_scaffold275_size43091:17584-18843	N	N	N	7703	N	1
9281at5125_9_scaffold138_size41835:8691-10776	N	N	N	AA3_2+13978	N	1
scaffold147_size40359.g4501	N	N	N	118117	N	1
scaffold298_size24994.g2734	N	N	N	7289	N	1
scaffold725_size12378.g4857	N	N	N	6857	N	1
9144at5125_9_scaffold538_size12283:1049-3438	N	N	N	GH16_18+4525	N	1
scaffold725_size12378.g4859	N	N	N	GT22	N	1
scaffold320_size38606.g2540	N	N	N	67076	N	1
scaffold922_size2519.g6179	N	N	N	1069934	N	1
scaffold117_size44286.g4053	N	N	N	12314	N	1
scaffold117_size44286.g4050	N	N	N	2755	Y(1-21)	1
20120at5125_8_scaffold85_size52285:39238-40848	N	N	N	12971	N	1
scaffold336_size22584.g3361	N	N	N	8588	N	1
scaffold336_size22584.g3367	N	N	N	8932	N	1
scaffold92_size66750.g3820	N	N	N	GT7	N	1
scaffold779_size10059.g5474	N	N	N	3957	N	1
scaffold144_size40958.g3489	N	N	N	4461	N	1
scaffold256_size28241.g2967	N	N	N	209646	N	1
20021at5125_scaffold450_size16640:7790-9599	N	N	N	491823	N	1
scaffold34_size69330.g1367	N	N	N	GT4	Y(1-28)	1
30570at5125_7_scaffold169_size36479:5006-6524	N	N	N	10782	Y(1-33)	1
5266at5125_0_scaffold80_size52854:18106-20953	N	N	N	GT3	N	1
scaffold23_size73796.g3359	N	N	N	1540	Y(1-36)	1
29327at5125_8_scaffold17_size79284:74766-76693	N	N	N	CBM1+8805	N	1
12694at5125_5_scaffold180_size35664:12711-15096	N	N	N	461185	N	1
2608at5125_3_scaffold113_size44868:26775-30376	N	N	N	CBM43	N	1
13543at5125_0_scaffold532_size12378:0-1737	N	N	N	GH0	N	1
3868at5125_6_scaffold49_size61287:1700-5007	N	N	N	93	N	1
341at5125_8_scaffold75_size53354:33865-40518	N	N	N	GH47	N	1
17255at5125_9_scaffold297_size35736:24082-25901	N	N	N	GH55_2+7258	N	1
scaffold554_size11854.g2056	N	N	N	4180	N	1
scaffold144_size40958.g3495	N	N	N	5791	Y(1-22)	1
scaffold144_size40958.g3493	N	N	N	1805	N	1
scaffold144_size40958.g3492	N	N	N	4122	N	1
scaffold326_size49137.g4507	N	N	N	GH28	N	1
scaffold326_size49137.g4505	N	N	N	GH28	N	1
2921at5125_5_scaffold142_size41208:12919-16819	N	N	N	48418	N	1
scaffold168_size36530.g2709	N	N	N	CE0	N	1
scaffold397_size19229.g1896	N	N	N	GH78+GH79	N	1
scaffold168_size36530.g2701	N	N	N	10993	N	1
scaffold34_size69330.g1370	N	N	N	2010	N	1
15789at5125_8|scaffold248_size38920_pilon:33477-35520|+	N	N	N	6360	N	1
scaffold350_size21964.g4736	N	N	N	GT2	Y(1-33)	1
scaffold350_size21964.g4739	N	N	N	GH13_8+GH13_8+5574	Y(1-21)	1
2247at5125_2_scaffold78_size53078:29405-33520	N	N	N	4423	N	1
38258at5125_9_scaffold499_size14205:2567-5459	N	N	N	1993	N	1
31883at5125_5_scaffold3_size109318:49735-58616	N	N	N	8494	N	1
scaffold9_size90228.g1820	N	N	N	GH31_1+781977	N	1
scaffold9_size90228.g1825	N	N	N	45301	N	1
scaffold164_size37565.g3950	N	N	N	AA9+6762	N	1
10896at5125_scaffold584_size10569:1794-3949	N	N	N	GT90	N	1
scaffold671_size8062.g5900	N	N	N	1688	N	1
37433at5125_2|scaffold671_size8062_pilon:1628-3264|-	N	N	N	5244	N	1
scaffold326_size49137.g4516	N	N	N	CBM43+8897	N	1
13988at5125_1_scaffold45_size63450:9195-12308	N	N	N	10474	N	1
4222at5125_0_scaffold356_size27938:6624-9342	N	N	N	GH43_6+17118	N	1
scaffold34_size69330.g1384	N	N	N	394052	N	1
521at5125_3_scaffold248_size38920:22353-28083	N	N	N	3526	N	1
29035at5125_3_scaffold69_size75419:57938-59386	N	N	N	13800	N	1
2945at5125_scaffold14_size83948:58290-61506	N	N	N	GH16_22+4662	N	1
scaffold10_size89786.g1973	N	N	N	15007	N	1
14281at5125_7_scaffold175_size35915:353-2095	N	N	N	CE1	N	1
scaffold6_size104284.g5588	N	N	N	GH76	N	1
scaffold215_size85640.g199	N	N	N	6266	N	1
16694at5125_scaffold65_size55956:49400-51788	N	N	N	46685	N	1
scaffold904_size2844.g5395	N	N	N	GH31_1+145004	N	1
1992at5125_8_scaffold216_size31962:14921-19098	N	N	N	GH31_1+7341	N	1
scaffold92_size66750.g3816	N	N	N	GH28	N	1
3001at5125_1_scaffold99_size48589:31508-35037	N	N	N	12773	N	1
776at5125_9_scaffold250_size46430:4596-10431	N	N	N	678903	N	1
scaffold235_size29609.g1390	N	N	N	CBM91+GH43_14+2625	Y(1-27)	1
scaffold68_size55236.g5379	N	N	N	GT18	N	1
scaffold46_size63065.g6198	N	N	N	GT30	N	1
scaffold133_size42204.g4388	N	N	N	6832	N	1
1635at5125_7_scaffold16_size101356:27728-31663	N	N	N	GH16_19+CBM18+3285	N	1
5075at5125_7_scaffold21_size133842:62802-66197	N	N	N	AA3_2+3953	N	1
5663at5125_7_scaffold599_size10024:5095-7486	N	N	N	103683	N	1
scaffold319_size23662.g6515	N	N	N	CBM48	N	1
6539at5125_9_scaffold411_size18666:8657-11199	N	N	N	974564	N	1
scaffold124_size43328.g6415	N	N	N	13978	N	1
33626at5125_7_scaffold139_size46761:28619-30355	N	N	N	14076	N	1
scaffold550_size19231.g4061	N	N	N	GT57	N	1
7026at5125_9_scaffold161_size74462:52353-57088	N	N	N	5480	N	1
scaffold763_size5492.g6600	N	N	N	GH55_2+12795	N	1
scaffold393_size19449.g1861	N	N	N	285	N	1
scaffold21_size133842.g185	N	N	N	CE0	Y(1-25)	1
scaffold201_size34176.g4719	N	N	N	CBM13	N	1
8089at5125_7_scaffold371_size38825:14183-16643	N	N	N	3995	N	1
5092at5125_scaffold439_size17369:2846-6225	N	N	N	GH43_26+330705	N	1
scaffold7_size95556.g2766	N	N	N	CBM1+GH45_2+3859	N	1
scaffold4_size199318.g864	N	N	N	11508	N	1
scaffold398_size19175.g6147	N	N	N	2788	N	1
scaffold4_size199318.g862	N	N	N	5360	N	1
scaffold398_size19175.g6141	N	N	N	GH16_18+17730	N	1
scaffold398_size19175.g6142	N	N	N	7620	N	1
scaffold4_size199318.g869	N	N	N	GH16_2+9394	N	1
28239at5125_6_scaffold367_size21022:1467-2697	N	N	N	GT69+19096	N	1
40557at5125_scaffold524_size12710:7126-8189	N	N	N	6855	N	1
scaffold202_size69071.g3071	N	N	N	GH3+112883	Y(1-25)	1
scaffold202_size69071.g3070	N	N	N	6138	Y(1-25)	1
scaffold473_size15378.g5537	N	N	N	6081	N	1
10667at5125_6_scaffold724_size6497:2551-5000	N	N	N	6926	N	1
scaffold85_size52285.g6655	N	N	N	10591	N	1
scaffold85_size52285.g6656	N	N	N	GH78	N	1
6849at5125_2_scaffold424_size18178:999-4444	N	N	N	2157	N	1
4978at5125_scaffold33_size67185:1096-4689	N	N	N	44267	N	1
scaffold330_size23018.g4180	N	N	N	GH3	N	1
4168at5125_2_scaffold73_size53893:39631-43064	N	N	N	7787	N	1
scaffold36_size65760.g6816	N	N	N	556671	N	1
scaffold36_size65760.g6817	N	N	N	28036	N	1
scaffold434_size17571.g922	N	N	N	GH16_1+4232	N	1
scaffold434_size17571.g921	N	N	N	510492	N	1
7997at5125_2_scaffold10_size89786:34722-40142	N	N	N	15007	Y(1-32)	1
scaffold7_size95556.g2778	N	N	N	GT0	N	1
scaffold7_size95556.g2777	N	N	N	GT0	N	1
scaffold4_size199318.g857	N	N	N	2497551	N	1
7747at5125_2_scaffold39_size93301:64304-67065	N	N	N	2560	N	1
NODE_5812_length_2704_cov_18.563761_g3367_i1.p1	N	N	N	GT2	N	1
20689at5125_9_scaffold75_size53354:20135-27414	N	N	N	5021	N	1
scaffold514_size13031.g711	N	N	N	GH20	N	1
scaffold58_size57758.g3198	N	N	N	GH18	N	1
scaffold58_size57758.g3196	N	N	N	GT91	N	1
2778at5125_scaffold326_size49137:40063-43093	N	N	N	CBM43+8897	N	1
scaffold58_size57758.g3193	N	N	N	3388	Y(1-32)	1
scaffold86_size51673.g1600	N	N	N	10516	N	1
scaffold86_size51673.g1607	N	N	N	10413	N	1
scaffold14_size83948.g2294	N	N	N	GT2	N	1
scaffold795_size4631.g3540	N	N	N	GH3+112883	N	1
scaffold472_size18536.g1357	N	N	N	2224	N	1
scaffold472_size18536.g1353	N	N	N	12047	N	1
scaffold187_size35115.g4432	N	N	N	232422	N	1
scaffold184_size39637.g1320	N	N	N	3041	N	1
scaffold711_size6854.g231	N	N	N	89903	N	1
