# Supplementary material for: Multi‐Omics Profiling of the Scaphoideus titanus Yeast‐Like Symbiont Guides the Bioinformatic Discovery of Related Fungal Symbioses in Insects
Source: Environ Microbiol. 2026 Jul 2;28(7):e70361. doi: 10.1111/1462-2920.70361 (PMC13327812; doi:10.1111/1462-2920.70361)
Supplement: Supplementary file 6 — Data S6: Protein identification by DIA‐NN and annotation by BLASTP. The table summarizes protein groups detected in Scaphoideus titanus, including the number of sequences per group (‘N.Sequences’) and the number of proteotypic (‘unique’) sequences (‘N.Proteotypic.Sequences’). The column ‘R73S1BA_scapho101125.raw’ shows protein intensity values derived from DIA‐NN quantification. Protein annotations and their best BLASTP hits are listed in the ‘Description’ column, including protein name and source organism. The ‘Phylum’ column indicates the taxonomic classification of the best hit. Protein identifiers beginning with ‘Eva’ were derived from the Euscelidius variegatus genome, whereas those beginning with ‘sulcia’ correspond to proteins from the Candidatus Karelsulcia muelleri Eva_TO strain identified in E. variegatus . Identifiers beginning with ‘ophio’ represent proteins predicted from the newly sequenced StYLS. Proteins with GenBank accession numbers starting with ‘XP_’ originate from the Macrosteles quadrilineatus genome, whereas identifiers beginning with ‘AXI’ correspond to proteins from the Cardinium endosymbiont of Sogatella furcifera . All other codes were derived from the transcriptomic data of the Scaphoideus titanus holobiont and may therefore originate from the insect host as well as from its associated primary and secondary endosymbionts. Asterisks (*) indicate that no significant BLASTp hit was found (E‐value > 0.0001). [file EMI-28-e70361-s003.xlsx]

## Sheet: protein_groups_DIA
Protein.Group	N.Sequences	N.Proteotypic.Sequences	R73S1BA_scapho101125.raw	Description	Phylum
XP_054278175.1;XP_054289961.1	4	0	135498000	XP_054278175.1 histone H3 [Macrosteles quadrilineatus]	Arthropoda
NODE_7369_length_2330_cov_190.955615_g5184_i0.p1	17	12	81020900	AAU95199.1 putative glyceraldehyde-3-phosphate dehydrogenase [Oncometopia nigricans]	Arthropoda
NODE_11005_length_1735_cov_337.697829_g4377_i4.p1	3	0	7018690	ABD98770.1 putative tropomyosin 1 [Graphocephala atropunctata]	Arthropoda
NODE_12519_length_1562_cov_346.589899_g4377_i5.p1	8	2	39396000	ABD98770.1 putative tropomyosin 1 [Graphocephala atropunctata]	Arthropoda
NODE_7524_length_2300_cov_196.383266_g4377_i2.p1	1	1	10738100	ABD98770.1 putative tropomyosin 1 [Graphocephala atropunctata]	Arthropoda
NODE_33959_length_536_cov_142.638344_g28865_i0.p1	1	1	325715	ABD98779.1 putative ubiquinol-cytochrome c reductase complex ubiquinone-binding protein QP-C [Graphocephala atropunctata]	Arthropoda
NODE_4017_length_3330_cov_158.190593_g2729_i0.p1	22	21	20522300	AIY24626.1 heat shock protein 90 [Graminella nigrifrons]	Arthropoda
NODE_7625_length_2277_cov_161.430455_g5377_i0.p1	7	5	24407900	AWG72115.1 voltage-dependent anion channel [Recilia dorsalis]	Arthropoda
NODE_24381_length_768_cov_286.745297_g19552_i0.p1	2	2	4172910	BAQ94506.1 NcSP26 [Nephotettix cincticeps]	Arthropoda
NODE_25778_length_722_cov_490.596899_g20876_i0.p1	4	2	8249330	BAQ94509.1 NcSP19 [Nephotettix cincticeps]	Arthropoda
NODE_4212_length_3247_cov_115.572555_g602_i5.p1;NODE_4339_length_3199_cov_117.843370_g602_i6.p1	6	0	14847200	CAH1402102.1 unnamed protein product [Nezara viridula]	Arthropoda
NODE_2201_length_4369_cov_248.064073_g1444_i0.p1	33	12	19650600	KAG8250039.1 hypothetical protein J6590_005433 [Homalodisca vitripennis]	Arthropoda
NODE_21627_length_880_cov_199.433375_g16987_i0.p1	6	5	70876500	KAG8265198.1 hypothetical protein J6590_100250 [Homalodisca vitripennis]	Arthropoda
NODE_1869_length_4647_cov_14.383151_g1223_i0.p1	2	2	1051090	KAG8267372.1 collagen [Homalodisca vitripennis]	Arthropoda
NODE_25847_length_720_cov_28.517885_g20941_i0.p1	3	3	3949260	KAG8271099.1 regulation of retrograde trans-synaptic signaling by endocanabinoid [Homalodisca vitripennis]	Arthropoda
NODE_30589_length_598_cov_6.992322_g25541_i0.p1	2	2	130368	KAG8271099.1 regulation of retrograde trans-synaptic signaling by endocanabinoid [Homalodisca vitripennis]	Arthropoda
NODE_2988_length_3822_cov_130.543658_g603_i4.p6	1	0	2857080	KAG8276902.1 Belongs to the TRAFAC class myosin-kinesin ATPase super [Homalodisca vitripennis]	Arthropoda
NODE_21749_length_874_cov_16.181932_g17104_i0.p1	3	1	3537890	KAG8294079.1 hypothetical protein J6590_003249 [Homalodisca vitripennis]	Arthropoda
NODE_14949_length_1320_cov_8.049879_g11129_i0.p1	1	0	590011	KAG8297649.1 hypothetical protein J6590_031691 [Homalodisca vitripennis]	Arthropoda
NODE_13194_length_1495_cov_88.242595_g9691_i0.p1	4	4	1490060	KAG8310652.1 hypothetical protein J6590_060188 [Homalodisca vitripennis]	Arthropoda
NODE_12165_length_1600_cov_45.137886_g8873_i0.p1	3	3	13357400	KAG8321699.1 heteroproteinous nuclear ribonucleoprotein [Homalodisca vitripennis]	Arthropoda
NODE_5098_length_2917_cov_197.358803_g3512_i0.p1	2	2	1477170	KAI5697741.1 hypothetical protein M8J75_015017 [Diaphorina citri]	Arthropoda
NODE_1598_length_4935_cov_214.906752_g758_i1.p1	13	12	8281050	UIG55474.1 calcium binding protein [Recilia dorsalis]	Arthropoda
NODE_7882_length_2228_cov_283.904695_g13_i6.p1	5	4	1998060	UIG55474.1 calcium binding protein [Recilia dorsalis]	Arthropoda
NODE_8472_length_2120_cov_225.071953_g6011_i0.p1	2	2	771863	UIG55474.1 calcium binding protein [Recilia dorsalis]	Arthropoda
NODE_17868_length_1093_cov_215.752953_g13631_i0.p2	2	2	2295690	UJZ92574.1 vitellogenin [Scaphoideus titanus]	Arthropoda
NODE_6761_length_2467_cov_389.987866_g4750_i0.p1	8	7	6508910	UJZ92574.1 vitellogenin [Scaphoideus titanus]	Arthropoda
NODE_8840_length_2055_cov_270.016178_g6272_i0.p1	17	13	204642000	UJZ92578.1 ATP synthase beta subunit, partial [Scaphoideus titanus]	Arthropoda
NODE_3819_length_3417_cov_93.484132_g2590_i0.p1	11	8	4285470	UJZ92587.1 piwi-like protein Siwi [Scaphoideus titanus]	Arthropoda
NODE_13780_length_1436_cov_431.064018_g5331_i1.p1	1	1	9991590	XCA47670.1 vitellogenin [Recilia dorsalis]	Arthropoda
NODE_231_length_9043_cov_463.282623_g75_i1.p1	45	21	156495000	XCA47670.1 vitellogenin [Recilia dorsalis]	Arthropoda
NODE_700_length_6391_cov_402.531517_g430_i0.p1	54	28	79000200	XCA47670.1 vitellogenin [Recilia dorsalis]	Arthropoda
NODE_9915_length_1884_cov_11.613171_g7106_i0.p4	1	1	786110	XP_017125822.1 SRA stem-loop-interacting RNA-binding protein, mitochondrial [Drosophila elegans]	Arthropoda
NODE_20246_length_948_cov_219.687715_g4377_i8.p1	1	1	9186020	XP_029658638.1 tropomyosin-1 [Formica exsecta]	Arthropoda
NODE_16542_length_1188_cov_141.567057_g12492_i0.p1	2	2	1458080	XP_030765186.1 CLIP domain-containing serine protease 2-like isoform X2 [Sitophilus oryzae]	Arthropoda
NODE_10840_length_1755_cov_45.221097_g7833_i0.p1	1	1	374390	XP_034246645.1 C-type lectin 37Db-like [Thrips palmi]	Arthropoda
NODE_37471_length_486_cov_154.146699_g32355_i0.p2	1	1	6670780	XP_045456088.1 ATP synthase membrane subunit K, mitochondrial-like [Melitaea cinxia]	Arthropoda
NODE_21797_length_872_cov_242.433962_g17149_i0.p1	2	1	1067340	XP_046458630.1 hatching enzyme 1.2-like isoform X3 [Daphnia pulex]	Arthropoda
NODE_34131_length_533_cov_210.199561_g29036_i0.p1	3	1	7750620	XP_046658759.1 60S ribosomal protein L26-like [Homalodisca vitripennis]	Arthropoda
NODE_562_length_6803_cov_114.985727_g334_i0.p1	12	0	3702520	XP_046658982.1 LOW QUALITY PROTEIN: clathrin heavy chain [Homalodisca vitripennis]	Arthropoda
NODE_13689_length_1446_cov_42.249087_g10097_i0.p1	2	2	293256	XP_046659161.1 uncharacterized protein LOC124353364 isoform X1 [Homalodisca vitripennis]	Arthropoda
NODE_4597_length_3098_cov_32.710361_g2126_i1.p1	2	2	703018	XP_046659817.1 microsomal glutathione S-transferase 1 [Homalodisca vitripennis]	Arthropoda
NODE_8120_length_2179_cov_26.126070_g5748_i0.p1	2	2	2281540	XP_046660795.1 farnesol dehydrogenase-like [Homalodisca vitripennis]	Arthropoda
NODE_16798_length_1170_cov_25.763038_g12713_i0.p1	2	2	2609590	XP_046660847.1 28 kDa heat- and acid-stable phosphoprotein-like [Homalodisca vitripennis]	Arthropoda
NODE_26413_length_703_cov_241.188498_g21480_i0.p1	3	3	27938000	XP_046661067.1 cytochrome c oxidase subunit 5A, mitochondrial [Homalodisca vitripennis]	Arthropoda
NODE_14514_length_1359_cov_129.033541_g10785_i0.p1	3	3	1787360	XP_046661276.1 neurogenic locus notch homolog protein 2-like [Homalodisca vitripennis]	Arthropoda
NODE_23882_length_788_cov_45.727145_g19084_i0.p1	1	1	798098	XP_046661673.1 RNA polymerase II transcriptional coactivator [Homalodisca vitripennis]	Arthropoda
NODE_787_length_6155_cov_35.542777_g486_i0.p1	7	6	3618430	XP_046662439.1 cAMP-dependent protein kinase type II regulatory subunit isoform X1 [Homalodisca vitripennis]	Arthropoda
NODE_3665_length_3482_cov_18.904846_g2485_i0.p1	4	3	2591990	XP_046663627.1 stress-induced-phosphoprotein 1 [Homalodisca vitripennis]	Arthropoda
NODE_1301_length_5290_cov_55.716670_g826_i0.p1	3	2	3445390	XP_046664034.1 serine/threonine-protein phosphatase 2A 65 kDa regulatory subunit A alpha isoform isoform X2 [Homalodisca vitripennis]	Arthropoda
NODE_5075_length_2923_cov_116.092059_g3497_i0.p1	5	4	797497	XP_046664664.1 eukaryotic translation initiation factor 5 [Homalodisca vitripennis]	Arthropoda
NODE_2582_length_4101_cov_57.428678_g1698_i0.p1	1	1	443690	XP_046664726.1 serine/threonine-protein phosphatase PP1-beta catalytic subunit [Homalodisca vitripennis]	Arthropoda
NODE_1554_length_4989_cov_59.858103_g1000_i0.p1	11	7	6006190	XP_046665365.1 uncharacterized protein LOC124357527 [Homalodisca vitripennis]	Arthropoda
NODE_4826_length_3007_cov_26.380205_g3314_i0.p1	2	1	1758800	XP_046665366.1 putative protein FAM10A4 [Homalodisca vitripennis]	Arthropoda
NODE_20938_length_912_cov_124.161677_g16364_i0.p1	3	2	36577700	XP_046665680.1 ATP synthase subunit delta, mitochondrial [Homalodisca vitripennis]	Arthropoda
NODE_1_length_39956_cov_99.891096_g0_i0.p1	6	3	365925	XP_046666450.1 nesprin-1-like [Homalodisca vitripennis]	Arthropoda
NODE_4307_length_3208_cov_53.012456_g2929_i0.p1	2	1	1979010	XP_046666587.1 calnexin-like [Homalodisca vitripennis]	Arthropoda
NODE_16032_length_1230_cov_16.283608_g12055_i0.p1;NODE_18311_length_1062_cov_22.245685_g12055_i1.p1;NODE_23123_length_817_cov_144.213514_g18375_i0.p1	1	0	363748	XP_046666940.1 uncharacterized protein LOC124358682 [Homalodisca vitripennis]	Arthropoda
NODE_7493_length_2306_cov_12.263347_g5282_i0.p1	4	3	6225150	XP_046668502.1 3-hydroxyacyl-CoA dehydrogenase type-2-like [Homalodisca vitripennis]	Arthropoda
NODE_4658_length_3068_cov_80.783350_g3186_i0.p1;NODE_4844_length_2999_cov_84.678303_g3186_i1.p1	6	0	3594630	XP_046668596.1 MICOS complex subunit Mic60 isoform X2 [Homalodisca vitripennis]	Arthropoda
NODE_15587_length_1265_cov_320.664141_g11669_i0.p2	12	9	192371000	XP_046668800.1 myosin regulatory light chain 2 [Homalodisca vitripennis]	Arthropoda
NODE_9390_length_1959_cov_80.587141_g6692_i0.p1	2	1	297147	XP_046668928.1 maltase A1-like isoform X1 [Homalodisca vitripennis]	Arthropoda
NODE_5228_length_2874_cov_26.460136_g3612_i0.p1	2	1	1075980	XP_046668931.1 maltase 2-like [Homalodisca vitripennis]	Arthropoda
NODE_9165_length_1995_cov_59.612096_g6517_i0.p1	2	1	266183	XP_046668931.1 maltase 2-like [Homalodisca vitripennis]	Arthropoda
NODE_26642_length_696_cov_195.021002_g21697_i0.p1	1	1	3960780	XP_046668993.1 60S ribosomal protein L35a [Homalodisca vitripennis]	Arthropoda
NODE_18038_length_1081_cov_32.582669_g13780_i0.p1	2	2	774814	XP_046669005.1 endoplasmic reticulum resident protein 29 [Homalodisca vitripennis]	Arthropoda
NODE_6342_length_2568_cov_215.272983_g4444_i0.p1	16	14	18968100	XP_046669452.1 endoplasmic reticulum chaperone BiP [Homalodisca vitripennis]	Arthropoda
NODE_5375_length_2827_cov_88.149818_g3723_i0.p1	16	16	12279800	XP_046669772.1 heat shock protein 60A [Homalodisca vitripennis]	Arthropoda
NODE_22822_length_830_cov_133.450199_g18095_i0.p1	1	1	1533090	XP_046671422.1 uncharacterized protein LOC124361416 [Homalodisca vitripennis]	Arthropoda
NODE_25805_length_721_cov_33.017081_g20902_i0.p1	2	1	932856	XP_046671597.1 elongin-B [Homalodisca vitripennis]	Arthropoda
NODE_16925_length_1161_cov_60.528598_g12827_i0.p1	2	2	1360660	XP_046671876.1 26S proteasome non-ATPase regulatory subunit 14 [Homalodisca vitripennis]	Arthropoda
NODE_1796_length_4722_cov_52.068245_g1169_i0.p1	2	2	325665	XP_046672281.1 acetyl-coenzyme A synthetase [Homalodisca vitripennis]	Arthropoda
NODE_1820_length_4702_cov_60.477622_g1189_i0.p1;NODE_3797_length_3424_cov_53.141321_g1189_i1.p1;NODE_7308_length_2344_cov_67.716365_g1189_i2.p1	1	0	30094.7	XP_046672937.1 uncharacterized protein LOC124362392 isoform X17 [Homalodisca vitripennis]	Arthropoda
NODE_5100_length_2917_cov_25.323239_g3513_i0.p1	3	2	1173600	XP_046673454.1 hydroxyacid-oxoacid transhydrogenase, mitochondrial-like [Homalodisca vitripennis]	Arthropoda
NODE_1755_length_4761_cov_29.001067_g867_i1.p1	3	0	1025990	XP_046674553.1 tripeptidyl-peptidase 2-like [Homalodisca vitripennis]	Arthropoda
NODE_17767_length_1100_cov_45.529814_g13544_i0.p1	3	3	1749520	XP_046676561.1 macro domain-containing protein RSc0334-like isoform X2 [Homalodisca vitripennis]	Arthropoda
NODE_3355_length_3624_cov_41.879335_g2254_i0.p2	6	6	17280700	XP_046676949.1 nucleoside diphosphate kinase [Homalodisca vitripennis]	Arthropoda
NODE_4491_length_3138_cov_58.326691_g3061_i0.p1	13	7	4619820	XP_046677411.1 glucose-6-phosphate isomerase isoform X2 [Homalodisca vitripennis]	Arthropoda
NODE_9299_length_1975_cov_119.963646_g6623_i0.p1	3	1	6491710	XP_046677680.1 probable isocitrate dehydrogenase [NAD] subunit alpha, mitochondrial isoform X2 [Homalodisca vitripennis]	Arthropoda
NODE_9158_length_1996_cov_132.099010_g6511_i0.p1	4	2	833720	XP_046677803.1 aromatic-L-amino-acid decarboxylase-like isoform X2 [Homalodisca vitripennis]	Arthropoda
NODE_4_length_30830_cov_138.728254_g1_i0.p1	5	1	2371360	XP_046678023.1 LOW QUALITY PROTEIN: titin-like [Homalodisca vitripennis]	Arthropoda
NODE_19626_length_982_cov_224.597790_g15185_i0.p2	1	1	5374210	XP_046678500.1 uncharacterized protein LOC124366182 isoform X2 [Homalodisca vitripennis]	Arthropoda
NODE_34196_length_532_cov_188.087912_g29101_i0.p1	3	1	5528620	XP_046678620.1 60S ribosomal protein L27 [Homalodisca vitripennis]	Arthropoda
NODE_21410_length_890_cov_33.201722_g16790_i0.p1	1	1	132046	XP_046678852.1 glutathione S-transferase-like [Homalodisca vitripennis]	Arthropoda
NODE_20663_length_926_cov_155.166078_g16107_i0.p1	1	1	778628	XP_046679109.1 uncharacterized protein LOC124366560 [Homalodisca vitripennis]	Arthropoda
NODE_10706_length_1773_cov_107.511792_g7558_i1.p1	2	2	3920260	XP_046679605.1 death-associated protein 1 [Homalodisca vitripennis]	Arthropoda
NODE_45519_length_410_cov_145.726727_g40383_i0.p1	3	3	13711100	XP_046680194.1 cytochrome c oxidase subunit 6C [Homalodisca vitripennis]	Arthropoda
NODE_1390_length_5172_cov_381.144259_g603_i1.p1	19	9	211813000	XP_046680415.1 myosin heavy chain, muscle isoform X39 [Homalodisca vitripennis]	Arthropoda
NODE_15641_length_1261_cov_25.547297_g11715_i0.p1	2	2	1232650	XP_046680787.1 cold shock domain-containing protein CG9705 [Homalodisca vitripennis]	Arthropoda
NODE_19708_length_978_cov_315.287458_g15259_i0.p1	1	1	9244070	XP_046680919.1 uncharacterized protein LOC124367827 [Homalodisca vitripennis]	Arthropoda
NODE_21285_length_895_cov_113.331296_g16676_i0.p1	4	3	3175000	XP_046680919.1 uncharacterized protein LOC124367827 [Homalodisca vitripennis]	Arthropoda
NODE_20454_length_937_cov_57.790698_g15919_i0.p1;NODE_22820_length_830_cov_150.096946_g18093_i0.p1	1	0	27044.9	XP_046680919.1 uncharacterized protein LOC124367827 [Homalodisca vitripennis]	Arthropoda
NODE_51_length_14877_cov_38.817770_g19_i0.p1	5	2	397222	XP_046681523.1 titin-like [Homalodisca vitripennis]	Arthropoda
NODE_993_length_5737_cov_28.798410_g625_i0.p1	4	2	608842	XP_046681837.1 extended synaptotagmin-2 isoform X3 [Homalodisca vitripennis]	Arthropoda
NODE_3618_length_3500_cov_53.673678_g2453_i0.p1	7	7	1130630	XP_046681897.1 dihydropyrimidine dehydrogenase [NADP(+)] [Homalodisca vitripennis]	Arthropoda
NODE_872_length_5969_cov_28.535981_g544_i0.p1	1	1	1909370	XP_046682135.1 protein seele [Homalodisca vitripennis]	Arthropoda
NODE_8423_length_2129_cov_37.712476_g5977_i0.p1	2	2	891750	XP_046682524.1 glutamate--cysteine ligase regulatory subunit isoform X1 [Homalodisca vitripennis]	Arthropoda
NODE_285_length_8261_cov_37.579668_g158_i0.p2	8	7	2611060	XP_046682714.1 KH domain-containing, RNA-binding, signal transduction-associated protein 2-like isoform X1 [Homalodisca vitripennis]	Arthropoda
NODE_21162_length_901_cov_53.337379_g16564_i0.p1	2	1	3669930	XP_046682727.1 LOW QUALITY PROTEIN: NADH dehydrogenase [ubiquinone] 1 alpha subcomplex subunit 8-like [Homalodisca vitripennis]	Arthropoda
NODE_13515_length_1464_cov_168.488104_g9955_i0.p1	2	2	13753500	XP_046682911.1 phosphate carrier protein, mitochondrial-like isoform X1 [Homalodisca vitripennis]	Arthropoda
NODE_483_length_7121_cov_78.256246_g285_i0.p1	9	1	2274360	XP_046683996.1 plasma membrane calcium-transporting ATPase 2 isoform X3 [Homalodisca vitripennis]	Arthropoda
NODE_4978_length_2955_cov_128.916261_g285_i2.p1	1	0	2356590	XP_046683996.1 plasma membrane calcium-transporting ATPase 2 isoform X3 [Homalodisca vitripennis]	Arthropoda
NODE_3197_length_3707_cov_32.266391_g2144_i0.p1;NODE_3593_length_3512_cov_34.282969_g2144_i1.p1	6	0	3169980	XP_046684186.1 amphiphysin isoform X2 [Homalodisca vitripennis]	Arthropoda
NODE_1327_length_5254_cov_135.176550_g842_i0.p1	4	1	448752	XP_046684331.1 LOW QUALITY PROTEIN: chaoptin-like [Homalodisca vitripennis]	Arthropoda
NODE_19258_length_1003_cov_103.637149_g14854_i0.p1	7	4	3025730	XP_046684896.1 NADH dehydrogenase [ubiquinone] iron-sulfur protein 3, mitochondrial [Homalodisca vitripennis]	Arthropoda
NODE_12877_length_1527_cov_9.840690_g9428_i0.p1	1	1	73439.9	XP_046687257.1 heterogeneous nuclear ribonucleoprotein A1, A2/B1 homolog [Homalodisca vitripennis]	Arthropoda
NODE_23564_length_801_cov_96.038674_g18784_i0.p1	3	3	12837300	XP_046687511.1 uncharacterized protein LOC124373152 [Homalodisca vitripennis]	Arthropoda
NODE_10782_length_1763_cov_229.463820_g7787_i0.p1	10	5	6664820	XP_046688990.1 phenoloxidase-activating factor 2-like [Homalodisca vitripennis]	Arthropoda
NODE_21774_length_873_cov_140.834171_g17129_i0.p1	1	0	11405900	XP_046689163.1 40S ribosomal protein S20 [Homalodisca vitripennis]	Arthropoda
NODE_21772_length_873_cov_184.634422_g17127_i0.p1	3	3	746908	XP_046741594.1 mite allergen Der p 7-like isoform X2 [Diprion similis]	Arthropoda
NODE_24414_length_767_cov_298.298551_g19585_i0.p2	1	1	2063200	XP_049937872.1 troponin T isoform X2 [Schistocerca serialis cubense]	Arthropoda
NODE_37643_length_485_cov_0.931373_g32526_i0.p1	2	1	2112110	XP_054256882.1 endocuticle structural glycoprotein ABD-4-like [Macrosteles quadrilineatus]	Arthropoda
NODE_13924_length_1421_cov_51.096726_g10290_i0.p1	7	6	2573020	XP_054256885.1 obg-like ATPase 1 [Macrosteles quadrilineatus]	Arthropoda
NODE_32653_length_558_cov_45.087318_g27575_i0.p1	1	1	885770	XP_054256897.1 endocuticle structural glycoprotein ABD-4-like isoform X2 [Macrosteles quadrilineatus]	Arthropoda
NODE_1934_length_4581_cov_262.073712_g1269_i0.p1	3	3	662645	XP_054256929.1 neutral alpha-glucosidase AB-like [Macrosteles quadrilineatus]	Arthropoda
NODE_3279_length_3664_cov_98.201004_g2200_i0.p1	2	2	1360820	XP_054256931.1 glycerol kinase-like isoform X2 [Macrosteles quadrilineatus]	Arthropoda
NODE_9127_length_2002_cov_71.473247_g6487_i0.p1	1	1	259359	XP_054257036.1 carbonic anhydrase 13-like [Macrosteles quadrilineatus]	Arthropoda
NODE_5196_length_2882_cov_56.528699_g3585_i0.p1	4	2	2507380	XP_054257109.1 uncharacterized protein LOC128982092 [Macrosteles quadrilineatus]	Arthropoda
NODE_12294_length_1588_cov_28.493051_g8970_i0.p1	2	0	789809	XP_054257123.1 possible lysine-specific histone demethylase 1-like [Macrosteles quadrilineatus]	Arthropoda
NODE_24648_length_759_cov_235.722874_g19809_i0.p1	7	7	4410550	XP_054257193.1 40S ribosomal protein S8 [Macrosteles quadrilineatus]	Arthropoda
NODE_13558_length_1459_cov_114.418234_g9989_i0.p1	7	7	4993640	XP_054257227.1 1,5-anhydro-D-fructose reductase-like [Macrosteles quadrilineatus]	Arthropoda
NODE_2990_length_3821_cov_49.217415_g1990_i0.p1;NODE_3789_length_3428_cov_51.746941_g1990_i1.p1	3	3	875495	XP_054257232.1 AMP deaminase 2 isoform X3 [Macrosteles quadrilineatus]	Arthropoda
NODE_10903_length_1748_cov_62.043088_g7879_i0.p1	2	2	1377110	XP_054257249.1 natterin-3-like isoform X1 [Macrosteles quadrilineatus]	Arthropoda
NODE_16495_length_1192_cov_43.413453_g12452_i0.p1	1	1	936101	XP_054257316.1 UPF0389 protein CG9231 [Macrosteles quadrilineatus]	Arthropoda
NODE_2998_length_3819_cov_52.744254_g1997_i0.p1	2	2	1811530	XP_054257337.1 thyrotropin-releasing hormone-degrading ectoenzyme-like [Macrosteles quadrilineatus]	Arthropoda
NODE_22032_length_862_cov_22.742675_g17369_i0.p1	2	2	679607	XP_054257722.1 acylpyruvase FAHD1, mitochondrial [Macrosteles quadrilineatus]	Arthropoda
NODE_7147_length_2378_cov_347.308561_g603_i8.p1	1	0	50089000	XP_054257731.1 myosin heavy chain, muscle isoform X6 [Macrosteles quadrilineatus]	Arthropoda
NODE_2988_length_3822_cov_130.543658_g603_i4.p1	1	0	38574600	XP_054257748.1 myosin heavy chain, muscle isoform X22 [Macrosteles quadrilineatus]	Arthropoda
NODE_13595_length_1456_cov_97.897752_g10022_i0.p1	5	5	2692820	XP_054257810.1 fumarylacetoacetase-like [Macrosteles quadrilineatus]	Arthropoda
NODE_42979_length_430_cov_100.229462_g37847_i0.p1	2	2	5002880	XP_054257815.1 40S ribosomal protein S21 [Macrosteles quadrilineatus]	Arthropoda
NODE_3182_length_3714_cov_7.735221_g2131_i0.p1	2	2	365315	XP_054257850.1 ester hydrolase C11orf54 homolog [Macrosteles quadrilineatus]	Arthropoda
NODE_16494_length_1192_cov_148.210762_g12451_i0.p1	2	1	370842	XP_054257943.1 CLIP domain-containing serine protease HP8-like [Macrosteles quadrilineatus]	Arthropoda
NODE_17750_length_1101_cov_91.074219_g13528_i0.p1	1	1	681170	XP_054257943.1 CLIP domain-containing serine protease HP8-like [Macrosteles quadrilineatus]	Arthropoda
NODE_11129_length_1719_cov_43.511571_g8059_i0.p1	2	2	349513	XP_054257978.1 beta-hexosaminidase subunit alpha-like isoform X1 [Macrosteles quadrilineatus]	Arthropoda
NODE_34645_length_525_cov_233.837054_g29547_i0.p1	3	3	824927	XP_054258113.1 uncharacterized protein LOC128983016 [Macrosteles quadrilineatus]	Arthropoda
NODE_47925_length_394_cov_194.337539_g42788_i0.p1	2	2	2814610	XP_054258131.1 uncharacterized protein LOC128983031 [Macrosteles quadrilineatus]	Arthropoda
NODE_13690_length_1446_cov_30.436085_g10098_i0.p1	5	4	1721110	XP_054258134.1 cystathionine beta-synthase [Macrosteles quadrilineatus]	Arthropoda
NODE_202_length_9330_cov_16.230736_g102_i0.p1	6	5	537260	XP_054258196.1 papilin isoform X1 [Macrosteles quadrilineatus]	Arthropoda
NODE_14779_length_1333_cov_9.324045_g10988_i0.p1	1	1	245266	XP_054258199.1 3-hydroxyisobutyrate dehydrogenase, mitochondrial [Macrosteles quadrilineatus]	Arthropoda
NODE_22142_length_857_cov_67.342308_g17464_i0.p2	2	1	3995710	XP_054258317.1 ATP synthase-coupling factor 6, mitochondrial [Macrosteles quadrilineatus]	Arthropoda
NODE_4130_length_3287_cov_57.370093_g2805_i0.p1	4	4	1348460	XP_054258367.1 lysosomal alpha-mannosidase isoform X2 [Macrosteles quadrilineatus]	Arthropoda
NODE_14312_length_1380_cov_59.997698_g10616_i0.p1	1	1	2083080	XP_054258402.1 uncharacterized protein LOC128983215 [Macrosteles quadrilineatus]	Arthropoda
NODE_2788_length_3958_cov_70.366400_g1845_i0.p1	8	3	2707520	XP_054258419.1 proteoglycan 4 isoform X2 [Macrosteles quadrilineatus]	Arthropoda
NODE_3805_length_3422_cov_28.955157_g2583_i0.p1	1	1	2130370	XP_054258453.1 aldehyde dehydrogenase, mitochondrial isoform X1 [Macrosteles quadrilineatus]	Arthropoda
NODE_8594_length_2097_cov_94.290099_g6101_i0.p1	5	4	2414970	XP_054258455.1 aldehyde dehydrogenase 1A1-like [Macrosteles quadrilineatus]	Arthropoda
NODE_16472_length_1194_cov_18.962399_g12433_i0.p1	2	2	1029210	XP_054258505.1 dehydrogenase/reductase SDR family member 4 isoform X1 [Macrosteles quadrilineatus]	Arthropoda
NODE_21284_length_895_cov_409.852078_g16675_i0.p1	13	11	17016000	XP_054258521.1 uncharacterized protein LOC128983299 [Macrosteles quadrilineatus]	Arthropoda
NODE_13482_length_1468_cov_9.854781_g9926_i0.p1	3	3	760341	XP_054258538.1 alpha-aminoadipic semialdehyde dehydrogenase [Macrosteles quadrilineatus]	Arthropoda
NODE_18023_length_1082_cov_119.386070_g13765_i0.p2	1	1	292965	XP_054258582.1 NADH dehydrogenase [ubiquinone] 1 alpha subcomplex subunit 6-like [Macrosteles quadrilineatus]	Arthropoda
NODE_4244_length_3235_cov_19.495883_g2891_i0.p1	2	2	434428	XP_054258619.1 putative serine protease K12H4.7 [Macrosteles quadrilineatus]	Arthropoda
NODE_18738_length_1034_cov_21.102403_g14405_i0.p1	1	1	441074	XP_054258634.1 uroporphyrinogen-III synthase-like isoform X2 [Macrosteles quadrilineatus]	Arthropoda
NODE_6425_length_2544_cov_67.271585_g4504_i0.p1	10	3	8675780	XP_054258679.1 peroxiredoxin-2-like isoform X1 [Macrosteles quadrilineatus]	Arthropoda
NODE_3037_length_3791_cov_57.426225_g2025_i0.p1	5	5	1091360	XP_054258682.1 putative aminopeptidase W07G4.4 isoform X1 [Macrosteles quadrilineatus]	Arthropoda
NODE_14219_length_1391_cov_5.712329_g10541_i0.p1	1	1	620042	XP_054258703.1 Golgi reassembly-stacking protein 2 [Macrosteles quadrilineatus]	Arthropoda
NODE_19761_length_976_cov_2.205784_g15307_i0.p1	2	2	225373	XP_054258712.1 putative aminopeptidase W07G4.4 [Macrosteles quadrilineatus]	Arthropoda
NODE_15251_length_1295_cov_46.756979_g11388_i0.p1	2	2	4036760	XP_054258716.1 lysosomal aspartic protease-like isoform X1 [Macrosteles quadrilineatus]	Arthropoda
NODE_10560_length_1792_cov_144.536443_g7607_i0.p1	1	1	1171220	XP_054258724.1 probable pyruvate dehydrogenase E1 component subunit alpha, mitochondrial isoform X2 [Macrosteles quadrilineatus]	Arthropoda
NODE_15302_length_1291_cov_74.817133_g11432_i0.p1	6	3	2721120	XP_054258734.1 uncharacterized protein LOC128983462 [Macrosteles quadrilineatus]	Arthropoda
NODE_6216_length_2604_cov_10.112782_g4348_i0.p1	3	2	669100	XP_054258753.1 serine/arginine repetitive matrix protein 1 [Macrosteles quadrilineatus]	Arthropoda
NODE_4478_length_3142_cov_200.824470_g3049_i0.p1	2	2	4429300	XP_054258860.1 prosaposin isoform X3 [Macrosteles quadrilineatus]	Arthropoda
NODE_16856_length_1166_cov_129.859504_g12765_i0.p1	4	4	4996010	XP_054258890.1 nucleoplasmin-like protein ANO39 [Macrosteles quadrilineatus]	Arthropoda
NODE_6387_length_2556_cov_59.709157_g4478_i0.p1	2	1	391957	XP_054258932.1 maltase 1-like [Macrosteles quadrilineatus]	Arthropoda
NODE_8439_length_2125_cov_55.270996_g5988_i0.p1	3	3	818147	XP_054259063.1 programmed cell death protein 4 [Macrosteles quadrilineatus]	Arthropoda
NODE_3329_length_3641_cov_197.317621_g2234_i0.p1	19	17	18552000	XP_054259088.1 delta-1-pyrroline-5-carboxylate synthase isoform X1 [Macrosteles quadrilineatus]	Arthropoda
NODE_7255_length_2357_cov_104.081140_g5107_i0.p1	7	5	4025460	XP_054259103.1 cytosolic purine 5'-nucleotidase isoform X1 [Macrosteles quadrilineatus]	Arthropoda
NODE_384_length_7622_cov_81.963154_g223_i0.p1	22	19	1779490	XP_054259186.1 uncharacterized protein LOC128983935 [Macrosteles quadrilineatus]	Arthropoda
NODE_2727_length_3993_cov_223.315373_g1805_i0.p1	42	40	37243000	XP_054259218.1 alpha-actinin, sarcomeric isoform X1 [Macrosteles quadrilineatus]	Arthropoda
NODE_17186_length_1140_cov_13.796802_g13055_i0.p1	1	1	324839	XP_054259222.1 carbonyl reductase [NADPH] 1-like [Macrosteles quadrilineatus]	Arthropoda
NODE_605_length_6668_cov_72.285086_g366_i0.p1	14	12	7100380	XP_054259257.1 heat shock 70 kDa protein cognate 5 [Macrosteles quadrilineatus]	Arthropoda
NODE_1609_length_4926_cov_107.739740_g902_i1.p1	1	1	1227320	XP_054259457.1 annexin B9-like isoform X1 [Macrosteles quadrilineatus]	Arthropoda
NODE_4518_length_3128_cov_149.895444_g902_i3.p1	1	1	794434	XP_054259493.1 annexin B9-like isoform X5 [Macrosteles quadrilineatus]	Arthropoda
NODE_3315_length_3650_cov_69.726840_g2225_i0.p1;NODE_3440_length_3581_cov_70.295947_g2225_i2.p1;NODE_3584_length_3515_cov_73.132054_g2225_i3.p1	9	7	1056020	XP_054259640.1 protein hu-li tai shao isoform X4 [Macrosteles quadrilineatus]	Arthropoda
NODE_5671_length_2742_cov_129.599250_g3945_i0.p1	2	2	473106	XP_054259673.1 venom protease-like isoform X2 [Macrosteles quadrilineatus]	Arthropoda
NODE_11693_length_1650_cov_120.715194_g8500_i0.p1	1	1	217049	XP_054259682.1 phenoloxidase-activating factor 2-like isoform X1 [Macrosteles quadrilineatus]	Arthropoda
NODE_782_length_6171_cov_22.658352_g483_i0.p1	7	5	890357	XP_054259919.1 plastin-2-like isoform X1 [Macrosteles quadrilineatus]	Arthropoda
NODE_11478_length_1676_cov_9.607255_g8326_i0.p1	1	1	142298	XP_054260060.1 protein ABHD11-like isoform X2 [Macrosteles quadrilineatus]	Arthropoda
NODE_19690_length_979_cov_116.697339_g15241_i0.p1	2	2	452598	XP_054260245.1 serine protease snake-like [Macrosteles quadrilineatus]	Arthropoda
NODE_2985_length_3824_cov_15.258607_g1988_i0.p1	1	1	97342.1	XP_054260359.1 scaffold attachment factor B2-like isoform X1 [Macrosteles quadrilineatus]	Arthropoda
NODE_1485_length_5056_cov_32.804981_g953_i0.p1	10	9	4030520	XP_054260378.1 aspartate aminotransferase, cytoplasmic [Macrosteles quadrilineatus]	Arthropoda
NODE_9555_length_1933_cov_108.657328_g6820_i0.p1	17	17	13027700	XP_054260459.1 phosphoglycerate mutase 2 [Macrosteles quadrilineatus]	Arthropoda
NODE_14051_length_1408_cov_30.427498_g10400_i0.p1	4	4	771695	XP_054260619.1 luciferin sulfotransferase-like [Macrosteles quadrilineatus]	Arthropoda
NODE_4267_length_3227_cov_172.344444_g2365_i1.p1	19	19	14256900	XP_054260723.1 V-type proton ATPase catalytic subunit A [Macrosteles quadrilineatus]	Arthropoda
NODE_3889_length_3392_cov_8.058522_g556_i1.p2	2	1	1463720	XP_054260767.1 myelin expression factor 2-like isoform X2 [Macrosteles quadrilineatus]	Arthropoda
NODE_20264_length_947_cov_61.965517_g15749_i0.p1	1	1	1007960	XP_054260834.1 alpha-crystallin A chain-like [Macrosteles quadrilineatus]	Arthropoda
NODE_12732_length_1542_cov_13.779522_g9312_i0.p1	1	1	559246	XP_054260878.1 carbonyl reductase [NADPH] 1-like [Macrosteles quadrilineatus]	Arthropoda
NODE_264_length_8519_cov_17.963634_g144_i0.p1	3	3	456490	XP_054260893.1 AP-2 complex subunit alpha-like [Macrosteles quadrilineatus]	Arthropoda
NODE_7649_length_2272_cov_32.574943_g5395_i0.p1	2	1	1967770	XP_054260910.1 uncharacterized protein LOC128985449 [Macrosteles quadrilineatus]	Arthropoda
NODE_1555_length_4989_cov_25.395155_g1001_i0.p1	5	4	2211780	XP_054260997.1 NADH-cytochrome b5 reductase 3 isoform X2 [Macrosteles quadrilineatus]	Arthropoda
NODE_13608_length_1454_cov_122.186638_g10033_i0.p1	3	3	1608200	XP_054261131.1 NADH dehydrogenase [ubiquinone] 1 alpha subcomplex subunit 9, mitochondrial [Macrosteles quadrilineatus]	Arthropoda
NODE_2980_length_3826_cov_36.803414_g1985_i0.p1	4	3	489466	XP_054261134.1 DNA damage-binding protein 1 [Macrosteles quadrilineatus]	Arthropoda
NODE_9307_length_1974_cov_25.553506_g5119_i1.p1	7	5	12399900	XP_054261155.1 heterogeneous nuclear ribonucleoprotein A1, A2/B1 homolog [Macrosteles quadrilineatus]	Arthropoda
NODE_3654_length_3486_cov_152.727486_g667_i3.p1	27	15	13140500	XP_054261168.1 glycogen phosphorylase [Macrosteles quadrilineatus]	Arthropoda
NODE_12476_length_1568_cov_216.030181_g9108_i0.p1	9	7	8428290	XP_054261229.1 elongation factor 1-gamma-like isoform X2 [Macrosteles quadrilineatus]	Arthropoda
NODE_21752_length_874_cov_8.356336_g17107_i0.p1	2	1	266854	XP_054261333.1 glutathione S-transferase-like [Macrosteles quadrilineatus]	Arthropoda
NODE_4577_length_3104_cov_232.184341_g3032_i2.p1;NODE_4581_length_3103_cov_295.412426_g3032_i4.p1	4	2	10144200	XP_054261363.1 muscle LIM protein Mlp84B isoform X1 [Macrosteles quadrilineatus]	Arthropoda
NODE_10590_length_1788_cov_16.412040_g7630_i0.p1	2	1	679310	XP_054261393.1 esterase FE4-like isoform X1 [Macrosteles quadrilineatus]	Arthropoda
NODE_16783_length_1171_cov_57.389397_g12698_i0.p1	10	9	2629430	XP_054261402.1 proteasome subunit alpha type-1-like [Macrosteles quadrilineatus]	Arthropoda
NODE_4409_length_3174_cov_20.554407_g3004_i0.p1	1	1	234001	XP_054261434.1 methionine--tRNA ligase, cytoplasmic-like [Macrosteles quadrilineatus]	Arthropoda
NODE_15388_length_1283_cov_97.797678_g11502_i0.p1	3	3	740330	XP_054261458.1 4-hydroxyphenylpyruvate dioxygenase isoform X1 [Macrosteles quadrilineatus]	Arthropoda
NODE_8866_length_2051_cov_58.509625_g6291_i0.p1	7	6	2936050	XP_054261469.1 T-complex protein 1 subunit eta [Macrosteles quadrilineatus]	Arthropoda
NODE_28158_length_654_cov_182.270364_g23155_i0.p1	2	2	7065920	XP_054261577.1 MD-2-related lipid-recognition protein-like isoform X2 [Macrosteles quadrilineatus]	Arthropoda
NODE_3718_length_3458_cov_17.993493_g2526_i0.p1	5	5	8745460	XP_054261578.1 actin-interacting protein 1-like [Macrosteles quadrilineatus]	Arthropoda
NODE_774_length_6187_cov_60.877087_g478_i0.p1	4	4	1304570	XP_054261634.1 coatomer subunit alpha-like [Macrosteles quadrilineatus]	Arthropoda
NODE_10210_length_1841_cov_219.209184_g2751_i1.p1	2	1	1383640	XP_054261669.1 juvenile hormone esterase-like isoform X1 [Macrosteles quadrilineatus]	Arthropoda
NODE_6708_length_2480_cov_131.249688_g2555_i1.p1	12	3	9318250	XP_054261752.1 protein takeout-like isoform X1 [Macrosteles quadrilineatus]	Arthropoda
NODE_14415_length_1370_cov_108.286930_g10699_i0.p1	3	2	1305490	XP_054261781.1 eukaryotic translation initiation factor 4E-1A-like [Macrosteles quadrilineatus]	Arthropoda
NODE_4295_length_3212_cov_157.361085_g2920_i0.p1	7	0	18483300	XP_054261786.1 prickle planar cell polarity protein 3 isoform X3 [Macrosteles quadrilineatus]	Arthropoda
NODE_1863_length_4653_cov_40.490603_g1220_i0.p1	8	8	3130140	XP_054261804.1 leucine-rich PPR motif-containing protein, mitochondrial isoform X1 [Macrosteles quadrilineatus]	Arthropoda
NODE_5018_length_2943_cov_24.128402_g779_i2.p1	1	1	267181	XP_054261825.1 ribonuclease Oy-like [Macrosteles quadrilineatus]	Arthropoda
NODE_2181_length_4385_cov_35.206360_g1433_i0.p2	1	1	136804	XP_054261843.1 LOW QUALITY PROTEIN: insulin-degrading enzyme-like [Macrosteles quadrilineatus]	Arthropoda
NODE_1472_length_5074_cov_61.437663_g220_i4.p1	7	5	2556130	XP_054261927.1 C-1-tetrahydrofolate synthase, cytoplasmic isoform X2 [Macrosteles quadrilineatus]	Arthropoda
NODE_5839_length_2698_cov_103.857306_g4072_i0.p1	3	3	18319400	XP_054261973.1 dihydrolipoyllysine-residue succinyltransferase component of 2-oxoglutarate dehydrogenase complex, mitochondrial [Macrosteles quadrilineatus]	Arthropoda
NODE_22067_length_860_cov_283.278416_g17401_i0.p1	1	1	277920	XP_054262016.1 40S ribosomal protein S4 [Macrosteles quadrilineatus]	Arthropoda
NODE_10220_length_1840_cov_106.080545_g7343_i0.p1	2	2	7188570	XP_054262036.1 fumarate hydratase, mitochondrial-like [Macrosteles quadrilineatus]	Arthropoda
NODE_5450_length_2804_cov_73.243491_g3782_i0.p1	2	1	751731	XP_054262059.1 tyrosine--tRNA ligase, cytoplasmic [Macrosteles quadrilineatus]	Arthropoda
NODE_2465_length_4180_cov_22.335364_g1625_i0.p1	1	1	6094400	XP_054262061.1 SH3 domain-binding glutamic acid-rich protein homolog isoform X1 [Macrosteles quadrilineatus]	Arthropoda
NODE_15852_length_1243_cov_12.216123_g11903_i0.p1	3	3	2251630	XP_054262092.1 barrier-to-autointegration factor [Macrosteles quadrilineatus]	Arthropoda
NODE_28465_length_646_cov_236.219684_g23454_i0.p1	1	1	3592230	XP_054262100.1 60S ribosomal protein L9 [Macrosteles quadrilineatus]	Arthropoda
NODE_758_length_6220_cov_135.772424_g466_i0.p1	2	2	5012380	XP_054262106.1 pyruvate carboxylase, mitochondrial isoform X1 [Macrosteles quadrilineatus]	Arthropoda
NODE_20832_length_917_cov_160.584524_g16264_i0.p1	3	3	7576140	XP_054262129.1 peroxiredoxin-5, mitochondrial [Macrosteles quadrilineatus]	Arthropoda
NODE_1406_length_5157_cov_46.207087_g900_i0.p1	3	3	627003	XP_054262142.1 bifunctional glutamate/proline--tRNA ligase [Macrosteles quadrilineatus]	Arthropoda
NODE_13516_length_1464_cov_99.711608_g9956_i0.p1	3	3	7689950	XP_054262150.1 high mobility group protein DSP1 isoform X1 [Macrosteles quadrilineatus]	Arthropoda
NODE_11069_length_1727_cov_91.933333_g1435_i2.p1	1	1	2845880	XP_054262171.1 leukocyte elastase inhibitor-like isoform X5 [Macrosteles quadrilineatus]	Arthropoda
NODE_10215_length_1841_cov_98.437642_g2966_i1.p1;NODE_4363_length_3191_cov_63.749518_g2966_i0.p1	4	0	1672940	XP_054262171.1 leukocyte elastase inhibitor-like isoform X5 [Macrosteles quadrilineatus]	Arthropoda
NODE_11687_length_1651_cov_17.498729_g8495_i0.p1	7	7	1978840	XP_054262179.1 RNA-binding motif protein, X chromosome-like [Macrosteles quadrilineatus]	Arthropoda
NODE_8872_length_2050_cov_32.385707_g6294_i0.p1	2	2	1614670	XP_054262242.1 aldo-keto reductase family 1 member B1-like [Macrosteles quadrilineatus]	Arthropoda
NODE_13316_length_1483_cov_45.884780_g9796_i0.p1	6	4	3452680	XP_054262266.1 aldo-keto reductase family 1 member A1-like [Macrosteles quadrilineatus]	Arthropoda
NODE_7029_length_2404_cov_90.236786_g4944_i0.p1	8	4	17453400	XP_054262326.1 alpha-crystallin B chain [Macrosteles quadrilineatus]	Arthropoda
NODE_2896_length_3891_cov_7.509177_g1914_i0.p1	3	3	479972	XP_054262351.1 nidogen isoform X2 [Macrosteles quadrilineatus]	Arthropoda
NODE_21511_length_886_cov_215.756489_g16881_i0.p1	7	7	4502510	XP_054262365.1 muscle-specific protein 20-like [Macrosteles quadrilineatus]	Arthropoda
NODE_21017_length_908_cov_270.454874_g16436_i0.p1	8	8	19131400	XP_054262366.1 muscle-specific protein 20-like [Macrosteles quadrilineatus]	Arthropoda
NODE_5916_length_2681_cov_30.338326_g4123_i0.p1	3	3	571141	XP_054262404.1 phospholipase A-2-activating protein [Macrosteles quadrilineatus]	Arthropoda
NODE_3196_length_3707_cov_48.600275_g2143_i0.p1	7	5	1608050	XP_054262425.1 hypoxia up-regulated protein 1 [Macrosteles quadrilineatus]	Arthropoda
NODE_5808_length_2705_cov_23.169711_g4047_i0.p1	8	7	4457690	XP_054262457.1 RNA-binding protein squid-like [Macrosteles quadrilineatus]	Arthropoda
NODE_2411_length_4217_cov_60.921256_g1588_i0.p1;NODE_3727_length_3450_cov_91.522384_g1588_i2.p1	6	3	4044020	XP_054262471.1 uncharacterized protein CG45076-like isoform X5 [Macrosteles quadrilineatus]	Arthropoda
NODE_8712_length_2075_cov_64.876877_g1993_i1.p1	2	2	1528210	XP_054262493.1 leukotriene A-4 hydrolase-like isoform X2 [Macrosteles quadrilineatus]	Arthropoda
NODE_22521_length_842_cov_22.860131_g17816_i0.p1	1	1	232955	XP_054262555.1 peroxiredoxin-6-like [Macrosteles quadrilineatus]	Arthropoda
NODE_6122_length_2627_cov_350.527451_g4280_i0.p1	8	8	2216660	XP_054262614.1 arrestin homolog [Macrosteles quadrilineatus]	Arthropoda
NODE_17169_length_1141_cov_93.745301_g13041_i0.p1	4	4	9461770	XP_054262616.1 complement component 1 Q subcomponent-binding protein, mitochondrial [Macrosteles quadrilineatus]	Arthropoda
NODE_16099_length_1224_cov_113.066260_g12112_i0.p1	7	7	9078460	XP_054262625.1 electron transfer flavoprotein subunit beta-like isoform X1 [Macrosteles quadrilineatus]	Arthropoda
NODE_37812_length_482_cov_203.804938_g32694_i0.p2	2	2	28084000	XP_054262640.1 ATP synthase subunit g, mitochondrial-like [Macrosteles quadrilineatus]	Arthropoda
NODE_9226_length_1986_cov_20.536930_g6568_i0.p1	4	2	2039910	XP_054262674.1 spermine synthase-like isoform X1 [Macrosteles quadrilineatus]	Arthropoda
NODE_1385_length_5183_cov_35.206816_g884_i0.p1	1	1	3901840	XP_054262714.1 adenylosuccinate synthetase [Macrosteles quadrilineatus]	Arthropoda
NODE_10454_length_1806_cov_99.013302_g7181_i1.p1	6	1	8164940	XP_054262754.1 reticulon-1 isoform X1 [Macrosteles quadrilineatus]	Arthropoda
NODE_18306_length_1062_cov_157.289340_g7181_i3.p1	1	1	2847760	XP_054262758.1 reticulon-1-A isoform X5 [Macrosteles quadrilineatus]	Arthropoda
NODE_12786_length_1536_cov_88.620288_g7181_i2.p1	1	1	375237	XP_054262759.1 reticulon-1-A isoform X6 [Macrosteles quadrilineatus]	Arthropoda
NODE_4439_length_3162_cov_55.814911_g3022_i0.p1	3	3	3580130	XP_054262777.1 tol-Pal system protein TolA isoform X2 [Macrosteles quadrilineatus]	Arthropoda
NODE_3065_length_3772_cov_81.725575_g2044_i0.p1	6	3	3254880	XP_054262882.1 hexokinase-1-like [Macrosteles quadrilineatus]	Arthropoda
NODE_11964_length_1620_cov_10.547634_g8709_i0.p1	1	1	851644	XP_054262961.1 THO complex subunit 4-like [Macrosteles quadrilineatus]	Arthropoda
NODE_6409_length_2548_cov_37.426143_g4491_i0.p1	1	1	1589990	XP_054263072.1 ras GTPase-activating protein-binding protein 1-like isoform X4 [Macrosteles quadrilineatus]	Arthropoda
NODE_15200_length_1299_cov_63.366612_g11344_i0.p1	2	1	2791480	XP_054263096.1 MICOS complex subunit Mic19 [Macrosteles quadrilineatus]	Arthropoda
NODE_22201_length_854_cov_47.518662_g17520_i0.p1	2	1	541689	XP_054263135.1 eukaryotic translation initiation factor 3 subunit K [Macrosteles quadrilineatus]	Arthropoda
NODE_20788_length_919_cov_73.564133_g16221_i0.p1	3	3	4646640	XP_054263224.1 NADH dehydrogenase [ubiquinone] iron-sulfur protein 4, mitochondrial-like [Macrosteles quadrilineatus]	Arthropoda
NODE_23285_length_811_cov_34.881471_g18529_i0.p1	3	3	1283990	XP_054263256.1 muscle-specific protein 20-like [Macrosteles quadrilineatus]	Arthropoda
NODE_23513_length_803_cov_38.798898_g18736_i0.p1	1	1	684908	XP_054263293.1 malignant T-cell-amplified sequence 1 homolog [Macrosteles quadrilineatus]	Arthropoda
NODE_17565_length_1114_cov_263.893925_g13369_i0.p1	1	1	546037	XP_054263316.1 ferritin heavy chain [Macrosteles quadrilineatus]	Arthropoda
NODE_18924_length_1023_cov_278.391121_g14562_i0.p1	4	3	3686870	XP_054263357.1 ferritin subunit [Macrosteles quadrilineatus]	Arthropoda
NODE_12973_length_1517_cov_52.025000_g9508_i0.p1	4	4	2075380	XP_054263401.1 glyoxalase domain-containing protein 4-like isoform X2 [Macrosteles quadrilineatus]	Arthropoda
NODE_15368_length_1285_cov_132.171358_g11489_i0.p1	6	3	6779030	XP_054263406.1 fatty acid-binding protein, muscle-like [Macrosteles quadrilineatus]	Arthropoda
NODE_16882_length_1164_cov_245.778289_g12787_i0.p1	6	6	4952060	XP_054263406.1 fatty acid-binding protein, muscle-like [Macrosteles quadrilineatus]	Arthropoda
NODE_8145_length_2176_cov_125.061934_g5767_i0.p1	2	2	914113	XP_054263406.1 fatty acid-binding protein, muscle-like [Macrosteles quadrilineatus]	Arthropoda
NODE_12393_length_1576_cov_133.160774_g4664_i1.p1;NODE_6645_length_2494_cov_152.692180_g4664_i0.p1	3	2	1111630	XP_054263440.1 protein krasavietz [Macrosteles quadrilineatus]	Arthropoda
NODE_543_length_6876_cov_27.763495_g323_i0.p3	1	1	9935880	XP_054263454.1 single-stranded DNA-binding protein, mitochondrial [Macrosteles quadrilineatus]	Arthropoda
NODE_20106_length_956_cov_22.369738_g15610_i0.p1	2	2	1350050	XP_054263573.1 gem-associated protein 6-like [Macrosteles quadrilineatus]	Arthropoda
NODE_13459_length_1470_cov_127.151472_g4584_i1.p1	4	3	32494500	XP_054263640.1 RNA-binding protein squid isoform X4 [Macrosteles quadrilineatus]	Arthropoda
NODE_1488_length_5054_cov_99.221017_g955_i0.p1;NODE_2760_length_3976_cov_93.623237_g955_i1.p1	2	0	2550080	XP_054263678.1 sodium/potassium-transporting ATPase subunit alpha isoform X10 [Macrosteles quadrilineatus]	Arthropoda
NODE_288_length_8228_cov_97.168814_g160_i0.p1	18	16	1600770	XP_054263682.1 spectrin beta chain isoform X1 [Macrosteles quadrilineatus]	Arthropoda
NODE_1623_length_4911_cov_22.642739_g1049_i0.p1	7	7	1858820	XP_054263875.1 phosphoribosylformylglycinamidine synthase [Macrosteles quadrilineatus]	Arthropoda
NODE_24812_length_753_cov_263.183432_g19963_i0.p1	2	1	1940900	XP_054263887.1 U-scoloptoxin(16)-Er13a-like [Macrosteles quadrilineatus]	Arthropoda
NODE_21184_length_900_cov_45.957473_g16583_i0.p1	1	1	2235140	XP_054263928.1 probable pterin-4-alpha-carbinolamine dehydratase isoform X1 [Macrosteles quadrilineatus]	Arthropoda
NODE_14063_length_1407_cov_47.450376_g10410_i0.p1	4	2	3125460	XP_054263986.1 uncharacterized protein LOC128987254 [Macrosteles quadrilineatus]	Arthropoda
NODE_9089_length_2008_cov_40.343863_g1306_i2.p1	5	5	9131720	XP_054264129.1 fatty acid-binding protein, muscle-like [Macrosteles quadrilineatus]	Arthropoda
NODE_6787_length_2460_cov_224.838019_g355_i2.p1	11	6	20525100	XP_054264141.1 malate dehydrogenase, cytoplasmic-like [Macrosteles quadrilineatus]	Arthropoda
NODE_403_length_7502_cov_14.694276_g30_i2.p2	2	1	624806	XP_054264145.1 methionine adenosyltransferase 2 subunit beta-like [Macrosteles quadrilineatus]	Arthropoda
NODE_13153_length_1500_cov_8.562895_g9659_i0.p1	1	1	135774	XP_054264180.1 myrosinase 1-like isoform X1 [Macrosteles quadrilineatus]	Arthropoda
NODE_8274_length_2153_cov_64.120906_g5872_i0.p1	4	4	2910740	XP_054264254.1 T-complex protein 1 subunit beta [Macrosteles quadrilineatus]	Arthropoda
NODE_19164_length_1009_cov_49.717811_g14774_i0.p1	2	2	224422	XP_054264322.1 26S proteasome non-ATPase regulatory subunit 8-like [Macrosteles quadrilineatus]	Arthropoda
NODE_9602_length_1928_cov_69.857915_g6854_i0.p1	7	6	2525950	XP_054264354.1 T-complex protein 1 subunit delta [Macrosteles quadrilineatus]	Arthropoda
NODE_8515_length_2111_cov_17.570796_g6044_i0.p1	3	2	1104750	XP_054264380.1 cytosol aminopeptidase-like isoform X2 [Macrosteles quadrilineatus]	Arthropoda
NODE_3696_length_3467_cov_18.430383_g2508_i0.p1	4	4	1190370	XP_054264427.1 FK506-binding protein 59 isoform X2 [Macrosteles quadrilineatus]	Arthropoda
NODE_30520_length_599_cov_181.237548_g25473_i0.p1	6	6	14621600	XP_054264453.1 60S acidic ribosomal protein P2 [Macrosteles quadrilineatus]	Arthropoda
NODE_8368_length_2137_cov_150.248544_g5942_i0.p1	5	0	12749000	XP_054264463.1 PDZ and LIM domain protein 3 isoform X8 [Macrosteles quadrilineatus]	Arthropoda
NODE_5754_length_2718_cov_44.071185_g4009_i0.p1;NODE_6053_length_2644_cov_45.067004_g4009_i1.p1	4	3	1988070	XP_054264523.1 hexokinase type 2 isoform X3 [Macrosteles quadrilineatus]	Arthropoda
NODE_19602_length_984_cov_118.857773_g15162_i0.p1	1	1	5511510	XP_054264562.1 astacin-like [Macrosteles quadrilineatus]	Arthropoda
NODE_6024_length_2654_cov_40.006985_g4205_i0.p1	1	1	6547050	XP_054264591.1 uncharacterized protein LOC128987657 isoform X1 [Macrosteles quadrilineatus]	Arthropoda
NODE_14774_length_1333_cov_285.151274_g10986_i0.p1	7	1	74440900	XP_054264599.1 uncharacterized protein LOC128987657 isoform X6 [Macrosteles quadrilineatus]	Arthropoda
NODE_1246_length_5365_cov_75.748109_g602_i3.p1	21	16	12114200	XP_054264707.1 PDZ and LIM domain protein Zasp-like isoform X4 [Macrosteles quadrilineatus]	Arthropoda
NODE_957_length_5807_cov_28.885864_g602_i0.p1	1	1	554674	XP_054264707.1 PDZ and LIM domain protein Zasp-like isoform X4 [Macrosteles quadrilineatus]	Arthropoda
NODE_5772_length_2712_cov_69.183302_g4021_i0.p1	8	3	1805900	XP_054264708.1 uncharacterized protein LOC128987731 isoform X1 [Macrosteles quadrilineatus]	Arthropoda
NODE_9111_length_2005_cov_34.036826_g6474_i0.p1	5	4	1199270	XP_054264816.1 xaa-Pro aminopeptidase ApepP isoform X1 [Macrosteles quadrilineatus]	Arthropoda
NODE_16236_length_1213_cov_251.980634_g316_i3.p1	8	5	14336900	XP_054264818.1 transaldolase-like [Macrosteles quadrilineatus]	Arthropoda
NODE_10282_length_1833_cov_200.165718_g492_i3.p1;NODE_10484_length_1802_cov_164.377391_g492_i4.p1;NODE_12191_length_1598_cov_191.510848_g492_i5.p1;NODE_12198_length_1597_cov_190.751316_g492_i6.p1;NODE_7251_length_2358_cov_132.078474_g492_i1.p1;NODE_7502_length_2304_cov_131.636282_g492_i2.p1;NODE_795_length_6139_cov_50.914880_g492_i0.p1	4	0	1765070	XP_054264868.1 antichymotrypsin-2-like isoform X2 [Macrosteles quadrilineatus]	Arthropoda
NODE_21324_length_893_cov_37.935049_g16712_i0.p1	1	1	261146	XP_054264890.1 prenylated Rab acceptor protein 1 isoform X2 [Macrosteles quadrilineatus]	Arthropoda
NODE_5253_length_2864_cov_125.264442_g3632_i0.p1	2	2	11144700	XP_054264963.1 uncharacterized protein LOC128987902 [Macrosteles quadrilineatus]	Arthropoda
NODE_3324_length_3645_cov_47.436659_g2229_i0.p1	4	4	2000520	XP_054265138.1 bifunctional 3'-phosphoadenosine 5'-phosphosulfate synthase 2 isoform X2 [Macrosteles quadrilineatus]	Arthropoda
NODE_2111_length_4443_cov_9.051764_g1392_i0.p2	2	2	642372	XP_054265146.1 glutaredoxin-related protein 5, mitochondrial-like [Macrosteles quadrilineatus]	Arthropoda
NODE_586_length_6706_cov_61.134711_g356_i0.p1	6	6	802050	XP_054265178.1 uncharacterized protein LOC128988028 isoform X2 [Macrosteles quadrilineatus]	Arthropoda
NODE_13991_length_1414_cov_196.086013_g9774_i1.p1	1	0	279304	XP_054265212.1 endoglucanase-like [Macrosteles quadrilineatus]	Arthropoda
NODE_7231_length_2362_cov_48.340044_g5093_i0.p1	4	4	3873030	XP_054265289.1 uncharacterized protein LOC128988106 [Macrosteles quadrilineatus]	Arthropoda
NODE_2501_length_4157_cov_216.637255_g866_i1.p1	35	26	28938200	XP_054265308.1 2-oxoglutarate dehydrogenase complex component E1 isoform X2 [Macrosteles quadrilineatus]	Arthropoda
NODE_730_length_6312_cov_33.031917_g450_i0.p1	3	3	3749360	XP_054265320.1 electron transfer flavoprotein-ubiquinone oxidoreductase, mitochondrial isoform X2 [Macrosteles quadrilineatus]	Arthropoda
NODE_588_length_6705_cov_84.790887_g11_i7.p1	3	3	415951	XP_054265328.1 xanthine dehydrogenase-like [Macrosteles quadrilineatus]	Arthropoda
NODE_2237_length_4347_cov_144.041452_g31_i22.p1	4	2	2703960	XP_054265338.1 transferrin [Macrosteles quadrilineatus]	Arthropoda
NODE_31162_length_587_cov_46.427451_g26103_i0.p1	1	1	133504	XP_054265347.1 uncharacterized protein LOC128988146 [Macrosteles quadrilineatus]	Arthropoda
NODE_10072_length_1859_cov_59.966330_g7230_i0.p1	5	4	3133040	XP_054265356.1 neurofilament heavy polypeptide-like [Macrosteles quadrilineatus]	Arthropoda
NODE_1261_length_5339_cov_39.217598_g797_i0.p1	1	1	151836	XP_054265473.1 protein kinase shaggy-like isoform X5 [Macrosteles quadrilineatus]	Arthropoda
NODE_976_length_5765_cov_35.492616_g614_i0.p2	2	2	3054450	XP_054265496.1 isocitrate dehydrogenase [NADP] cytoplasmic [Macrosteles quadrilineatus]	Arthropoda
NODE_4201_length_3251_cov_82.025835_g56_i1.p1	9	8	2668350	XP_054265509.1 heterogeneous nuclear ribonucleoprotein Q-like isoform X1 [Macrosteles quadrilineatus]	Arthropoda
NODE_608_length_6651_cov_29.112717_g368_i0.p1	6	6	2511470	XP_054265526.1 ATP-dependent 6-phosphofructokinase isoform X3 [Macrosteles quadrilineatus]	Arthropoda
NODE_12095_length_1607_cov_37.393464_g8812_i0.p1	2	1	1410050	XP_054265621.1 uncharacterized protein LOC128988395 [Macrosteles quadrilineatus]	Arthropoda
NODE_4392_length_3181_cov_15.381121_g2990_i0.p1	3	2	1698110	XP_054265634.1 heat shock protein 68-like [Macrosteles quadrilineatus]	Arthropoda
NODE_6394_length_2554_cov_31.436819_g801_i2.p1	1	1	271850	XP_054265731.1 disks large 1 tumor suppressor protein-like isoform X6 [Macrosteles quadrilineatus]	Arthropoda
NODE_2866_length_3909_cov_18.639092_g1898_i0.p1	3	2	858223	XP_054265739.1 probable maleylacetoacetate isomerase 2 [Macrosteles quadrilineatus]	Arthropoda
NODE_15621_length_1263_cov_3.660202_g11696_i0.p1	1	1	208017	XP_054265786.1 dehydrogenase/reductase SDR family member 11-like [Macrosteles quadrilineatus]	Arthropoda
NODE_5818_length_2703_cov_43.696877_g4054_i0.p1	11	10	2764180	XP_054265806.1 dipeptidyl peptidase 3 isoform X1 [Macrosteles quadrilineatus]	Arthropoda
NODE_16705_length_1177_cov_235.305455_g12397_i1.p1	6	3	94901900	XP_054265829.1 troponin I isoform X5 [Macrosteles quadrilineatus]	Arthropoda
NODE_16426_length_1198_cov_214.512043_g12397_i0.p1	3	1	6599680	XP_054265831.1 troponin I isoform X7 [Macrosteles quadrilineatus]	Arthropoda
NODE_18465_length_1051_cov_197.172485_g14160_i0.p2	12	10	101549000	XP_054265836.1 troponin I isoform X12 [Macrosteles quadrilineatus]	Arthropoda
NODE_6817_length_2453_cov_39.971801_g4789_i0.p1	4	4	1175750	XP_054265944.1 dolichyl-diphosphooligosaccharide--protein glycosyltransferase subunit 2-like [Macrosteles quadrilineatus]	Arthropoda
NODE_5209_length_2878_cov_67.482685_g3595_i0.p1	2	2	542486	XP_054265953.1 atlastin isoform X1 [Macrosteles quadrilineatus]	Arthropoda
NODE_1273_length_5326_cov_88.993332_g806_i0.p1	6	6	3759940	XP_054266042.1 uncharacterized protein LOC128988613 isoform X1 [Macrosteles quadrilineatus]	Arthropoda
NODE_7793_length_2244_cov_74.907707_g5506_i0.p1	1	1	63079.3	XP_054266048.1 facilitated trehalose transporter Tret1-2 homolog isoform X2 [Macrosteles quadrilineatus]	Arthropoda
NODE_11200_length_1710_cov_183.755664_g8120_i0.p1	4	3	8173880	XP_054266107.1 NADH-ubiquinone oxidoreductase 49 kDa subunit [Macrosteles quadrilineatus]	Arthropoda
NODE_13570_length_1458_cov_48.204200_g10000_i0.p1	2	2	1578700	XP_054266152.1 galactose mutarotase-like isoform X1 [Macrosteles quadrilineatus]	Arthropoda
NODE_598_length_6680_cov_18.248372_g360_i0.p1	5	4	2364960	XP_054266209.1 adenylyl cyclase-associated protein 1-like isoform X1 [Macrosteles quadrilineatus]	Arthropoda
NODE_6339_length_2569_cov_44.319422_g4442_i0.p1;NODE_6545_length_2518_cov_45.816059_g4442_i1.p1	3	2	369611	XP_054266214.1 glutamine--fructose-6-phosphate aminotransferase [isomerizing] 2-like isoform X1 [Macrosteles quadrilineatus]	Arthropoda
NODE_23901_length_787_cov_124.890141_g19102_i0.p1	2	2	4536490	XP_054266244.1 eukaryotic translation initiation factor 5A [Macrosteles quadrilineatus]	Arthropoda
NODE_6302_length_2578_cov_15.686126_g4413_i0.p1	1	1	414116	XP_054266357.1 UMP-CMP kinase-like [Macrosteles quadrilineatus]	Arthropoda
NODE_5636_length_2751_cov_158.728871_g3917_i0.p1	2	2	2254530	XP_054266368.1 delta-1-pyrroline-5-carboxylate dehydrogenase, mitochondrial-like [Macrosteles quadrilineatus]	Arthropoda
NODE_1862_length_4654_cov_111.330347_g1219_i0.p1	4	3	3106860	XP_054266373.1 glutathione S-transferase 1-1-like [Macrosteles quadrilineatus]	Arthropoda
NODE_23078_length_819_cov_38.281671_g3_i11.p1;NODE_4114_length_3292_cov_100.684603_g3_i8.p4	2	0	1495070	XP_054266483.1 rhodanese domain-containing protein CG4456-like isoform X2 [Macrosteles quadrilineatus]	Arthropoda
NODE_32755_length_556_cov_39.872651_g27676_i0.p2	1	1	283249	XP_054266546.1 ubiquitin-fold modifier 1-like isoform X2 [Macrosteles quadrilineatus]	Arthropoda
NODE_21204_length_899_cov_99.237226_g16601_i0.p1	1	1	4040150	XP_054266613.1 NADH dehydrogenase [ubiquinone] 1 beta subcomplex subunit 5, mitochondrial [Macrosteles quadrilineatus]	Arthropoda
NODE_9355_length_1966_cov_42.229751_g6666_i0.p1	2	2	2371180	XP_054266646.1 thioredoxin domain-containing protein 5 homolog [Macrosteles quadrilineatus]	Arthropoda
NODE_4002_length_3336_cov_241.750844_g2719_i0.p1	9	9	4304060	XP_054266677.1 polyadenylate-binding protein 4-like [Macrosteles quadrilineatus]	Arthropoda
NODE_1676_length_4848_cov_74.986586_g1089_i0.p1	1	1	2247020	XP_054266704.1 rab GDP dissociation inhibitor alpha [Macrosteles quadrilineatus]	Arthropoda
NODE_16734_length_1175_cov_141.599271_g12657_i0.p1	5	5	6135240	XP_054266705.1 elongation factor 1-beta'-like [Macrosteles quadrilineatus]	Arthropoda
NODE_9154_length_1997_cov_70.551042_g6508_i0.p1	9	7	14868100	XP_054266722.1 T-complex protein 1 subunit alpha [Macrosteles quadrilineatus]	Arthropoda
NODE_6389_length_2555_cov_52.958434_g4479_i0.p1	9	6	1096730	XP_054266726.1 prolyl endopeptidase isoform X1 [Macrosteles quadrilineatus]	Arthropoda
NODE_3611_length_3503_cov_50.445126_g2448_i0.p1	6	6	1677440	XP_054266744.1 heat shock 70 kDa protein 4 [Macrosteles quadrilineatus]	Arthropoda
NODE_6812_length_2454_cov_209.092133_g4569_i1.p1	12	8	16129900	XP_054266746.1 NADP-dependent malic enzyme-like isoform X1 [Macrosteles quadrilineatus]	Arthropoda
NODE_4684_length_3058_cov_165.257632_g3205_i0.p1	22	21	32102800	XP_054266749.1 NADP-dependent malic enzyme [Macrosteles quadrilineatus]	Arthropoda
NODE_8540_length_2106_cov_151.987186_g5378_i2.p1	3	1	493599	XP_054267127.1 lipid storage droplets surface-binding protein 1-like isoform X3 [Macrosteles quadrilineatus]	Arthropoda
NODE_12032_length_1613_cov_160.442057_g8763_i0.p1	3	3	454598	XP_054267345.1 lysosomal acid phosphatase-like [Macrosteles quadrilineatus]	Arthropoda
NODE_14502_length_1360_cov_71.289945_g10774_i0.p1	7	7	2654840	XP_054267442.1 pyrroline-5-carboxylate reductase 3 [Macrosteles quadrilineatus]	Arthropoda
NODE_16249_length_1212_cov_184.620264_g1790_i10.p1	9	2	2513270	XP_054267460.1 probable elongation factor 1-delta isoform X3 [Macrosteles quadrilineatus]	Arthropoda
NODE_4205_length_3249_cov_70.734868_g2860_i0.p1	8	3	14794200	XP_054267508.1 proteoglycan 4 isoform X2 [Macrosteles quadrilineatus]	Arthropoda
NODE_8942_length_2036_cov_95.234303_g6346_i0.p1	5	5	1558330	XP_054267522.1 V-type proton ATPase subunit H isoform X1 [Macrosteles quadrilineatus]	Arthropoda
NODE_6325_length_2573_cov_180.574119_g4430_i0.p1	2	2	3991670	XP_054267559.1 NADH-ubiquinone oxidoreductase 75 kDa subunit, mitochondrial-like [Macrosteles quadrilineatus]	Arthropoda
NODE_2069_length_4478_cov_21.951602_g1362_i0.p1	1	1	621886	XP_054267565.1 galactose-1-phosphate uridylyltransferase isoform X2 [Macrosteles quadrilineatus]	Arthropoda
NODE_7856_length_2231_cov_72.538997_g5550_i0.p1	2	2	1147150	XP_054267590.1 glyoxylate reductase/hydroxypyruvate reductase [Macrosteles quadrilineatus]	Arthropoda
NODE_4700_length_3048_cov_32.258835_g3218_i0.p1	8	8	4607820	XP_054267630.1 RNA-binding protein lark-like isoform X2 [Macrosteles quadrilineatus]	Arthropoda
NODE_22608_length_839_cov_27.167979_g17899_i0.p1	4	3	1765400	XP_054267655.1 uncharacterized protein LOC128989685 isoform X4 [Macrosteles quadrilineatus]	Arthropoda
NODE_20765_length_920_cov_269.100830_g16201_i0.p1	7	7	6862880	XP_054267657.1 40S ribosomal protein S2 [Macrosteles quadrilineatus]	Arthropoda
NODE_12014_length_1615_cov_19.611834_g4912_i1.p1;NODE_6983_length_2416_cov_15.839248_g4912_i0.p1	2	0	1298430	XP_054267679.1 mitochondrial 2-oxoglutarate/malate carrier protein-like [Macrosteles quadrilineatus]	Arthropoda
NODE_8908_length_2042_cov_111.091094_g6320_i0.p1	8	6	17877600	XP_054267765.1 peptidyl-prolyl cis-trans isomerase [Macrosteles quadrilineatus]	Arthropoda
NODE_13507_length_1465_cov_23.742795_g9948_i0.p1	2	2	200931	XP_054267818.1 probable enoyl-CoA hydratase echA8 [Macrosteles quadrilineatus]	Arthropoda
NODE_12055_length_1611_cov_31.771838_g8782_i0.p1	7	4	2408230	XP_054267829.1 serine/threonine-protein phosphatase 2B catalytic subunit 2-like isoform X5 [Macrosteles quadrilineatus]	Arthropoda
NODE_18483_length_1050_cov_92.546763_g14176_i0.p1	3	2	688230	XP_054267931.1 adenylate kinase [Macrosteles quadrilineatus]	Arthropoda
NODE_14236_length_1389_cov_19.869665_g10553_i0.p1	1	0	361154	XP_054267945.1 glycerol-3-phosphate phosphatase-like [Macrosteles quadrilineatus]	Arthropoda
NODE_6509_length_2524_cov_205.189211_g4563_i0.p1	1	0	2705290	XP_054267951.1 FK506-binding protein 5-like isoform X1 [Macrosteles quadrilineatus]	Arthropoda
NODE_16324_length_1206_cov_36.469442_g12310_i0.p1	3	2	8122140	XP_054267953.1 golgin subfamily A member 6-like protein 25 isoform X3 [Macrosteles quadrilineatus]	Arthropoda
NODE_9682_length_1917_cov_169.731522_g6915_i0.p1	3	2	28391600	XP_054267958.1 tropomyosin-1, isoforms 33/34-like isoform X3 [Macrosteles quadrilineatus]	Arthropoda
NODE_13746_length_1440_cov_75.762289_g10146_i0.p1	3	3	1340970	XP_054268010.1 26S proteasome non-ATPase regulatory subunit 13-like [Macrosteles quadrilineatus]	Arthropoda
NODE_20336_length_943_cov_109.331409_g15814_i0.p1	4	4	7273900	XP_054268015.1 40S ribosomal protein S12-like [Macrosteles quadrilineatus]	Arthropoda
NODE_9483_length_1942_cov_28.452547_g6760_i0.p1	4	4	943167	XP_054268020.1 sideroflexin-1-like [Macrosteles quadrilineatus]	Arthropoda
NODE_525_length_6950_cov_25.998691_g123_i1.p1	4	0	714433	XP_054268033.1 uncharacterized protein LOC128989922 isoform X2 [Macrosteles quadrilineatus]	Arthropoda
NODE_1450_length_5104_cov_76.205888_g123_i5.p1	6	2	5909280	XP_054268037.1 uncharacterized protein LOC128989922 isoform X6 [Macrosteles quadrilineatus]	Arthropoda
NODE_2102_length_4450_cov_25.970272_g1386_i0.p1	3	2	1495650	XP_054268046.1 fragile X messenger ribonucleoprotein 1 homolog isoform X3 [Macrosteles quadrilineatus]	Arthropoda
NODE_20471_length_936_cov_108.593714_g15931_i0.p1;NODE_23836_length_790_cov_120.208976_g15931_i1.p1	4	3	18714100	XP_054268126.1 cytochrome b-c1 complex subunit 7-like [Macrosteles quadrilineatus]	Arthropoda
NODE_14577_length_1353_cov_23.537618_g10837_i0.p1	2	2	2650270	XP_054268160.1 aminomethyltransferase, mitochondrial-like isoform X1 [Macrosteles quadrilineatus]	Arthropoda
NODE_4718_length_3042_cov_271.934570_g1790_i2.p1	4	4	44731700	XP_054268203.1 soma ferritin-like [Macrosteles quadrilineatus]	Arthropoda
NODE_8299_length_2149_cov_10.398649_g5892_i0.p1	1	1	125714	XP_054268250.1 5'-nucleotidase domain-containing protein 3-like isoform X2 [Macrosteles quadrilineatus]	Arthropoda
NODE_6860_length_2444_cov_30.377693_g4821_i0.p1	3	3	1431500	XP_054268260.1 venom carboxylesterase-6-like [Macrosteles quadrilineatus]	Arthropoda
NODE_21848_length_870_cov_25.532156_g17198_i0.p1	4	2	3697100	XP_054268370.1 protein dj-1beta-like [Macrosteles quadrilineatus]	Arthropoda
NODE_6337_length_2569_cov_120.577849_g4440_i0.p1	11	10	6692880	XP_054268375.1 very long-chain specific acyl-CoA dehydrogenase, mitochondrial [Macrosteles quadrilineatus]	Arthropoda
NODE_15250_length_1295_cov_106.793103_g11387_i0.p1	7	4	12798100	XP_054268434.1 glutathione S-transferase 1-like isoform X1 [Macrosteles quadrilineatus]	Arthropoda
NODE_709_length_6370_cov_95.197203_g436_i0.p1	3	2	915704	XP_054268457.1 mucin-2-like [Macrosteles quadrilineatus]	Arthropoda
NODE_23743_length_794_cov_253.923291_g8043_i1.p1	1	1	1552190	XP_054268511.1 uncharacterized protein LOC128990235 [Macrosteles quadrilineatus]	Arthropoda
NODE_11807_length_1637_cov_217.541667_g8592_i0.p1	24	18	267775000	XP_054268580.1 arginine kinase isoform X1 [Macrosteles quadrilineatus]	Arthropoda
NODE_12302_length_1587_cov_333.292715_g8592_i1.p1	2	2	265947000	XP_054268581.1 arginine kinase isoform X2 [Macrosteles quadrilineatus]	Arthropoda
NODE_8308_length_2147_cov_37.706763_g5900_i0.p1	6	5	2272500	XP_054268591.1 4-aminobutyrate aminotransferase, mitochondrial-like [Macrosteles quadrilineatus]	Arthropoda
NODE_1925_length_4592_cov_25.604430_g1263_i0.p1	3	3	1488600	XP_054268603.1 4-aminobutyrate aminotransferase, mitochondrial-like [Macrosteles quadrilineatus]	Arthropoda
NODE_11143_length_1717_cov_187.464024_g8071_i0.p1	14	12	38580300	XP_054268685.1 tubulin beta chain-like [Macrosteles quadrilineatus]	Arthropoda
NODE_7094_length_2390_cov_103.676610_g4994_i0.p1	1	1	109487	XP_054268695.1 V-type proton ATPase subunit S1 [Macrosteles quadrilineatus]	Arthropoda
NODE_20378_length_941_cov_163.754630_g15853_i0.p1	3	2	7114380	XP_054268709.1 40S ribosomal protein S10-like [Macrosteles quadrilineatus]	Arthropoda
NODE_6734_length_2473_cov_128.231219_g4726_i0.p1	1	1	188671	XP_054268747.1 eukaryotic translation initiation factor 4E-binding protein 1-like [Macrosteles quadrilineatus]	Arthropoda
NODE_17436_length_1123_cov_193.623327_g13258_i0.p1	3	3	2120460	XP_054268749.1 kielin/chordin-like protein [Macrosteles quadrilineatus]	Arthropoda
NODE_11960_length_1620_cov_147.121841_g8707_i0.p1;NODE_12539_length_1560_cov_157.929872_g8707_i1.p1	2	0	946304	XP_054268770.1 translocating chain-associated membrane protein 1 isoform X1 [Macrosteles quadrilineatus]	Arthropoda
NODE_6194_length_2608_cov_28.459897_g4331_i0.p1	1	1	1208480	XP_054268811.1 CDGSH iron-sulfur domain-containing protein 2 homolog [Macrosteles quadrilineatus]	Arthropoda
NODE_18300_length_1063_cov_3.204868_g14011_i0.p1	2	1	521401	XP_054268919.1 uncharacterized protein LOC128990538 isoform X2 [Macrosteles quadrilineatus]	Arthropoda
NODE_13858_length_1428_cov_14.824574_g10234_i0.p1	2	2	2561390	XP_054269081.1 copper transport protein ATOX1-like [Macrosteles quadrilineatus]	Arthropoda
NODE_10679_length_1776_cov_27.640377_g7705_i0.p1	3	3	2791150	XP_054269143.1 dihydrolipoyllysine-residue acetyltransferase component of pyruvate dehydrogenase complex, mitochondrial-like isoform X1 [Macrosteles quadrilineatus]	Arthropoda
NODE_5214_length_2877_cov_24.301429_g3599_i0.p1	1	1	174856	XP_054269209.1 glutamyl aminopeptidase-like isoform X2 [Macrosteles quadrilineatus]	Arthropoda
NODE_21978_length_864_cov_245.870394_g17317_i0.p1	5	4	6872890	XP_054269218.1 60S ribosomal protein L7 [Macrosteles quadrilineatus]	Arthropoda
NODE_6717_length_2478_cov_13.626406_g4715_i0.p1	2	2	185187	XP_054269259.1 phenylalanine--tRNA ligase beta subunit [Macrosteles quadrilineatus]	Arthropoda
NODE_16045_length_1229_cov_163.909722_g12066_i0.p1	3	3	9398380	XP_054269267.1 uncharacterized protein LOC128990744 [Macrosteles quadrilineatus]	Arthropoda
NODE_49039_length_387_cov_290.293548_g43901_i0.p1	1	1	8089270	XP_054269378.1 vitellogenin-1-like [Macrosteles quadrilineatus]	Arthropoda
NODE_7680_length_2266_cov_28.277296_g2395_i1.p1	3	3	342388	XP_054269429.1 RNA-binding protein 45-like [Macrosteles quadrilineatus]	Arthropoda
NODE_9871_length_1889_cov_234.333885_g7068_i0.p1	3	3	1222290	XP_054269433.1 cytochrome P450 4g15-like [Macrosteles quadrilineatus]	Arthropoda
NODE_16950_length_1159_cov_182.388170_g12851_i0.p1	3	3	8408360	XP_054269513.1 60S ribosomal protein L22 [Macrosteles quadrilineatus]	Arthropoda
NODE_8388_length_2133_cov_124.898346_g5957_i0.p1	7	7	5509510	XP_054269604.1 protein disulfide-isomerase A6 homolog [Macrosteles quadrilineatus]	Arthropoda
NODE_17394_length_1126_cov_41.087703_g13221_i0.p1	1	1	1314730	XP_054269711.1 uncharacterized protein LOC128991027 [Macrosteles quadrilineatus]	Arthropoda
NODE_2521_length_4143_cov_13.950320_g1663_i0.p1	1	1	758977	XP_054269718.1 inositol-3-phosphate synthase 1-B [Macrosteles quadrilineatus]	Arthropoda
NODE_15800_length_1247_cov_188.613675_g11856_i0.p1	2	2	791581	XP_054269778.1 trypsin alpha-like [Macrosteles quadrilineatus]	Arthropoda
NODE_280_length_8315_cov_140.407380_g71_i3.p2	4	3	1011810	XP_054269827.1 hydroxypyruvate reductase-like [Macrosteles quadrilineatus]	Arthropoda
NODE_9489_length_1941_cov_56.524678_g6765_i0.p1	4	2	827755	XP_054270097.1 uncharacterized protein LOC128991315 [Macrosteles quadrilineatus]	Arthropoda
NODE_7335_length_2338_cov_53.657674_g4676_i2.p1	3	2	3883440	XP_054270171.1 serine-arginine protein 55 isoform X4 [Macrosteles quadrilineatus]	Arthropoda
NODE_647_length_6513_cov_89.498135_g394_i0.p1	5	2	1280800	XP_054270190.1 eukaryotic translation initiation factor 4 gamma 1-like isoform X1 [Macrosteles quadrilineatus]	Arthropoda
NODE_1477_length_5069_cov_82.051883_g225_i1.p1	8	6	1069400	XP_054270207.1 insulin-like growth factor 2 mRNA-binding protein 1 isoform X2 [Macrosteles quadrilineatus]	Arthropoda
NODE_1893_length_4624_cov_139.682208_g1240_i0.p1	2	1	1093910	XP_054270328.1 importin-5 isoform X2 [Macrosteles quadrilineatus]	Arthropoda
NODE_3676_length_3475_cov_49.265156_g2493_i0.p1	4	3	1449900	XP_054270342.1 ATP-dependent RNA helicase DDX3X-like [Macrosteles quadrilineatus]	Arthropoda
NODE_17282_length_1133_cov_48.309659_g12828_i1.p1	2	2	1981590	XP_054270356.1 phosphoserine phosphatase isoform X2 [Macrosteles quadrilineatus]	Arthropoda
NODE_9140_length_2001_cov_48.467256_g6496_i0.p1	5	2	1319940	XP_054270422.1 eukaryotic translation initiation factor 2 subunit 3-like isoform X3 [Macrosteles quadrilineatus]	Arthropoda
NODE_11280_length_1699_cov_147.130703_g8173_i0.p1	9	9	16381100	XP_054270478.1 triosephosphate isomerase [Macrosteles quadrilineatus]	Arthropoda
NODE_8711_length_2075_cov_197.059560_g6184_i0.p1	8	3	14199000	XP_054270557.1 chitinase-like protein Idgf4 [Macrosteles quadrilineatus]	Arthropoda
NODE_1525_length_5021_cov_36.613471_g981_i0.p1	4	4	1056050	XP_054270572.1 uncharacterized protein LOC128991582 [Macrosteles quadrilineatus]	Arthropoda
NODE_8127_length_2178_cov_206.603522_g5753_i0.p1	2	1	671370	XP_054270575.1 probable maltase [Macrosteles quadrilineatus]	Arthropoda
NODE_2808_length_3944_cov_135.193949_g615_i3.p1	1	1	1284210	XP_054270640.1 spectrin alpha chain-like isoform X4 [Macrosteles quadrilineatus]	Arthropoda
NODE_1003_length_5718_cov_142.652012_g615_i1.p1;NODE_978_length_5760_cov_140.866444_g615_i0.p1	3	0	1537410	XP_054270640.1 spectrin alpha chain-like isoform X4 [Macrosteles quadrilineatus]	Arthropoda
NODE_6744_length_2471_cov_30.988722_g4736_i0.p1	2	2	1789420	XP_054270719.1 synapse-associated protein of 47 kDa-like isoform X4 [Macrosteles quadrilineatus]	Arthropoda
NODE_595_length_6684_cov_93.484940_g359_i0.p1	5	5	6273060	XP_054270727.1 Y-box factor homolog isoform X2 [Macrosteles quadrilineatus]	Arthropoda
NODE_6666_length_2490_cov_40.847493_g689_i11.p1	8	2	4982820	XP_054270754.1 hrp65 protein-like isoform X3 [Macrosteles quadrilineatus]	Arthropoda
NODE_20961_length_911_cov_229.971223_g16385_i0.p1	6	6	7345030	XP_054270763.1 60S ribosomal protein L7a-like [Macrosteles quadrilineatus]	Arthropoda
NODE_9292_length_1976_cov_231.390205_g6617_i0.p1	3	2	74182400	XP_054270810.1 probable citrate synthase 2, mitochondrial [Macrosteles quadrilineatus]	Arthropoda
NODE_10058_length_1861_cov_139.843049_g7220_i0.p1	7	7	9103700	XP_054270924.1 V-type proton ATPase subunit E-like [Macrosteles quadrilineatus]	Arthropoda
NODE_1715_length_4808_cov_13.939970_g1112_i0.p3	1	1	2951460	XP_054270932.1 adenosine 5'-monophosphoramidase HINT1-like isoform X1 [Macrosteles quadrilineatus]	Arthropoda
NODE_2392_length_4234_cov_28.224441_g1572_i0.p1	7	7	952875	XP_054270976.1 5-oxoprolinase-like [Macrosteles quadrilineatus]	Arthropoda
NODE_7457_length_2312_cov_50.270694_g5257_i0.p1;NODE_7701_length_2261_cov_52.662088_g5257_i1.p1	6	4	1390230	XP_054270985.1 EH domain-containing protein 3 isoform X3 [Macrosteles quadrilineatus]	Arthropoda
NODE_9866_length_1890_cov_70.942085_g7065_i0.p1	11	9	2386760	XP_054270990.1 T-complex protein 1 subunit theta [Macrosteles quadrilineatus]	Arthropoda
NODE_19667_length_980_cov_239.348837_g15222_i0.p1	5	3	6717980	XP_054271046.1 ATP synthase subunit b, mitochondrial [Macrosteles quadrilineatus]	Arthropoda
NODE_17338_length_1130_cov_39.778727_g13178_i0.p1	5	3	5173150	XP_054271057.1 thymosin beta-like isoform X2 [Macrosteles quadrilineatus]	Arthropoda
NODE_9795_length_1900_cov_158.702139_g7009_i0.p1	15	14	8609990	XP_054271060.1 6-phosphogluconate dehydrogenase, decarboxylating-like [Macrosteles quadrilineatus]	Arthropoda
NODE_6432_length_2543_cov_36.023925_g4507_i0.p1	10	8	4263870	XP_054271086.1 annexin B9 isoform X1 [Macrosteles quadrilineatus]	Arthropoda
NODE_12549_length_1559_cov_124.481781_g9167_i0.p1	2	2	738812	XP_054271101.1 legumain-like [Macrosteles quadrilineatus]	Arthropoda
NODE_20833_length_917_cov_140.779762_g16265_i0.p1	4	4	2032210	XP_054271115.1 superoxide dismutase [Cu-Zn]-like [Macrosteles quadrilineatus]	Arthropoda
NODE_10204_length_1842_cov_74.730312_g7333_i0.p1	3	2	1013550	XP_054271118.1 asparagine synthetase [glutamine-hydrolyzing]-like isoform X1 [Macrosteles quadrilineatus]	Arthropoda
NODE_12884_length_1526_cov_44.227743_g9432_i0.p1	2	2	672107	XP_054271154.1 calcyclin-binding protein [Macrosteles quadrilineatus]	Arthropoda
NODE_8678_length_2082_cov_18.451870_g6162_i0.p1	3	3	743643	XP_054271158.1 ras-like protein 2 [Macrosteles quadrilineatus]	Arthropoda
NODE_4927_length_2969_cov_96.315007_g3391_i0.p1	3	3	690839	XP_054271183.1 amidophosphoribosyltransferase-like [Macrosteles quadrilineatus]	Arthropoda
NODE_12275_length_1590_cov_142.782551_g8954_i0.p1	8	5	3346290	XP_054271184.1 bifunctional phosphoribosylaminoimidazole carboxylase/phosphoribosylaminoimidazole succinocarboxamide synthetase [Macrosteles quadrilineatus]	Arthropoda
NODE_18552_length_1046_cov_57.005160_g14237_i0.p1	3	3	3093270	XP_054271188.1 c-Myc-binding protein [Macrosteles quadrilineatus]	Arthropoda
NODE_15174_length_1302_cov_16.567347_g11320_i0.p1	1	1	1019190	XP_054271193.1 protein SCO1 homolog, mitochondrial [Macrosteles quadrilineatus]	Arthropoda
NODE_1652_length_4873_cov_31.655546_g1069_i0.p1	4	4	534146	XP_054271209.1 coatomer subunit beta' isoform X1 [Macrosteles quadrilineatus]	Arthropoda
NODE_10312_length_1829_cov_33.314498_g7416_i0.p1	3	3	467358	XP_054271261.1 nuclear receptor coactivator 5 [Macrosteles quadrilineatus]	Arthropoda
NODE_16366_length_1203_cov_76.955595_g12345_i0.p1	2	1	2255440	XP_054271297.1 alpha-crystallin A chain-like [Macrosteles quadrilineatus]	Arthropoda
NODE_3781_length_3431_cov_73.896243_g2567_i0.p1	1	1	381173	XP_054271423.1 neprilysin-2 isoform X2 [Macrosteles quadrilineatus]	Arthropoda
NODE_10753_length_1767_cov_202.066272_g7766_i0.p1	4	3	2008430	XP_054271531.1 uncharacterized protein LOC128992128 [Macrosteles quadrilineatus]	Arthropoda
NODE_8297_length_2149_cov_153.532336_g5890_i0.p1	2	2	654942	XP_054271562.1 lysosomal aspartic protease [Macrosteles quadrilineatus]	Arthropoda
NODE_15702_length_1255_cov_21.923599_g11772_i0.p1	1	1	448615	XP_054271647.1 protein obstructor-E-like [Macrosteles quadrilineatus]	Arthropoda
NODE_24878_length_751_cov_57.899110_g20026_i0.p2	1	1	2155040	XP_054271671.1 uncharacterized protein LOC128992226 [Macrosteles quadrilineatus]	Arthropoda
NODE_15971_length_1234_cov_42.690579_g12004_i0.p1;NODE_16762_length_1173_cov_35.949818_g12004_i1.p1	3	0	1538660	XP_054271683.1 MICOS complex subunit MIC27 isoform X2 [Macrosteles quadrilineatus]	Arthropoda
NODE_21581_length_883_cov_1.838710_g16946_i0.p1	1	1	2795000	XP_054271693.1 protein obstructor-E-like [Macrosteles quadrilineatus]	Arthropoda
NODE_7874_length_2229_cov_36.847119_g5565_i0.p1	2	2	824693	XP_054271750.1 allergen Cr-PI-like [Macrosteles quadrilineatus]	Arthropoda
NODE_4129_length_3288_cov_5.666770_g2804_i0.p1	4	1	645246	XP_054271782.1 proteoglycan 4-like isoform X2 [Macrosteles quadrilineatus]	Arthropoda
NODE_12190_length_1598_cov_226.722551_g8893_i0.p1	3	2	2461640	XP_054271786.1 uncharacterized protein LOC128992309 [Macrosteles quadrilineatus]	Arthropoda
NODE_7679_length_2266_cov_37.201919_g5417_i0.p1	2	1	2956240	XP_054271861.1 acetyl-CoA acetyltransferase B, mitochondrial isoform X2 [Macrosteles quadrilineatus]	Arthropoda
NODE_23510_length_803_cov_229.347107_g18733_i0.p1	2	2	6002840	XP_054271865.1 ATP synthase subunit O, mitochondrial-like [Macrosteles quadrilineatus]	Arthropoda
NODE_8473_length_2120_cov_172.403818_g6012_i0.p1	9	7	6818900	XP_054271871.1 UTP--glucose-1-phosphate uridylyltransferase isoform X2 [Macrosteles quadrilineatus]	Arthropoda
NODE_37897_length_481_cov_138.049505_g32779_i0.p1	1	1	9567650	XP_054271927.1 uncharacterized protein LOC128992394 [Macrosteles quadrilineatus]	Arthropoda
NODE_10495_length_1801_cov_35.137471_g7553_i0.p1	3	3	842491	XP_054271969.1 ornithine aminotransferase, mitochondrial [Macrosteles quadrilineatus]	Arthropoda
NODE_8827_length_2057_cov_16.812626_g6261_i0.p1	3	3	2723550	XP_054271970.1 C-factor-like isoform X2 [Macrosteles quadrilineatus]	Arthropoda
NODE_23793_length_792_cov_61.840559_g19000_i0.p1	1	1	1035940	XP_054271972.1 prefoldin subunit 3 [Macrosteles quadrilineatus]	Arthropoda
NODE_1381_length_5186_cov_22.508514_g881_i0.p1	4	4	716638	XP_054272008.1 glutamate--cysteine ligase [Macrosteles quadrilineatus]	Arthropoda
NODE_7053_length_2398_cov_37.713055_g4963_i0.p1	4	4	1882600	XP_054272039.1 glycine--tRNA ligase [Macrosteles quadrilineatus]	Arthropoda
NODE_12150_length_1601_cov_26.952756_g8859_i0.p1	2	2	944058	XP_054272073.1 protein DDI1 homolog 2 isoform X2 [Macrosteles quadrilineatus]	Arthropoda
NODE_465_length_7227_cov_96.047413_g276_i0.p1	10	7	3194900	XP_054272090.1 ubiquitin-like modifier-activating enzyme 1 [Macrosteles quadrilineatus]	Arthropoda
NODE_25484_length_731_cov_115.649847_g20600_i0.p1;NODE_26868_length_689_cov_62.681373_g21916_i0.p1;NODE_28516_length_645_cov_119.088028_g23504_i0.p1	1	0	102996	XP_054272124.1 uncharacterized protein LOC128992528 [Macrosteles quadrilineatus]	Arthropoda
NODE_11864_length_1631_cov_129.819176_g8628_i0.p1	1	1	1669530	XP_054272130.1 uncharacterized protein LOC128992534 isoform X1 [Macrosteles quadrilineatus]	Arthropoda
NODE_2180_length_4386_cov_23.758413_g1432_i0.p1	8	8	1602660	XP_054272166.1 apoptosis-inducing factor 3-like isoform X1 [Macrosteles quadrilineatus]	Arthropoda
NODE_22685_length_836_cov_36.662714_g17970_i0.p1	1	1	1391480	XP_054272192.1 prefoldin subunit 2 [Macrosteles quadrilineatus]	Arthropoda
NODE_31779_length_575_cov_133.359438_g26713_i0.p1	1	1	2440880	XP_054272243.1 NADH dehydrogenase [ubiquinone] 1 beta subcomplex subunit 4 [Macrosteles quadrilineatus]	Arthropoda
NODE_6606_length_2503_cov_17.460016_g4634_i0.p1	2	2	400770	XP_054272316.1 regucalcin-like [Macrosteles quadrilineatus]	Arthropoda
NODE_9361_length_1965_cov_23.266419_g6670_i0.p1	4	4	2050570	XP_054272316.1 regucalcin-like [Macrosteles quadrilineatus]	Arthropoda
NODE_21161_length_901_cov_70.540049_g13659_i2.p1	2	1	2363620	XP_054272367.1 cytochrome b5-like isoform X2 [Macrosteles quadrilineatus]	Arthropoda
NODE_15175_length_1302_cov_13.766531_g11321_i0.p1	2	2	193141	XP_054272400.1 protein obstructor-E-like [Macrosteles quadrilineatus]	Arthropoda
NODE_1195_length_5445_cov_8.991058_g759_i0.p1	1	1	571788	XP_054272403.1 5'-nucleotidase domain-containing protein 1 [Macrosteles quadrilineatus]	Arthropoda
NODE_4640_length_3077_cov_136.446000_g3173_i0.p1	9	9	5555260	XP_054272405.1 sarcosine dehydrogenase, mitochondrial [Macrosteles quadrilineatus]	Arthropoda
NODE_9367_length_1964_cov_146.160572_g6676_i0.p1	5	5	764933	XP_054272427.1 protein Pixie [Macrosteles quadrilineatus]	Arthropoda
NODE_20433_length_938_cov_69.612079_g15902_i0.p1	9	8	3036110	XP_054272432.1 proteasome subunit alpha type-6-like [Macrosteles quadrilineatus]	Arthropoda
NODE_12339_length_1582_cov_234.634551_g8548_i1.p1	1	0	1876530	XP_054272449.1 phosphate carrier protein, mitochondrial-like [Macrosteles quadrilineatus]	Arthropoda
NODE_13099_length_1504_cov_130.038542_g9614_i0.p1	4	4	1835410	XP_054272451.1 NADH dehydrogenase [ubiquinone] 1 alpha subcomplex subunit 10, mitochondrial [Macrosteles quadrilineatus]	Arthropoda
NODE_25782_length_722_cov_20.187597_g20879_i0.p2	2	2	599294	XP_054272464.1 uncharacterized protein LOC128992755 [Macrosteles quadrilineatus]	Arthropoda
NODE_5569_length_2772_cov_35.204453_g3867_i0.p1	2	1	855081	XP_054272969.1 D-beta-hydroxybutyrate dehydrogenase, mitochondrial [Macrosteles quadrilineatus]	Arthropoda
NODE_4818_length_3010_cov_215.125810_g933_i1.p1	9	6	5376220	XP_054272999.1 gelsolin, cytoplasmic isoform X2 [Macrosteles quadrilineatus]	Arthropoda
NODE_36598_length_497_cov_105.466667_g31488_i0.p1	4	3	3242090	XP_054273030.1 probable salivary secreted peptide [Macrosteles quadrilineatus]	Arthropoda
NODE_84_length_12944_cov_53.756276_g36_i0.p1	20	16	2154130	XP_054273128.1 basement membrane-specific heparan sulfate proteoglycan core protein-like isoform X8 [Macrosteles quadrilineatus]	Arthropoda
NODE_15370_length_1285_cov_28.177980_g11490_i0.p1	11	9	24493600	XP_054273166.1 protein obstructor-E-like isoform X1 [Macrosteles quadrilineatus]	Arthropoda
NODE_10950_length_1742_cov_110.844444_g7913_i0.p1	2	1	2315970	XP_054273236.1 adenylosuccinate lyase [Macrosteles quadrilineatus]	Arthropoda
NODE_2172_length_4396_cov_103.909470_g1427_i0.p1	13	12	9919580	XP_054273237.1 isocitrate dehydrogenase [NADP], mitochondrial-like [Macrosteles quadrilineatus]	Arthropoda
NODE_18482_length_1050_cov_204.648510_g14175_i0.p1	5	5	4681970	XP_054273274.1 uncharacterized protein LOC128993408 [Macrosteles quadrilineatus]	Arthropoda
NODE_9123_length_2003_cov_9.447040_g6484_i0.p1	2	1	318592	XP_054273289.1 arginine--tRNA ligase, cytoplasmic-like [Macrosteles quadrilineatus]	Arthropoda
NODE_16533_length_1189_cov_32.836331_g5373_i1.p1;NODE_7620_length_2278_cov_35.447524_g5373_i0.p1	1	0	178449	XP_054273412.1 traB domain-containing protein isoform X2 [Macrosteles quadrilineatus]	Arthropoda
NODE_3864_length_3401_cov_201.966907_g1140_i1.p1	8	0	1282560	XP_054273475.1 uncharacterized protein LOC128993531 [Macrosteles quadrilineatus]	Arthropoda
NODE_16266_length_1211_cov_139.634039_g12258_i0.p1	2	2	3137850	XP_054273491.1 general odorant-binding protein 19d-like [Macrosteles quadrilineatus]	Arthropoda
NODE_2403_length_4224_cov_28.070412_g1581_i0.p1	2	2	121525	XP_054273587.1 phospholipase DDHD2 [Macrosteles quadrilineatus]	Arthropoda
NODE_1432_length_5123_cov_54.517836_g916_i0.p1	4	4	717292	XP_054273617.1 NADPH--cytochrome P450 reductase [Macrosteles quadrilineatus]	Arthropoda
NODE_8692_length_2078_cov_57.039980_g6171_i0.p1	6	6	2658760	XP_054273639.1 kynurenine aminotransferase [Macrosteles quadrilineatus]	Arthropoda
NODE_21551_length_884_cov_47.966543_g16917_i0.p1	5	4	3401490	XP_054273705.1 proteasome subunit beta type-6 [Macrosteles quadrilineatus]	Arthropoda
NODE_3102_length_3748_cov_26.160719_g2077_i0.p1	5	2	606548	XP_054273733.1 vesicle-fusing ATPase 1-like [Macrosteles quadrilineatus]	Arthropoda
NODE_814_length_6092_cov_21.695096_g506_i0.p1	11	11	4975440	XP_054273751.1 phosphoglucomutase-like [Macrosteles quadrilineatus]	Arthropoda
NODE_9350_length_1967_cov_64.214815_g4751_i1.p1	5	3	1990980	XP_054273790.1 catalase [Macrosteles quadrilineatus]	Arthropoda
NODE_1947_length_4569_cov_18.628228_g1278_i0.p1	3	3	516829	XP_054273849.1 ATP-dependent RNA helicase A-like [Macrosteles quadrilineatus]	Arthropoda
NODE_2480_length_4170_cov_146.967994_g123_i7.p2	12	8	66744000	XP_054273852.1 ADP,ATP carrier protein 2-like [Macrosteles quadrilineatus]	Arthropoda
NODE_9327_length_1971_cov_182.276663_g6644_i0.p1	16	12	17013000	XP_054273862.1 calreticulin-like [Macrosteles quadrilineatus]	Arthropoda
NODE_541_length_6879_cov_83.092032_g322_i0.p1	2	2	255271	XP_054273890.1 constitutive coactivator of PPAR-gamma-like protein 1 isoform X1 [Macrosteles quadrilineatus]	Arthropoda
NODE_7186_length_2371_cov_17.841761_g1166_i1.p1	5	5	2281270	XP_054273897.1 protein DEK-like isoform X1 [Macrosteles quadrilineatus]	Arthropoda
NODE_2027_length_4507_cov_65.746050_g1329_i0.p1	5	5	910696	XP_054274012.1 titin-like isoform X3 [Macrosteles quadrilineatus]	Arthropoda
NODE_5944_length_2673_cov_121.136749_g3393_i1.p1	3	1	309141	XP_054274029.1 inter-alpha-trypsin inhibitor heavy chain H3-like isoform X1 [Macrosteles quadrilineatus]	Arthropoda
NODE_12012_length_1615_cov_118.539662_g3393_i3.p1;NODE_12754_length_1540_cov_125.748462_g3393_i5.p1;NODE_13192_length_1495_cov_123.725670_g3393_i6.p1	1	0	156215	XP_054274029.1 inter-alpha-trypsin inhibitor heavy chain H3-like isoform X1 [Macrosteles quadrilineatus]	Arthropoda
NODE_5712_length_2730_cov_79.878628_g3976_i0.p1	1	1	4169130	XP_054274031.1 inter-alpha-trypsin inhibitor heavy chain H3-like isoform X2 [Macrosteles quadrilineatus]	Arthropoda
NODE_3817_length_3417_cov_315.887725_g109_i1.p1	52	43	84758300	XP_054274066.1 paramyosin, long form [Macrosteles quadrilineatus]	Arthropoda
NODE_8356_length_2139_cov_129.489816_g5932_i0.p1;NODE_8858_length_2052_cov_140.093671_g5932_i1.p1	4	0	11835700	XP_054274122.1 dihydrolipoyl dehydrogenase, mitochondrial-like isoform X1 [Macrosteles quadrilineatus]	Arthropoda
NODE_997_length_5732_cov_30.081167_g628_i0.p1	2	2	569230	XP_054274133.1 protein 4.1 homolog isoform X2 [Macrosteles quadrilineatus]	Arthropoda
NODE_10071_length_1859_cov_88.000000_g7229_i0.p1	1	1	55703.9	XP_054274246.1 tubulin beta chain-like [Macrosteles quadrilineatus]	Arthropoda
NODE_8137_length_2177_cov_43.209048_g5761_i0.p1	1	0	200967	XP_054274285.1 protein henna-like isoform X2 [Macrosteles quadrilineatus]	Arthropoda
NODE_473_length_7183_cov_21.082043_g279_i0.p1	11	9	626565	XP_054274289.1 laminin subunit gamma-1-like isoform X2 [Macrosteles quadrilineatus]	Arthropoda
NODE_3871_length_3400_cov_25.984652_g2620_i0.p1	4	2	1967550	XP_054274354.1 probable glutamine--tRNA ligase [Macrosteles quadrilineatus]	Arthropoda
NODE_2268_length_4322_cov_17.287633_g1486_i0.p2	3	3	405093	XP_054274448.1 ATP synthase mitochondrial F1 complex assembly factor 1-like [Macrosteles quadrilineatus]	Arthropoda
NODE_21481_length_887_cov_38.224691_g16852_i0.p1	2	2	618595	XP_054274467.1 trypsin-like isoform X2 [Macrosteles quadrilineatus]	Arthropoda
NODE_17316_length_1131_cov_47.334915_g13160_i0.p1	5	5	1446280	XP_054274544.1 eukaryotic translation initiation factor 2 subunit 1 [Macrosteles quadrilineatus]	Arthropoda
NODE_3213_length_3699_cov_34.694644_g673_i3.p1;NODE_3517_length_3546_cov_36.997117_g673_i5.p1	15	10	2050910	XP_054274602.1 vinculin-like isoform X3 [Macrosteles quadrilineatus]	Arthropoda
NODE_18834_length_1028_cov_249.313354_g14486_i0.p1	7	7	43605800	XP_054274681.1 box A-binding factor-like [Macrosteles quadrilineatus]	Arthropoda
NODE_8395_length_2132_cov_163.508029_g5754_i1.p1	2	2	11510100	XP_054274760.1 medium-chain specific acyl-CoA dehydrogenase, mitochondrial isoform X2 [Macrosteles quadrilineatus]	Arthropoda
NODE_6_length_27110_cov_91.626789_g2_i0.p1	10	3	589371	XP_054274797.1 dystonin isoform X15 [Macrosteles quadrilineatus]	Arthropoda
NODE_21205_length_899_cov_54.875912_g16602_i0.p1	3	2	9861810	XP_054274889.1 flightin-like [Macrosteles quadrilineatus]	Arthropoda
NODE_18712_length_1035_cov_264.905010_g14381_i0.p1	2	2	5079520	XP_054274899.1 40S ribosomal protein SA [Macrosteles quadrilineatus]	Arthropoda
NODE_21983_length_864_cov_29.238882_g17322_i0.p1	1	1	433690	XP_054274926.1 transmembrane protein 14C-like [Macrosteles quadrilineatus]	Arthropoda
NODE_8168_length_2173_cov_43.906489_g5784_i0.p1	1	1	104482	XP_054274962.1 methionine aminopeptidase 2-like [Macrosteles quadrilineatus]	Arthropoda
NODE_11476_length_1676_cov_39.237649_g8324_i0.p1	3	2	1093330	XP_054274969.1 46 kDa FK506-binding nuclear protein isoform X1 [Macrosteles quadrilineatus]	Arthropoda
NODE_20513_length_934_cov_32.142357_g15971_i0.p1	2	2	669268	XP_054274971.1 selenoprotein M-like [Macrosteles quadrilineatus]	Arthropoda
NODE_16606_length_1183_cov_45.294756_g12550_i0.p1	8	7	7099280	XP_054275013.1 uncharacterized protein LOC128994462 isoform X2 [Macrosteles quadrilineatus]	Arthropoda
NODE_1387_length_5175_cov_51.334837_g886_i0.p1	2	2	902182	XP_054275042.1 nucleobindin-2 isoform X2 [Macrosteles quadrilineatus]	Arthropoda
NODE_11971_length_1619_cov_282.229572_g8715_i0.p1	19	19	82310400	XP_054275116.1 ADP,ATP carrier protein 1-like [Macrosteles quadrilineatus]	Arthropoda
NODE_3583_length_3516_cov_137.593196_g2428_i0.p1	14	9	3360590	XP_054275181.1 staphylococcal nuclease domain-containing protein 1-like [Macrosteles quadrilineatus]	Arthropoda
NODE_1643_length_4886_cov_45.876897_g1061_i0.p1	7	6	4501410	XP_054275197.1 hydroxysteroid dehydrogenase-like protein 2 isoform X1 [Macrosteles quadrilineatus]	Arthropoda
NODE_13303_length_1484_cov_252.484719_g9783_i0.p1	10	9	23155600	XP_054275254.1 glutamine synthetase 2 cytoplasmic [Macrosteles quadrilineatus]	Arthropoda
NODE_24499_length_764_cov_52.914119_g19666_i0.p1	1	1	134899	XP_054275290.1 cuticle protein 18.7-like [Macrosteles quadrilineatus]	Arthropoda
NODE_2927_length_3866_cov_44.721035_g1941_i0.p1	13	11	1541720	XP_054275299.1 far upstream element-binding protein 3-like isoform X3 [Macrosteles quadrilineatus]	Arthropoda
NODE_24158_length_777_cov_28.478571_g19343_i0.p1	2	2	470274	XP_054275332.1 coactosin-like protein [Macrosteles quadrilineatus]	Arthropoda
NODE_6683_length_2486_cov_6.530511_g4690_i0.p1	1	1	438189	XP_054275413.1 quinone oxidoreductase-like protein 2 [Macrosteles quadrilineatus]	Arthropoda
NODE_37560_length_485_cov_92.230392_g32443_i0.p1	4	4	3048400	XP_054275453.1 NADH dehydrogenase [ubiquinone] 1 beta subcomplex subunit 3-like [Macrosteles quadrilineatus]	Arthropoda
NODE_15_length_21972_cov_158.370724_g1_i2.p1	70	49	5301960	XP_054275486.1 titin isoform X1 [Macrosteles quadrilineatus]	Arthropoda
NODE_21386_length_891_cov_6.694103_g16770_i0.p1	1	1	92231	XP_054275487.1 titin isoform X2 [Macrosteles quadrilineatus]	Arthropoda
NODE_29312_length_625_cov_209.850365_g24286_i0.p1	4	2	4846520	XP_054275507.1 60S ribosomal protein L14-like [Macrosteles quadrilineatus]	Arthropoda
NODE_22771_length_832_cov_69.413245_g18045_i0.p1	5	4	3138050	XP_054275518.1 mesencephalic astrocyte-derived neurotrophic factor homolog [Macrosteles quadrilineatus]	Arthropoda
NODE_3656_length_3485_cov_13.141725_g2477_i0.p1	2	2	728044	XP_054275593.1 succinyl-CoA:3-ketoacid coenzyme A transferase 1, mitochondrial [Macrosteles quadrilineatus]	Arthropoda
NODE_5380_length_2825_cov_42.892285_g3726_i0.p1	9	9	4046050	XP_054275841.1 T-complex protein 1 subunit epsilon [Macrosteles quadrilineatus]	Arthropoda
NODE_100_length_12395_cov_240.099935_g46_i0.p1	99	82	17537800	XP_054275920.1 apolipophorins-like [Macrosteles quadrilineatus]	Arthropoda
NODE_8390_length_2133_cov_56.470817_g5792_i1.p1	7	6	7236300	XP_054275930.1 ubiquitin carboxyl-terminal hydrolase isozyme L3-like [Macrosteles quadrilineatus]	Arthropoda
NODE_5376_length_2827_cov_27.417455_g3724_i0.p1	1	1	206844	XP_054275939.1 uncharacterized protein LOC128995079 isoform X1 [Macrosteles quadrilineatus]	Arthropoda
NODE_7431_length_2317_cov_91.570089_g5234_i0.p1	2	2	1077300	XP_054275976.1 failed axon connections-like isoform X1 [Macrosteles quadrilineatus]	Arthropoda
NODE_317_length_8084_cov_60.944549_g7_i6.p3	5	5	1687930	XP_054275987.1 GMP reductase 2-like [Macrosteles quadrilineatus]	Arthropoda
NODE_21093_length_904_cov_82.125756_g16505_i0.p1	2	2	720671	XP_054275994.1 small ubiquitin-related modifier 3-like [Macrosteles quadrilineatus]	Arthropoda
NODE_23978_length_784_cov_172.557284_g19173_i0.p1	3	3	17560400	XP_054275999.1 thioredoxin-2 isoform X1 [Macrosteles quadrilineatus]	Arthropoda
NODE_29349_length_624_cov_51.170018_g24323_i0.p1	1	1	141663	XP_054276040.1 huntingtin-interacting protein K [Macrosteles quadrilineatus]	Arthropoda
NODE_3240_length_3687_cov_23.345152_g2173_i0.p1	2	2	873807	XP_054276252.1 UDP-glucose 4-epimerase-like [Macrosteles quadrilineatus]	Arthropoda
NODE_4155_length_3272_cov_24.837246_g2822_i0.p1	1	1	847774	XP_054276296.1 carbonic anhydrase-like [Macrosteles quadrilineatus]	Arthropoda
NODE_8737_length_2070_cov_68.792775_g6201_i0.p1	5	5	2727770	XP_054276316.1 T-complex protein 1 subunit zeta [Macrosteles quadrilineatus]	Arthropoda
NODE_12623_length_1552_cov_73.734237_g9228_i0.p1	1	1	223308	XP_054276375.1 UV excision repair protein RAD23 homolog B isoform X2 [Macrosteles quadrilineatus]	Arthropoda
NODE_13005_length_1513_cov_8.764624_g9535_i0.p1	3	3	217475	XP_054276389.1 probable ATP-dependent RNA helicase DDX43 [Macrosteles quadrilineatus]	Arthropoda
NODE_12025_length_1614_cov_26.114509_g8756_i0.p1	4	4	2589470	XP_054276395.1 vesicle-associated membrane protein/synaptobrevin-binding protein [Macrosteles quadrilineatus]	Arthropoda
NODE_2818_length_3937_cov_62.053368_g1866_i0.p1	4	4	2805990	XP_054276404.1 cystathionine gamma-lyase-like [Macrosteles quadrilineatus]	Arthropoda
NODE_8728_length_2072_cov_38.326316_g6196_i0.p1;NODE_8903_length_2044_cov_17.391967_g6316_i0.p1	2	0	1522660	XP_054276542.1 cytosol aminopeptidase-like [Macrosteles quadrilineatus]	Arthropoda
NODE_4079_length_3309_cov_28.072092_g2769_i0.p1	1	1	179382	XP_054276615.1 catalase-like [Macrosteles quadrilineatus]	Arthropoda
NODE_258_length_8622_cov_135.667525_g1_i7.p1	8	2	1431010	XP_054276644.1 titin-like [Macrosteles quadrilineatus]	Arthropoda
NODE_15650_length_1260_cov_16.288250_g11724_i0.p1	1	1	268275	XP_054276874.1 prostaglandin E synthase 2-like [Macrosteles quadrilineatus]	Arthropoda
NODE_19472_length_992_cov_17.643716_g15045_i0.p1	2	2	1148940	XP_054276908.1 putative peptidyl-prolyl cis-trans isomerase dodo [Macrosteles quadrilineatus]	Arthropoda
NODE_7072_length_2394_cov_60.188606_g4978_i0.p3	1	1	1512070	XP_054276983.1 NADH dehydrogenase [ubiquinone] 1 beta subcomplex subunit 7 [Macrosteles quadrilineatus]	Arthropoda
NODE_28159_length_654_cov_91.863085_g23156_i0.p1;NODE_53370_length_361_cov_220.309859_g48226_i0.p1	2	1	6295850	XP_054277041.1 protein stunted-like isoform X1 [Macrosteles quadrilineatus]	Arthropoda
NODE_6709_length_2480_cov_72.111527_g4708_i0.p1	3	3	905048	XP_054277049.1 uncharacterized protein LOC128995975 isoform X3 [Macrosteles quadrilineatus]	Arthropoda
NODE_7895_length_2225_cov_125.606145_g5580_i0.p1	4	3	3005900	XP_054277059.1 digestive cysteine proteinase 1-like isoform X1 [Macrosteles quadrilineatus]	Arthropoda
NODE_5022_length_2941_cov_114.663757_g3464_i0.p1	2	1	471058	XP_054277109.1 phosphoenolpyruvate carboxykinase [GTP]-like isoform X2 [Macrosteles quadrilineatus]	Arthropoda
NODE_106_length_12185_cov_36.071936_g50_i0.p1	14	13	1495570	XP_054277134.1 laminin subunit alpha [Macrosteles quadrilineatus]	Arthropoda
NODE_3078_length_3765_cov_11.345174_g2055_i0.p1	1	1	388550	XP_054277148.1 paraplegin-like [Macrosteles quadrilineatus]	Arthropoda
NODE_9991_length_1871_cov_95.557414_g7169_i0.p1	1	1	612360	XP_054277235.1 electron transfer flavoprotein subunit alpha, mitochondrial-like [Macrosteles quadrilineatus]	Arthropoda
NODE_10293_length_1831_cov_43.505131_g7402_i0.p1	8	7	4627840	XP_054277282.1 heterogeneous nuclear ribonucleoprotein K [Macrosteles quadrilineatus]	Arthropoda
NODE_19067_length_1015_cov_141.631130_g14689_i0.p1;NODE_22971_length_823_cov_115.613941_g14689_i1.p1	2	1	584068	XP_054277284.1 ejaculatory bulb-specific protein 3-like [Macrosteles quadrilineatus]	Arthropoda
NODE_25617_length_727_cov_138.264615_g20727_i0.p1	2	1	1725940	XP_054277357.1 ejaculatory bulb-specific protein 3-like [Macrosteles quadrilineatus]	Arthropoda
NODE_32385_length_563_cov_164.283951_g27309_i0.p1	3	3	2397810	XP_054277358.1 ejaculatory bulb-specific protein 3-like [Macrosteles quadrilineatus]	Arthropoda
NODE_5052_length_2932_cov_46.444483_g3483_i0.p2;NODE_5286_length_2852_cov_67.375135_g3483_i1.p1	2	0	9843070	XP_054277472.1 3-ketoacyl-CoA thiolase, mitochondrial-like [Macrosteles quadrilineatus]	Arthropoda
NODE_29_length_17027_cov_124.846962_g10_i0.p1;NODE_31_length_16958_cov_125.762692_g10_i1.p1	65	32	5317250	XP_054277505.1 obscurin-like isoform X7 [Macrosteles quadrilineatus]	Arthropoda
NODE_10833_length_1756_cov_29.971412_g5643_i1.p1	1	1	231102	XP_054277507.1 obscurin-like isoform X9 [Macrosteles quadrilineatus]	Arthropoda
NODE_14013_length_1412_cov_29.979775_g10364_i0.p1	1	1	713743	XP_054277522.1 pentatricopeptide repeat-containing protein 2, mitochondrial-like [Macrosteles quadrilineatus]	Arthropoda
NODE_5109_length_2910_cov_18.816096_g3519_i0.p1	2	2	1339300	XP_054277528.1 ATP-dependent RNA helicase vasa-like [Macrosteles quadrilineatus]	Arthropoda
NODE_2334_length_4277_cov_16.239524_g1534_i0.p1	1	1	123918	XP_054277553.1 farnesyl pyrophosphate synthase-like [Macrosteles quadrilineatus]	Arthropoda
NODE_3117_length_3741_cov_34.876092_g2090_i0.p1	7	7	450188	XP_054277560.1 threonine--tRNA ligase 1, cytoplasmic-like isoform X1 [Macrosteles quadrilineatus]	Arthropoda
NODE_10926_length_1745_cov_90.586930_g7896_i0.p1	2	1	6895820	XP_054277570.1 uncharacterized protein LOC128996335 isoform X1 [Macrosteles quadrilineatus]	Arthropoda
NODE_18992_length_1019_cov_145.734607_g14623_i0.p1	6	5	8212330	XP_054277585.1 peptidyl-prolyl cis-trans isomerase B-like [Macrosteles quadrilineatus]	Arthropoda
NODE_13163_length_1499_cov_35.396624_g9667_i0.p1	5	5	1582640	XP_054277638.1 NSFL1 cofactor p47 [Macrosteles quadrilineatus]	Arthropoda
NODE_30578_length_598_cov_289.122841_g25531_i0.p1	4	2	3042200	XP_054277651.1 ejaculatory bulb-specific protein 3-like [Macrosteles quadrilineatus]	Arthropoda
NODE_30411_length_601_cov_93.127863_g25366_i0.p1	1	1	864827	XP_054277652.1 ejaculatory bulb-specific protein 3-like [Macrosteles quadrilineatus]	Arthropoda
NODE_14720_length_1338_cov_414.318002_g10944_i0.p1	5	5	2512030	XP_054277653.1 procathepsin L-like [Macrosteles quadrilineatus]	Arthropoda
NODE_2545_length_4126_cov_13.626327_g1677_i0.p1	1	1	96820.5	XP_054277685.1 sorting nexin-2-like [Macrosteles quadrilineatus]	Arthropoda
NODE_1086_length_5597_cov_96.703804_g688_i0.p1	3	2	1142660	XP_054277690.1 uncharacterized protein LOC128996402 isoform X3 [Macrosteles quadrilineatus]	Arthropoda
NODE_2792_length_3955_cov_41.429603_g1849_i0.p1	7	7	1706280	XP_054277708.1 lamin Dm0-like [Macrosteles quadrilineatus]	Arthropoda
NODE_22087_length_859_cov_56.690537_g17416_i0.p1	2	2	1428470	XP_054277730.1 NADH dehydrogenase [ubiquinone] iron-sulfur protein 5 [Macrosteles quadrilineatus]	Arthropoda
NODE_15357_length_1286_cov_82.891646_g11480_i0.p1	2	1	1416000	XP_054277765.1 procathepsin L-like isoform X2 [Macrosteles quadrilineatus]	Arthropoda
NODE_7340_length_2338_cov_27.885449_g5164_i0.p1	3	3	220080	XP_054277776.1 glucosidase 2 subunit beta-like [Macrosteles quadrilineatus]	Arthropoda
NODE_239_length_8836_cov_225.833999_g127_i0.p1	5	1	732273	XP_054277810.1 uncharacterized protein LOC128996478 [Macrosteles quadrilineatus]	Arthropoda
NODE_21645_length_879_cov_103.834165_g17005_i0.p1	2	2	1720880	XP_054277870.1 uncharacterized protein LOC128996516 [Macrosteles quadrilineatus]	Arthropoda
NODE_1466_length_5085_cov_20.733227_g940_i0.p1	6	5	764759	XP_054277908.1 peroxisomal multifunctional enzyme type 2 [Macrosteles quadrilineatus]	Arthropoda
NODE_19091_length_1014_cov_22.050160_g14709_i0.p1	2	2	364839	XP_054277910.1 putative hydroxypyruvate isomerase [Macrosteles quadrilineatus]	Arthropoda
NODE_9862_length_1891_cov_14.517089_g7061_i0.p1	1	1	1110440	XP_054278062.1 S-methyl-5'-thioadenosine phosphorylase [Macrosteles quadrilineatus]	Arthropoda
NODE_7684_length_2265_cov_190.095521_g5421_i0.p1	7	7	857488	XP_054278064.1 myogenesis-regulating glycosidase-like [Macrosteles quadrilineatus]	Arthropoda
NODE_9771_length_1904_cov_8.099617_g6989_i0.p1	1	1	204621	XP_054278135.1 uncharacterized oxidoreductase YjmC-like [Macrosteles quadrilineatus]	Arthropoda
NODE_8597_length_2096_cov_253.587420_g6103_i0.p1	1	1	2492670	XP_054278158.1 ATP synthase subunit alpha, mitochondrial [Macrosteles quadrilineatus]	Arthropoda
NODE_7078_length_2393_cov_185.583765_g4984_i0.p1	3	3	348644	XP_054278172.1 angiotensin-converting enzyme-like [Macrosteles quadrilineatus]	Arthropoda
NODE_20493_length_935_cov_52.623543_g15952_i0.p1	3	2	3434890	XP_054278178.1 proteasome subunit beta type-2-like [Macrosteles quadrilineatus]	Arthropoda
NODE_27539_length_671_cov_86.764310_g22562_i0.p1	2	2	2719210	XP_054278188.1 NADH dehydrogenase [ubiquinone] 1 alpha subcomplex subunit 5 [Macrosteles quadrilineatus]	Arthropoda
NODE_5156_length_2896_cov_143.791770_g3557_i0.p1	3	3	8492930	XP_054278205.1 basigin isoform X1 [Macrosteles quadrilineatus]	Arthropoda
NODE_20130_length_954_cov_163.524515_g15632_i0.p1	3	3	4524650	XP_054278284.1 NADH-quinone oxidoreductase subunit B 2-like [Macrosteles quadrilineatus]	Arthropoda
NODE_21908_length_867_cov_129.326582_g17251_i0.p1	4	3	2497310	XP_054278352.1 NADH dehydrogenase [ubiquinone] 1 alpha subcomplex subunit 11-like [Macrosteles quadrilineatus]	Arthropoda
NODE_11590_length_1663_cov_73.566204_g1991_i1.p1	6	3	3083730	XP_054278394.1 xaa-Pro dipeptidase [Macrosteles quadrilineatus]	Arthropoda
NODE_13343_length_1480_cov_146.710620_g4766_i4.p1;NODE_13760_length_1438_cov_147.612050_g4766_i5.p1	4	2	8349630	XP_054278411.1 uncharacterized protein LOC128996909 isoform X1 [Macrosteles quadrilineatus]	Arthropoda
NODE_10699_length_1774_cov_61.959340_g7721_i0.p1	2	2	13651000	XP_054278451.1 60S ribosomal protein L12 [Macrosteles quadrilineatus]	Arthropoda
NODE_12223_length_1595_cov_20.089592_g8917_i0.p1	1	1	323445	XP_054278529.1 uncharacterized protein LOC128996984 [Macrosteles quadrilineatus]	Arthropoda
NODE_2293_length_4303_cov_36.557501_g1506_i0.p1	1	1	1578960	XP_054278559.1 thioredoxin domain-containing protein 12-like [Macrosteles quadrilineatus]	Arthropoda
NODE_6483_length_2531_cov_145.029340_g4543_i0.p1	19	16	7712200	XP_054278587.1 protein disulfide-isomerase A3-like [Macrosteles quadrilineatus]	Arthropoda
NODE_697_length_6395_cov_26.397278_g427_i0.p1	7	7	1657580	XP_054278595.1 glycogen debranching enzyme [Macrosteles quadrilineatus]	Arthropoda
NODE_3587_length_3514_cov_98.383765_g2430_i0.p1	7	6	4278720	XP_054278604.1 synaptic vesicle membrane protein VAT-1 homolog-like [Macrosteles quadrilineatus]	Arthropoda
NODE_5252_length_2864_cov_204.226408_g3631_i0.p1	6	4	1445730	XP_054278645.1 very long-chain-fatty-acid--CoA ligase bubblegum [Macrosteles quadrilineatus]	Arthropoda
NODE_6459_length_2537_cov_28.420732_g4526_i0.p1	5	4	683575	XP_054278662.1 maternal protein exuperantia-1 [Macrosteles quadrilineatus]	Arthropoda
NODE_18655_length_1038_cov_93.330905_g14330_i0.p1	1	1	608216	XP_054279042.1 uncharacterized protein LOC128997429 [Macrosteles quadrilineatus]	Arthropoda
NODE_763_length_6213_cov_37.468709_g471_i0.p1	6	4	611693	XP_054279344.1 laminin subunit beta-1 [Macrosteles quadrilineatus]	Arthropoda
NODE_406_length_7479_cov_55.696298_g236_i0.p1	8	7	1924150	XP_054279410.1 fatty acid synthase-like [Macrosteles quadrilineatus]	Arthropoda
NODE_5135_length_2903_cov_18.518401_g3542_i0.p1	9	9	3456400	XP_054279415.1 phenoloxidase 2-like [Macrosteles quadrilineatus]	Arthropoda
NODE_6239_length_2599_cov_29.750198_g4367_i0.p1	19	17	4112780	XP_054279415.1 phenoloxidase 2-like [Macrosteles quadrilineatus]	Arthropoda
NODE_939_length_5837_cov_44.187847_g592_i0.p1	2	2	2828620	XP_054279424.1 plasminogen activator inhibitor 1 RNA-binding protein-like [Macrosteles quadrilineatus]	Arthropoda
NODE_4160_length_3270_cov_59.393674_g2827_i0.p1	4	4	1525360	XP_054279427.1 V-type proton ATPase 116 kDa subunit a 1 isoform X2 [Macrosteles quadrilineatus]	Arthropoda
NODE_578_length_6725_cov_46.457280_g348_i0.p1	3	3	837129	XP_054279479.1 fatty acid synthase-like [Macrosteles quadrilineatus]	Arthropoda
NODE_7299_length_2346_cov_74.962098_g359_i1.p1	9	8	2473440	XP_054279538.1 glycogen [starch] synthase-like [Macrosteles quadrilineatus]	Arthropoda
NODE_18201_length_1069_cov_32.722782_g13929_i0.p1	1	1	1390540	XP_054279548.1 alpha-tocopherol transfer protein-like [Macrosteles quadrilineatus]	Arthropoda
NODE_16646_length_1181_cov_10.050725_g12586_i0.p1	2	2	324929	XP_054279554.1 alpha-tocopherol transfer protein-like [Macrosteles quadrilineatus]	Arthropoda
NODE_1198_length_5439_cov_71.754569_g761_i0.p1	2	2	2304710	XP_054279627.1 pyruvate dehydrogenase E1 component subunit beta, mitochondrial-like [Macrosteles quadrilineatus]	Arthropoda
NODE_3127_length_3737_cov_40.085792_g2097_i0.p1	4	4	1549760	XP_054279640.1 dolichyl-diphosphooligosaccharide--protein glycosyltransferase subunit 1 [Macrosteles quadrilineatus]	Arthropoda
NODE_2327_length_4279_cov_30.292004_g1530_i0.p1	2	2	254991	XP_054279747.1 thioredoxin reductase 1, cytoplasmic-like [Macrosteles quadrilineatus]	Arthropoda
NODE_24134_length_778_cov_167.396576_g19321_i0.p1	6	2	28997200	XP_054279821.1 fatty acid-binding protein, muscle-like isoform X2 [Macrosteles quadrilineatus]	Arthropoda
NODE_9322_length_1972_cov_77.370976_g6640_i0.p1	1	1	721771	XP_054279841.1 isocitrate dehydrogenase [NAD] subunit gamma, mitochondrial-like isoform X2 [Macrosteles quadrilineatus]	Arthropoda
NODE_1020_length_5693_cov_17.103276_g645_i0.p1	3	3	791108	XP_054279865.1 coronin-1C-A-like [Macrosteles quadrilineatus]	Arthropoda
NODE_4701_length_3047_cov_125.307071_g3219_i0.p1	3	1	249610	XP_054279876.1 aminopeptidase N-like isoform X2 [Macrosteles quadrilineatus]	Arthropoda
NODE_6820_length_2452_cov_21.561263_g4791_i0.p1	6	5	479844	XP_054279936.1 programmed cell death 6-interacting protein isoform X1 [Macrosteles quadrilineatus]	Arthropoda
NODE_5311_length_2844_cov_18.853632_g3679_i0.p1	2	2	571973	XP_054279949.1 protein yellow-like [Macrosteles quadrilineatus]	Arthropoda
NODE_2759_length_3976_cov_147.180816_g1455_i1.p1	22	18	25579500	XP_054279967.1 pyruvate kinase-like isoform X1 [Macrosteles quadrilineatus]	Arthropoda
NODE_5216_length_2876_cov_106.595213_g3600_i0.p1	14	14	7109880	XP_054280018.1 1,4-alpha-glucan-branching enzyme [Macrosteles quadrilineatus]	Arthropoda
NODE_22727_length_834_cov_163.336856_g18008_i0.p1;NODE_24001_length_783_cov_162.347025_g19196_i0.p1	4	3	7486800	XP_054280048.1 60S ribosomal protein L15-like [Macrosteles quadrilineatus]	Arthropoda
NODE_947_length_5826_cov_244.359019_g596_i0.p1	14	6	3595360	XP_054280084.1 vitellogenin-1-like isoform X2 [Macrosteles quadrilineatus]	Arthropoda
NODE_8465_length_2121_cov_268.836595_g6006_i0.p1	18	10	41689500	XP_054280127.1 fructose-bisphosphate aldolase-like [Macrosteles quadrilineatus]	Arthropoda
NODE_5077_length_2923_cov_15.947646_g3499_i0.p1	1	1	249317	XP_054280177.1 succinate--CoA ligase [GDP-forming] subunit beta, mitochondrial [Macrosteles quadrilineatus]	Arthropoda
NODE_14837_length_1328_cov_145.650679_g11034_i0.p1	5	4	28774400	XP_054280179.1 peroxiredoxin 1-like isoform X2 [Macrosteles quadrilineatus]	Arthropoda
NODE_8938_length_2037_cov_26.903571_g6342_i0.p1	2	2	434616	XP_054280197.1 glutarate-semialdehyde dehydrogenase [Macrosteles quadrilineatus]	Arthropoda
NODE_13789_length_1435_cov_33.583211_g10178_i0.p1	4	3	913914	XP_054280210.1 protein NipSnap-like [Macrosteles quadrilineatus]	Arthropoda
NODE_756_length_6225_cov_49.541640_g464_i0.p2	19	14	28383000	XP_054280269.1 phosphoglycerate kinase-like [Macrosteles quadrilineatus]	Arthropoda
NODE_452_length_7325_cov_35.291391_g264_i0.p1	13	12	3636660	XP_054280291.1 bifunctional purine biosynthesis protein ATIC [Macrosteles quadrilineatus]	Arthropoda
NODE_12457_length_1570_cov_27.476892_g9095_i0.p1	1	1	275081	XP_054280361.1 polymerase delta-interacting protein 2 isoform X2 [Macrosteles quadrilineatus]	Arthropoda
NODE_29633_length_618_cov_84.672828_g24603_i0.p1	3	3	9417190	XP_054280384.1 uncharacterized protein LOC128998319 [Macrosteles quadrilineatus]	Arthropoda
NODE_4924_length_2970_cov_85.842724_g3388_i0.p1	3	3	24571700	XP_054280425.1 malate dehydrogenase, mitochondrial-like [Macrosteles quadrilineatus]	Arthropoda
NODE_1197_length_5442_cov_53.585648_g695_i1.p1	1	1	1507040	XP_054280426.1 putative tricarboxylate transport protein, mitochondrial [Macrosteles quadrilineatus]	Arthropoda
NODE_3569_length_3527_cov_19.217971_g2419_i0.p1	3	3	360640	XP_054280464.1 dynamin-1-like protein [Macrosteles quadrilineatus]	Arthropoda
NODE_3907_length_3383_cov_10.584392_g689_i10.p1	3	3	548396	XP_054280470.1 haloacid dehalogenase-like hydrolase domain-containing 5 [Macrosteles quadrilineatus]	Arthropoda
NODE_12699_length_1545_cov_20.700272_g9287_i0.p1	3	2	2739530	XP_054280490.1 eukaryotic translation initiation factor 4H-like [Macrosteles quadrilineatus]	Arthropoda
NODE_17899_length_1091_cov_219.279093_g13658_i0.p1	5	5	11017200	XP_054280504.1 uncharacterized protein LOC128998410 [Macrosteles quadrilineatus]	Arthropoda
NODE_24449_length_766_cov_11.317852_g19619_i0.p1	2	2	1670380	XP_054280506.1 myosin light chain alkali-like [Macrosteles quadrilineatus]	Arthropoda
NODE_4103_length_3298_cov_85.923626_g2785_i0.p3	9	4	142474000	XP_054280509.1 myosin light chain 1-like isoform X2 [Macrosteles quadrilineatus]	Arthropoda
NODE_24535_length_763_cov_118.243440_g19701_i0.p1	3	3	94645000	XP_054280510.1 myosin light chain alkali-like [Macrosteles quadrilineatus]	Arthropoda
NODE_17699_length_1105_cov_364.140078_g13488_i0.p1	5	5	35923100	XP_054280535.1 uncharacterized protein LOC128998436 [Macrosteles quadrilineatus]	Arthropoda
NODE_19855_length_970_cov_235.748040_g15390_i0.p1	3	3	21340900	XP_054280618.1 uncharacterized protein LOC128998490 [Macrosteles quadrilineatus]	Arthropoda
NODE_6528_length_2521_cov_102.322831_g4578_i0.p1	3	3	234706	XP_054280630.1 angiotensin-converting enzyme-like isoform X1 [Macrosteles quadrilineatus]	Arthropoda
NODE_172_length_10071_cov_48.128577_g86_i0.p1	5	4	319682	XP_054280659.1 talin-2 isoform X2 [Macrosteles quadrilineatus]	Arthropoda
NODE_533_length_6915_cov_20.768938_g318_i0.p1	3	2	691052	XP_054280674.1 venom serine carboxypeptidase-like [Macrosteles quadrilineatus]	Arthropoda
NODE_8647_length_2087_cov_47.440299_g6139_i0.p1	2	2	4719660	XP_054280710.1 protein yellow [Macrosteles quadrilineatus]	Arthropoda
NODE_15093_length_1308_cov_211.823721_g11255_i0.p1	6	6	19258300	XP_054280739.1 ATP synthase subunit gamma, mitochondrial [Macrosteles quadrilineatus]	Arthropoda
NODE_10444_length_1808_cov_28.609474_g7519_i0.p1	4	4	2838120	XP_054280744.1 uncharacterized protein LOC128998574 [Macrosteles quadrilineatus]	Arthropoda
NODE_17405_length_1125_cov_210.319656_g13231_i0.p1	2	2	4097890	XP_054280772.1 uncharacterized protein LOC128998591 [Macrosteles quadrilineatus]	Arthropoda
NODE_221_length_9135_cov_28.602782_g115_i0.p1	2	2	632982	XP_054280886.1 membrane alanyl aminopeptidase-like [Macrosteles quadrilineatus]	Arthropoda
NODE_272_length_8398_cov_71.721067_g149_i0.p1	25	24	6790200	XP_054280922.1 filamin-A isoform X3 [Macrosteles quadrilineatus]	Arthropoda
NODE_11944_length_1621_cov_59.964378_g8694_i0.p1	6	6	1316220	XP_054280926.1 proliferation-associated protein 2G4 [Macrosteles quadrilineatus]	Arthropoda
NODE_10_length_24209_cov_167.683076_g3_i0.p1	81	65	6670770	XP_054280969.1 twitchin isoform X14 [Macrosteles quadrilineatus]	Arthropoda
NODE_5089_length_2919_cov_119.141802_g3508_i0.p1	4	3	3550280	XP_054281005.1 twitchin isoform X48 [Macrosteles quadrilineatus]	Arthropoda
NODE_375_length_7702_cov_31.822689_g216_i0.p4	4	4	7467530	XP_054281020.1 uncharacterized protein LOC128998725 [Macrosteles quadrilineatus]	Arthropoda
NODE_36147_length_503_cov_66.420188_g31039_i0.p1	3	3	1913430	XP_054281036.1 NADH dehydrogenase [ubiquinone] 1 alpha subcomplex subunit 7-like [Macrosteles quadrilineatus]	Arthropoda
NODE_35549_length_511_cov_97.502304_g30445_i0.p1	1	1	16136700	XP_054281070.1 cytochrome b-c1 complex subunit 6, mitochondrial-like [Macrosteles quadrilineatus]	Arthropoda
NODE_4545_length_3114_cov_186.525519_g3100_i0.p1	7	7	4966050	XP_054281084.1 uncharacterized protein LOC128998765 isoform X2 [Macrosteles quadrilineatus]	Arthropoda
NODE_1586_length_4959_cov_27.958009_g1022_i0.p1	1	1	91479.7	XP_054281347.1 uncharacterized protein LOC128999016 [Macrosteles quadrilineatus]	Arthropoda
NODE_1435_length_5121_cov_54.120738_g918_i0.p1;NODE_9449_length_1948_cov_111.945484_g918_i1.p1	17	12	30911100	XP_054281544.1 glycerol-3-phosphate dehydrogenase [NAD(+)], cytoplasmic isoform X2 [Macrosteles quadrilineatus]	Arthropoda
NODE_3188_length_3711_cov_12.285360_g2136_i0.p1	2	0	451249	XP_054281565.1 spermatogenesis-associated protein 20-like [Macrosteles quadrilineatus]	Arthropoda
NODE_5000_length_2946_cov_58.662949_g403_i4.p1	1	1	277845	XP_054281666.1 mitochondrial dicarboxylate carrier-like [Macrosteles quadrilineatus]	Arthropoda
NODE_18138_length_1074_cov_61.895687_g13875_i0.p1	1	1	239395	XP_054281724.1 uncharacterized protein LOC128999321 [Macrosteles quadrilineatus]	Arthropoda
NODE_423_length_7408_cov_54.372391_g31_i9.p3	3	3	3584820	XP_054281747.1 glutathione S-transferase D7-like [Macrosteles quadrilineatus]	Arthropoda
NODE_8495_length_2115_cov_54.700196_g6027_i0.p1	3	3	2439450	XP_054281747.1 glutathione S-transferase D7-like [Macrosteles quadrilineatus]	Arthropoda
NODE_4009_length_3334_cov_35.412343_g2723_i0.p1	3	2	626124	XP_054281760.1 calpain-A isoform X7 [Macrosteles quadrilineatus]	Arthropoda
NODE_1980_length_4545_cov_59.581244_g687_i1.p1	2	2	4305850	XP_054281808.1 glycerol-3-phosphate dehydrogenase, mitochondrial-like isoform X1 [Macrosteles quadrilineatus]	Arthropoda
NODE_18739_length_1034_cov_19.125392_g14406_i0.p1	1	1	109619	XP_054281816.1 coiled-coil domain-containing protein 25 [Macrosteles quadrilineatus]	Arthropoda
NODE_2070_length_4477_cov_96.009545_g1363_i0.p1	5	4	1977650	XP_054281834.1 glycerol kinase isoform X1 [Macrosteles quadrilineatus]	Arthropoda
NODE_5848_length_2696_cov_45.023291_g4076_i0.p1	3	3	1185890	XP_054281886.1 saccharopine dehydrogenase-like oxidoreductase [Macrosteles quadrilineatus]	Arthropoda
NODE_2952_length_3851_cov_23.652093_g1960_i0.p1	5	5	395128	XP_054281987.1 isoleucine--tRNA ligase, cytoplasmic [Macrosteles quadrilineatus]	Arthropoda
NODE_14606_length_1349_cov_250.715409_g10249_i1.p1	9	9	9059310	XP_054282070.1 eukaryotic initiation factor 4A-I-like [Macrosteles quadrilineatus]	Arthropoda
NODE_5212_length_2877_cov_214.905357_g3598_i0.p1	3	3	6573950	XP_054282114.1 probable aconitate hydratase, mitochondrial [Macrosteles quadrilineatus]	Arthropoda
NODE_4577_length_3104_cov_232.184341_g3032_i2.p2	6	6	4369240	XP_054282118.1 60S ribosomal protein L6 [Macrosteles quadrilineatus]	Arthropoda
NODE_7850_length_2232_cov_58.674246_g5546_i0.p2	2	2	5676800	XP_054282159.1 uncharacterized protein LOC128999600 [Macrosteles quadrilineatus]	Arthropoda
NODE_3857_length_3404_cov_168.014427_g155_i4.p1	2	1	528850	XP_054282202.1 long-chain fatty acid transport protein 1-like [Macrosteles quadrilineatus]	Arthropoda
NODE_1953_length_4564_cov_69.089146_g1283_i0.p2	3	3	3339540	XP_054282247.1 cathepsin B-like [Macrosteles quadrilineatus]	Arthropoda
NODE_14825_length_1329_cov_48.492013_g11024_i0.p1	8	8	5491510	XP_054282283.1 protein l(2)37Cc isoform X1 [Macrosteles quadrilineatus]	Arthropoda
NODE_19287_length_1001_cov_32.865801_g14880_i0.p1	2	2	5064360	XP_054282289.1 putative defense protein 1 [Macrosteles quadrilineatus]	Arthropoda
NODE_1465_length_5085_cov_45.532348_g939_i0.p1	10	5	1447100	XP_054282331.1 neither inactivation nor afterpotential protein C isoform X1 [Macrosteles quadrilineatus]	Arthropoda
NODE_10342_length_1824_cov_47.465369_g7441_i0.p1	4	4	1372570	XP_054282347.1 probable 26S proteasome non-ATPase regulatory subunit 3 [Macrosteles quadrilineatus]	Arthropoda
NODE_2923_length_3867_cov_144.288654_g1938_i0.p1	4	4	1930850	XP_054282352.1 fatty acid CoA ligase Acsl3 [Macrosteles quadrilineatus]	Arthropoda
NODE_1308_length_5282_cov_16.927378_g831_i0.p1	7	7	1353660	XP_054282365.1 uncharacterized protein C05D11.1-like [Macrosteles quadrilineatus]	Arthropoda
NODE_2397_length_4228_cov_32.655746_g1576_i0.p1	3	3	519257	XP_054282402.1 alanine--tRNA ligase, cytoplasmic [Macrosteles quadrilineatus]	Arthropoda
NODE_1412_length_5154_cov_52.418160_g903_i0.p1	3	2	370010	XP_054282412.1 ubiquitin carboxyl-terminal hydrolase 7-like isoform X1 [Macrosteles quadrilineatus]	Arthropoda
NODE_8542_length_2106_cov_14.723509_g6064_i0.p1	6	4	2183550	XP_054282419.1 26S proteasome non-ATPase regulatory subunit 12-like [Macrosteles quadrilineatus]	Arthropoda
NODE_2777_length_3968_cov_33.408121_g1839_i0.p1	2	1	2053100	XP_054282420.1 sodium/potassium-transporting ATPase subunit beta-2 [Macrosteles quadrilineatus]	Arthropoda
NODE_19629_length_982_cov_49.937017_g15188_i0.p1	5	4	2527690	XP_054282441.1 proteasome subunit beta type-7-like [Macrosteles quadrilineatus]	Arthropoda
NODE_10743_length_1768_cov_151.363099_g7757_i0.p1	7	7	14346400	XP_054282464.1 translationally-controlled tumor protein homolog [Macrosteles quadrilineatus]	Arthropoda
NODE_7377_length_2329_cov_23.266874_g5191_i0.p1	1	1	683464	XP_054282465.1 lactoylglutathione lyase-like [Macrosteles quadrilineatus]	Arthropoda
NODE_529_length_6925_cov_16.443487_g315_i1.p1	3	2	796773	XP_054282466.1 heterogeneous nuclear ribonucleoprotein U-like protein 1 isoform X1 [Macrosteles quadrilineatus]	Arthropoda
NODE_17768_length_1100_cov_32.385142_g13545_i0.p1	4	4	1130340	XP_054282517.1 peroxiredoxin-6 isoform X1 [Macrosteles quadrilineatus]	Arthropoda
NODE_5329_length_2840_cov_58.879117_g3534_i1.p1	1	0	70200.2	XP_054282547.1 heterogeneous nuclear ribonucleoprotein L-like isoform X3 [Macrosteles quadrilineatus]	Arthropoda
NODE_2963_length_3844_cov_27.183966_g1970_i0.p1	4	3	3082610	XP_054282569.1 uncharacterized protein LOC128999867 isoform X2 [Macrosteles quadrilineatus]	Arthropoda
NODE_15317_length_1290_cov_42.910140_g11445_i0.p1	1	1	101281	XP_054282583.1 hydroxyacylglutathione hydrolase, mitochondrial isoform X2 [Macrosteles quadrilineatus]	Arthropoda
NODE_25196_length_741_cov_28.290663_g20330_i0.p1	1	1	53719.7	XP_054282587.1 tubulin polymerization-promoting protein homolog [Macrosteles quadrilineatus]	Arthropoda
NODE_423_length_7408_cov_54.372391_g31_i9.p1	4	1	2740240	XP_054282709.1 protein yellow-like [Macrosteles quadrilineatus]	Arthropoda
NODE_7337_length_2338_cov_42.277311_g5161_i0.p1	2	2	1069650	XP_054282709.1 protein yellow-like [Macrosteles quadrilineatus]	Arthropoda
NODE_9254_length_1981_cov_114.606092_g6590_i0.p1;NODE_9531_length_1936_cov_111.189349_g6590_i1.p1	4	2	1949310	XP_054282745.1 RNA-binding protein lark-like isoform X1 [Macrosteles quadrilineatus]	Arthropoda
NODE_12975_length_1517_cov_19.580556_g9509_i0.p1	2	1	613258	XP_054282786.1 delta-aminolevulinic acid dehydratase-like [Macrosteles quadrilineatus]	Arthropoda
NODE_15564_length_1267_cov_71.668908_g11650_i0.p2	1	1	4643850	XP_054282805.1 putative ATP synthase subunit f, mitochondrial [Macrosteles quadrilineatus]	Arthropoda
NODE_18186_length_1070_cov_33.905337_g13915_i0.p1	5	5	737334	XP_054282858.1 sodium/potassium-transporting ATPase subunit beta-2-like [Macrosteles quadrilineatus]	Arthropoda
NODE_8799_length_2061_cov_78.797883_g2476_i1.p1	4	3	2878150	XP_054282870.1 ATP-dependent RNA helicase WM6 [Macrosteles quadrilineatus]	Arthropoda
NODE_12710_length_1544_cov_52.154738_g9298_i0.p1	10	8	16029600	XP_054282914.1 adenylate kinase isoenzyme 1 isoform X3 [Macrosteles quadrilineatus]	Arthropoda
NODE_6304_length_2577_cov_67.586800_g4415_i0.p1	4	4	706752	XP_054283108.1 lysine--tRNA ligase isoform X1 [Macrosteles quadrilineatus]	Arthropoda
NODE_6836_length_2449_cov_36.246206_g4804_i0.p1	3	1	843823	XP_054283254.1 transmembrane protein 214-A-like [Macrosteles quadrilineatus]	Arthropoda
NODE_3828_length_3414_cov_86.267306_g2595_i0.p1	2	2	802680	XP_054283690.1 venom dipeptidyl peptidase 4-like isoform X1 [Macrosteles quadrilineatus]	Arthropoda
NODE_16607_length_1183_cov_30.748644_g12551_i0.p1	2	2	1959880	XP_054283703.1 elongation factor Ts, mitochondrial isoform X2 [Macrosteles quadrilineatus]	Arthropoda
NODE_3921_length_3377_cov_72.755152_g2655_i0.p1	3	3	4970450	XP_054283775.1 aspartate aminotransferase, mitochondrial isoform X1 [Macrosteles quadrilineatus]	Arthropoda
NODE_23260_length_812_cov_101.061224_g18505_i0.p1	4	3	2154990	XP_054283811.1 NADH dehydrogenase [ubiquinone] 1 beta subcomplex subunit 10-like [Macrosteles quadrilineatus]	Arthropoda
NODE_24584_length_761_cov_136.760234_g19749_i0.p1	2	2	1841100	XP_054283831.1 NADH dehydrogenase [ubiquinone] iron-sulfur protein 6, mitochondrial [Macrosteles quadrilineatus]	Arthropoda
NODE_7073_length_2394_cov_23.221407_g4979_i0.p1	2	2	1271280	XP_054284014.1 FAD-dependent oxidoreductase domain-containing protein 1-like isoform X1 [Macrosteles quadrilineatus]	Arthropoda
NODE_12453_length_1570_cov_121.376423_g9091_i0.p1	4	4	9819030	XP_054284047.1 cofilin/actin-depolymerizing factor homolog isoform X2 [Macrosteles quadrilineatus]	Arthropoda
NODE_5200_length_2881_cov_24.172967_g3587_i0.p1	1	1	552224	XP_054284070.1 UDP-glycosyltransferase UGT5-like [Macrosteles quadrilineatus]	Arthropoda
NODE_5262_length_2861_cov_136.134339_g3640_i0.p1	11	10	8545650	XP_054284072.1 trifunctional enzyme subunit alpha, mitochondrial [Macrosteles quadrilineatus]	Arthropoda
NODE_17792_length_1098_cov_29.699314_g13564_i0.p1	2	2	388906	XP_054284227.1 clavesin-1-like [Macrosteles quadrilineatus]	Arthropoda
NODE_6074_length_2638_cov_173.906287_g4241_i0.p1	9	9	9180000	XP_054284293.1 serine hydroxymethyltransferase-like isoform X2 [Macrosteles quadrilineatus]	Arthropoda
NODE_10789_length_1762_cov_246.903264_g7793_i0.p1	1	1	2555760	XP_054284460.1 NADH dehydrogenase [ubiquinone] flavoprotein 1, mitochondrial [Macrosteles quadrilineatus]	Arthropoda
NODE_9372_length_1963_cov_34.685578_g6679_i0.p1	1	1	458767	XP_054284486.1 cytoglobin-2-like [Macrosteles quadrilineatus]	Arthropoda
NODE_19689_length_979_cov_251.190687_g15240_i0.p1	1	1	769331	XP_054284572.1 uncharacterized protein LOC129001330 [Macrosteles quadrilineatus]	Arthropoda
NODE_16823_length_1168_cov_131.565536_g12736_i0.p1	1	1	1162920	XP_054284583.1 uncharacterized protein LOC129001334 [Macrosteles quadrilineatus]	Arthropoda
NODE_14836_length_1328_cov_347.551559_g11033_i0.p1	8	8	3532680	XP_054284615.1 uncharacterized protein LOC129001389 [Macrosteles quadrilineatus]	Arthropoda
NODE_569_length_6763_cov_57.497457_g340_i0.p1	12	9	839704	XP_054284772.1 myosin heavy chain, non-muscle isoform X6 [Macrosteles quadrilineatus]	Arthropoda
NODE_11038_length_1731_cov_37.400846_g7981_i0.p1	2	2	1703550	XP_054284799.1 cysteine desulfurase-like [Macrosteles quadrilineatus]	Arthropoda
NODE_3544_length_3536_cov_16.383348_g2397_i0.p1	2	2	1345660	XP_054284994.1 acylamino-acid-releasing enzyme-like isoform X2 [Macrosteles quadrilineatus]	Arthropoda
NODE_43_length_15662_cov_64.758678_g17_i0.p1;NODE_44_length_15623_cov_65.141130_g17_i1.p1	3	1	431012	XP_054285012.1 ryanodine receptor isoform X2 [Macrosteles quadrilineatus]	Arthropoda
NODE_1060_length_5640_cov_87.984001_g667_i0.p2	4	4	1821940	XP_054285021.1 la protein homolog [Macrosteles quadrilineatus]	Arthropoda
NODE_20311_length_944_cov_84.806228_g15790_i0.p1	1	1	809174	XP_054285110.1 isatin hydrolase-like [Macrosteles quadrilineatus]	Arthropoda
NODE_24471_length_765_cov_99.872093_g19640_i0.p1	3	3	4057350	XP_054285188.1 glutathione S-transferase-like [Macrosteles quadrilineatus]	Arthropoda
NODE_8592_length_2098_cov_6.828798_g6100_i0.p1	2	2	140199	XP_054285277.1 uncharacterized protein LOC129001848 isoform X1 [Macrosteles quadrilineatus]	Arthropoda
NODE_19692_length_979_cov_43.235033_g15243_i0.p1	2	2	3582890	XP_054285379.1 glutathione S-transferase-like [Macrosteles quadrilineatus]	Arthropoda
NODE_698_length_6393_cov_21.626979_g428_i0.p1	9	8	2446480	XP_054285434.1 trifunctional purine biosynthetic protein adenosine-3-like isoform X2 [Macrosteles quadrilineatus]	Arthropoda
NODE_14741_length_1336_cov_19.786338_g10959_i0.p1	1	1	322615	XP_054285451.1 peroxisomal biogenesis factor 19-like [Macrosteles quadrilineatus]	Arthropoda
NODE_1338_length_5244_cov_196.084962_g849_i0.p1	14	12	3281080	XP_054285585.1 LOW QUALITY PROTEIN: vigilin [Macrosteles quadrilineatus]	Arthropoda
NODE_16656_length_1180_cov_107.428830_g12595_i0.p1	1	1	623708	XP_054285588.1 nematocyst expressed protein 3-like isoform X2 [Macrosteles quadrilineatus]	Arthropoda
NODE_24385_length_768_cov_33.480463_g19556_i0.p1	1	1	17687.3	XP_054285590.1 claw keratin-like isoform X4 [Macrosteles quadrilineatus]	Arthropoda
NODE_8340_length_2141_cov_37.302810_g5923_i0.p1	3	2	1272780	XP_054285625.1 venom carboxylesterase-6-like [Macrosteles quadrilineatus]	Arthropoda
NODE_32759_length_556_cov_16.486430_g27680_i0.p1	3	2	888653	XP_054285664.1 programmed cell death protein 5 [Macrosteles quadrilineatus]	Arthropoda
NODE_8181_length_2170_cov_23.903010_g5795_i0.p1	1	1	461699	XP_054285722.1 bifunctional coenzyme A synthase [Macrosteles quadrilineatus]	Arthropoda
NODE_9231_length_1985_cov_238.407757_g6572_i0.p1	9	8	17195900	XP_054285729.1 enolase isoform X2 [Macrosteles quadrilineatus]	Arthropoda
NODE_24415_length_767_cov_102.156522_g19586_i0.p1	3	3	8392380	XP_054285779.1 cytochrome c oxidase subunit 6B2-like [Macrosteles quadrilineatus]	Arthropoda
NODE_1648_length_4878_cov_35.193293_g1066_i0.p1	12	10	2351780	XP_054285815.1 puromycin-sensitive aminopeptidase-like isoform X1 [Macrosteles quadrilineatus]	Arthropoda
NODE_16642_length_1181_cov_21.461957_g12582_i0.p1	2	2	2261060	XP_054285846.1 uncharacterized protein LOC129002222 [Macrosteles quadrilineatus]	Arthropoda
NODE_3344_length_3631_cov_17.052898_g2245_i0.p1	4	4	500748	XP_054285847.1 oligopeptidase A [Macrosteles quadrilineatus]	Arthropoda
NODE_7402_length_2323_cov_20.683882_g5211_i0.p1	8	2	5589930	XP_054285896.1 uncharacterized protein LOC129002254 [Macrosteles quadrilineatus]	Arthropoda
NODE_5595_length_2765_cov_246.081473_g429_i5.p1	21	21	32089300	XP_054285943.1 protein disulfide-isomerase-like [Macrosteles quadrilineatus]	Arthropoda
NODE_13168_length_1499_cov_13.318565_g9672_i0.p1	4	2	645769	XP_054286070.1 regucalcin-like [Macrosteles quadrilineatus]	Arthropoda
NODE_3714_length_3459_cov_71.090775_g1899_i1.p2	5	5	12749900	XP_054286093.1 40S ribosomal protein S6-like [Macrosteles quadrilineatus]	Arthropoda
NODE_2487_length_4166_cov_122.354121_g721_i4.p3	24	6	324245000	XP_054286129.1 tropomyosin isoform X8 [Macrosteles quadrilineatus]	Arthropoda
NODE_2779_length_3966_cov_78.876061_g721_i5.p3	1	0	2314060	XP_054286133.1 tropomyosin Per a 7.0102 isoform X12 [Macrosteles quadrilineatus]	Arthropoda
NODE_14116_length_1400_cov_61.473167_g10458_i0.p1	3	3	400109	XP_054286230.1 alpha-tocopherol transfer protein-like [Macrosteles quadrilineatus]	Arthropoda
NODE_64_length_14262_cov_20.871977_g25_i0.p1;NODE_74_length_13474_cov_20.588117_g25_i1.p1	2	0	336323	XP_054286240.1 microtubule-associated protein futsch [Macrosteles quadrilineatus]	Arthropoda
NODE_7989_length_2204_cov_60.353550_g5652_i0.p1	3	3	644785	XP_054286379.1 asparagine--tRNA ligase, cytoplasmic [Macrosteles quadrilineatus]	Arthropoda
NODE_5363_length_2831_cov_11.331881_g3716_i0.p1	1	1	246234	XP_054286394.1 nitrilase and fragile histidine triad fusion protein NitFhit [Macrosteles quadrilineatus]	Arthropoda
NODE_8617_length_2094_cov_18.824492_g6119_i0.p1	1	0	332978	XP_054286399.1 uncharacterized protein LOC129002546 [Macrosteles quadrilineatus]	Arthropoda
NODE_14496_length_1361_cov_80.115265_g10768_i0.p1	5	4	9490930	XP_054286430.1 probable enoyl-CoA hydratase, mitochondrial [Macrosteles quadrilineatus]	Arthropoda
NODE_12340_length_1582_cov_108.401329_g9005_i0.p1	1	1	1406330	XP_054286431.1 translocon-associated protein subunit alpha [Macrosteles quadrilineatus]	Arthropoda
NODE_8824_length_2057_cov_57.923232_g6259_i0.p1	13	13	2469740	XP_054286470.1 T-complex protein 1 subunit gamma-like [Macrosteles quadrilineatus]	Arthropoda
NODE_17129_length_1144_cov_44.468604_g13009_i0.p1	3	3	2811680	XP_054286475.1 fructose-1,6-bisphosphatase 1-like isoform X1 [Macrosteles quadrilineatus]	Arthropoda
NODE_10001_length_1870_cov_57.195204_g7177_i0.p1	3	3	2202690	XP_054286489.1 ubiquitin-conjugating enzyme E2 variant 2-like [Macrosteles quadrilineatus]	Arthropoda
NODE_20103_length_956_cov_149.601820_g15608_i0.p1	7	5	10936500	XP_054286496.1 NADH dehydrogenase [ubiquinone] flavoprotein 2, mitochondrial [Macrosteles quadrilineatus]	Arthropoda
NODE_15467_length_1276_cov_306.169308_g11570_i0.p1	1	1	3781160	XP_054286543.1 uncharacterized protein LOC129002620 [Macrosteles quadrilineatus]	Arthropoda
NODE_4643_length_3076_cov_24.801601_g2850_i1.p1	9	7	3810790	XP_054286553.1 enoyl-CoA delta isomerase 1, mitochondrial-like [Macrosteles quadrilineatus]	Arthropoda
NODE_9102_length_2006_cov_89.411612_g6468_i0.p1	2	2	1483750	XP_054286579.1 macrophage mannose receptor 1-like isoform X2 [Macrosteles quadrilineatus]	Arthropoda
NODE_22046_length_861_cov_166.239796_g17382_i0.p1	2	2	74486000	XP_054286633.1 ATP synthase subunit d, mitochondrial-like [Macrosteles quadrilineatus]	Arthropoda
NODE_15851_length_1243_cov_28.023156_g11902_i0.p1	3	3	3194970	XP_054286680.1 small ubiquitin-related modifier-like [Macrosteles quadrilineatus]	Arthropoda
NODE_11332_length_1692_cov_27.822910_g8212_i0.p1;NODE_13418_length_1474_cov_24.214746_g8212_i1.p1	2	1	708334	XP_054286717.1 arrestin domain-containing protein 17-like isoform X2 [Macrosteles quadrilineatus]	Arthropoda
NODE_2939_length_3857_cov_132.888095_g1949_i0.p1	13	12	30039100	XP_054286727.1 alanine aminotransferase 1-like [Macrosteles quadrilineatus]	Arthropoda
NODE_11846_length_1633_cov_165.627892_g8614_i0.p1	3	2	8827700	XP_054286812.1 cytochrome c1, heme protein, mitochondrial-like [Macrosteles quadrilineatus]	Arthropoda
NODE_31104_length_588_cov_143.088063_g26047_i0.p1	2	2	3286180	XP_054286878.1 acyl-CoA-binding protein homolog [Macrosteles quadrilineatus]	Arthropoda
NODE_11613_length_1660_cov_76.484523_g8436_i0.p1	4	2	2697550	XP_054286936.1 galactokinase-like [Macrosteles quadrilineatus]	Arthropoda
NODE_15094_length_1308_cov_106.087734_g11256_i0.p1	6	6	2238640	XP_054286940.1 probable phosphoserine aminotransferase [Macrosteles quadrilineatus]	Arthropoda
NODE_14212_length_1391_cov_88.679604_g9485_i1.p1	1	1	239723	XP_054286987.1 nucleolar protein dao-5-like [Macrosteles quadrilineatus]	Arthropoda
NODE_14776_length_1333_cov_34.403662_g5846_i1.p1;NODE_8245_length_2158_cov_26.803460_g5846_i0.p1	1	0	443247	XP_054287064.1 uncharacterized protein LOC129002951 [Macrosteles quadrilineatus]	Arthropoda
NODE_26692_length_694_cov_72.405186_g21745_i0.p1	2	2	2079570	XP_054287119.1 2-iminobutanoate/2-iminopropanoate deaminase-like isoform X2 [Macrosteles quadrilineatus]	Arthropoda
NODE_5302_length_2848_cov_21.293396_g3670_i0.p1	3	3	986219	XP_054287207.1 aspartate--tRNA ligase, cytoplasmic-like [Macrosteles quadrilineatus]	Arthropoda
NODE_7811_length_2241_cov_33.948706_g5517_i0.p1	2	2	250698	XP_054287256.1 uncharacterized protein LOC129003063 isoform X4 [Macrosteles quadrilineatus]	Arthropoda
NODE_16241_length_1213_cov_14.331866_g12237_i0.p1	2	2	110953	XP_054287284.1 epimerase family protein SDR39U1-like [Macrosteles quadrilineatus]	Arthropoda
NODE_2080_length_4470_cov_298.083770_g1370_i0.p1	40	30	137552000	XP_054287357.1 calcium-transporting ATPase sarcoplasmic/endoplasmic reticulum type isoform X2 [Macrosteles quadrilineatus]	Arthropoda
NODE_42644_length_433_cov_15.210674_g37514_i0.p1	1	1	1050400	XP_054287411.1 acyl-CoA-binding protein homolog [Macrosteles quadrilineatus]	Arthropoda
NODE_19628_length_982_cov_142.382320_g15187_i0.p1	3	3	2655430	XP_054287444.1 NADH dehydrogenase [ubiquinone] 1 alpha subcomplex subunit 13-like [Macrosteles quadrilineatus]	Arthropoda
NODE_32821_length_555_cov_118.991632_g27741_i0.p1	1	1	124159	XP_054287787.1 transcription initiation factor TFIID subunit 4-like [Macrosteles quadrilineatus]	Arthropoda
NODE_24650_length_759_cov_19.217009_g19811_i0.p1	4	3	1700360	XP_054287789.1 2-iminobutanoate/2-iminopropanoate deaminase-like [Macrosteles quadrilineatus]	Arthropoda
NODE_37073_length_491_cov_188.483092_g31961_i0.p1	1	1	1161640	XP_054287970.1 cytochrome c oxidase subunit 7A, mitochondrial [Macrosteles quadrilineatus]	Arthropoda
NODE_23232_length_813_cov_12.240489_g18478_i0.p1	1	1	331318	XP_054288018.1 uncharacterized protein LOC129003748 [Macrosteles quadrilineatus]	Arthropoda
NODE_14877_length_1325_cov_55.388622_g11069_i0.p1	7	7	3267850	XP_054288059.1 annexin B10-like isoform X2 [Macrosteles quadrilineatus]	Arthropoda
NODE_8491_length_2116_cov_19.095635_g6025_i0.p1;NODE_9068_length_2011_cov_20.590486_g6025_i1.p1	1	0	298421	XP_054288076.1 target of Myb1 membrane trafficking protein isoform X3 [Macrosteles quadrilineatus]	Arthropoda
NODE_4971_length_2956_cov_24.310872_g3426_i0.p1	6	4	512462	XP_054288170.1 ubiquitin carboxyl-terminal hydrolase 5 [Macrosteles quadrilineatus]	Arthropoda
NODE_278_length_8327_cov_279.877091_g154_i0.p1	77	70	31119000	XP_054288182.1 fatty acid synthase-like isoform X1 [Macrosteles quadrilineatus]	Arthropoda
NODE_9616_length_1926_cov_158.068686_g6867_i0.p1	6	6	2025510	XP_054288200.1 uncharacterized protein LOC129003888 [Macrosteles quadrilineatus]	Arthropoda
NODE_31433_length_582_cov_10.647525_g26371_i0.p1	1	1	296195	XP_054288205.1 uncharacterized protein LOC129003893 [Macrosteles quadrilineatus]	Arthropoda
NODE_24470_length_765_cov_184.204942_g19639_i0.p1	1	1	4719450	XP_054288206.1 keratin-associated protein 19-3-like [Macrosteles quadrilineatus]	Arthropoda
NODE_18975_length_1020_cov_142.942736_g14608_i0.p1	1	0	522000	XP_054288256.1 uncharacterized protein LOC129003935 [Macrosteles quadrilineatus]	Arthropoda
NODE_18978_length_1020_cov_13.585366_g14610_i0.p1	2	1	582058	XP_054288312.1 estradiol 17-beta-dehydrogenase 8-like [Macrosteles quadrilineatus]	Arthropoda
NODE_12946_length_1520_cov_87.830215_g9485_i0.p1	4	1	2096490	XP_054288379.1 chromobox protein homolog 1-like isoform X1 [Macrosteles quadrilineatus]	Arthropoda
NODE_18940_length_1022_cov_10.038095_g14576_i0.p1	2	2	469567	XP_054288413.1 ras-related protein Ral-a [Macrosteles quadrilineatus]	Arthropoda
NODE_6652_length_2493_cov_263.365480_g4188_i1.p1	27	19	19814800	XP_054288432.1 heat shock 70 kDa protein cognate 4 isoform X1 [Macrosteles quadrilineatus]	Arthropoda
NODE_7430_length_2317_cov_243.569643_g5233_i0.p1	11	6	9106320	XP_054288488.1 arylphorin subunit alpha-like [Macrosteles quadrilineatus]	Arthropoda
NODE_3072_length_3768_cov_39.507180_g2049_i0.p1	3	2	199307	XP_054288625.1 zinc finger RNA-binding protein-like isoform X2 [Macrosteles quadrilineatus]	Arthropoda
NODE_14653_length_1345_cov_57.981073_g10888_i0.p1	4	4	2317350	XP_054288688.1 acyl-protein thioesterase 1-like [Macrosteles quadrilineatus]	Arthropoda
NODE_7229_length_2362_cov_62.052079_g5092_i0.p1	5	3	6844250	XP_054288758.1 4-hydroxybutyrate coenzyme A transferase [Macrosteles quadrilineatus]	Arthropoda
NODE_36834_length_494_cov_57.724221_g31723_i0.p1	2	2	2345390	XP_054288784.1 thioredoxin domain-containing protein 17-like [Macrosteles quadrilineatus]	Arthropoda
NODE_11258_length_1702_cov_173.467692_g8157_i0.p1	10	8	18462600	XP_054288871.1 cytochrome b-c1 complex subunit 2, mitochondrial-like [Macrosteles quadrilineatus]	Arthropoda
NODE_15528_length_1271_cov_16.400335_g11619_i0.p1	1	1	130863	XP_054288903.1 deoxyribose-phosphate aldolase [Macrosteles quadrilineatus]	Arthropoda
NODE_8907_length_2042_cov_166.456997_g6319_i0.p2	1	1	247070	XP_054288906.1 epididymal secretory glutathione peroxidase-like [Macrosteles quadrilineatus]	Arthropoda
NODE_12181_length_1599_cov_196.591984_g3174_i3.p1	1	1	66577.6	XP_054288979.1 uncharacterized protein LOC129004423 [Macrosteles quadrilineatus]	Arthropoda
NODE_22437_length_845_cov_12.311198_g17740_i0.p1	2	2	261707	XP_054288979.1 uncharacterized protein LOC129004423 [Macrosteles quadrilineatus]	Arthropoda
NODE_6903_length_2436_cov_22.374735_g4856_i0.p1	3	3	357145	XP_054289070.1 beta-glucuronidase isoform X2 [Macrosteles quadrilineatus]	Arthropoda
NODE_10017_length_1867_cov_66.513966_g7188_i0.p1	11	10	5197060	XP_054289244.1 adenosylhomocysteinase-like [Macrosteles quadrilineatus]	Arthropoda
NODE_11783_length_1639_cov_49.491677_g8573_i0.p1	6	6	2493600	XP_054289549.1 elongation factor Tu, mitochondrial-like [Macrosteles quadrilineatus]	Arthropoda
NODE_5324_length_2841_cov_58.505065_g3691_i0.p1	4	4	469288	XP_054289700.1 BAG domain-containing protein Samui-like isoform X3 [Macrosteles quadrilineatus]	Arthropoda
NODE_5476_length_2796_cov_29.302685_g3801_i0.p1	2	2	676759	XP_054289808.1 mitochondrial proton/calcium exchanger protein-like isoform X2 [Macrosteles quadrilineatus]	Arthropoda
NODE_25026_length_746_cov_114.660688_g20172_i0.p1	1	1	1199120	XP_054289941.1 uncharacterized protein LOC129005147 [Macrosteles quadrilineatus]	Arthropoda
NODE_9520_length_1937_cov_73.183333_g6790_i0.p2	1	1	25046500	XP_054290028.1 histone H1, orphon-like [Macrosteles quadrilineatus]	Arthropoda
NODE_19494_length_990_cov_192.346112_g15064_i0.p1	3	2	2966810	XP_054290123.1 transcription factor BTF3 homolog 4-like [Macrosteles quadrilineatus]	Arthropoda
NODE_2128_length_4431_cov_30.732660_g1399_i0.p1	3	2	1432240	XP_054290152.1 annexin B9-like isoform X3 [Macrosteles quadrilineatus]	Arthropoda
NODE_19691_length_979_cov_73.860310_g15242_i0.p1;NODE_20624_length_928_cov_52.244418_g15242_i1.p1	2	0	543343	XP_054290454.1 macrophage mannose receptor 1-like isoform X3 [Macrosteles quadrilineatus]	Arthropoda
NODE_11375_length_1687_cov_36.074534_g8246_i0.p1	2	1	373039	XP_054290488.1 fibropellin-1-like [Macrosteles quadrilineatus]	Arthropoda
NODE_6642_length_2495_cov_233.537221_g4661_i0.p1	21	20	30916700	XP_054290562.1 transketolase-like protein 2 isoform X2 [Macrosteles quadrilineatus]	Arthropoda
NODE_14000_length_1413_cov_169.972305_g10352_i0.p1	1	1	322964	XP_054290604.1 YTH domain-containing protein 1-like [Macrosteles quadrilineatus]	Arthropoda
NODE_5517_length_2786_cov_109.329642_g3831_i0.p1	12	11	4567350	XP_054290714.1 endoplasmin-like [Macrosteles quadrilineatus]	Arthropoda
NODE_9018_length_2021_cov_41.325617_g6404_i0.p1	4	4	1801780	XP_054290727.1 GILT-like protein 1 [Macrosteles quadrilineatus]	Arthropoda
NODE_8276_length_2153_cov_26.025530_g5874_i0.p1	1	1	202325	XP_054290965.1 pyrroline-5-carboxylate reductase 3-like [Macrosteles quadrilineatus]	Arthropoda
NODE_361_length_7772_cov_220.295127_g204_i0.p1	33	31	4104090	XP_054291062.1 acetyl-CoA carboxylase-like isoform X1 [Macrosteles quadrilineatus]	Arthropoda
NODE_6605_length_2503_cov_17.744847_g4633_i0.p1	2	2	850013	XP_054291070.1 flavin reductase (NADPH)-like [Macrosteles quadrilineatus]	Arthropoda
NODE_10873_length_1751_cov_112.328554_g7854_i0.p1	2	2	883291	XP_067007681.1 dnaJ homolog subfamily A member 2 [Anabrus simplex]	Arthropoda
NODE_1233_length_5392_cov_103.064534_g429_i1.p1	2	0	500436	XP_069686580.1 importin-7 isoform X4 [Periplaneta americana]	Arthropoda
NODE_2657_length_4036_cov_19.173529_g1750_i0.p1	6	1	1250220	XP_075222025.1 cullin-associated and neddylation-dissociated 1 [Lycorma delicatula]	Arthropoda
NODE_23369_length_808_cov_144.410397_g18608_i0.p1	2	2	3583260	XP_076617989.1 uncharacterized protein LOC143340198 [Colletes latitarsis]	Arthropoda
Eva_Contig2475.g414	1	0	3305280	XP_054280618.1 uncharacterized protein LOC128998490 [Macrosteles quadrilineatus]	Arthropoda
Eva_Contig2716.g444;NODE_30085_length_608_cov_16.273070_g25046_i0.p1	1	1	411717	XP_054275846.1 U6 snRNA-associated Sm-like protein LSm8 [Macrosteles quadrilineatus]	Arthropoda
Eva_Contig6266.g899;Eva_occam_tig00022265_pilon.g28476;Eva_occam_tig00215966_pilon.g78411;NODE_20061_length_958_cov_33.692395_g15568_i0.p1	1	0	1505970	XP_054260883.1 histone H2A-beta, sperm-like [Macrosteles quadrilineatus]	Arthropoda
Eva_Contig931.g155;Eva_occam_tig00005949_pilon.g9223;Eva_tig00009751_pilon.g56517;Eva_tig00134118_pilon.g239436;Eva_tig00137097_pilon.g257250;NODE_10494_length_1801_cov_48.352088_g7552_i0.p1	2	0	357035	UHU71021.1 alpha-tubulin [Psammotettix alienus]	Arthropoda
Eva_GFTU01000001.1.g1;Eva_occam_tig00027052_pilon.g33314;Eva_occam_tig00220240_pilon.g86141;Eva_tig00023459_pilon.g119651;Eva_tig00056566_pilon.g189302	1	0	442836	XP_054267679.1 mitochondrial 2-oxoglutarate/malate carrier protein-like [Macrosteles quadrilineatus]	Arthropoda
Eva_GFTU01000175.1.g195;Eva_tig00039600_pilon.g162658;Eva_tig00066200_pilon.g197945	1	0	296967	XP_054272579.1 uncharacterized protein LOC128992862 [Macrosteles quadrilineatus]	Arthropoda
Eva_GFTU01000230.1.g255;NODE_20999_length_909_cov_85.609375_g16420_i0.p1	3	2	6750200	XP_054257556.1 protein D2-like isoform X1 [Macrosteles quadrilineatus]	Arthropoda
Eva_GFTU01000288.1.g336	4	3	2144980	XP_054259981.1 isocitrate dehydrogenase [NAD] subunit gamma, mitochondrial-like isoform X2 [Macrosteles quadrilineatus]	Arthropoda
Eva_GFTU01000412.1.g498;Eva_occam_tig00221374_pilon.g87628	3	3	3276930	XP_054268199.1 tumor protein D54-like isoform X3 [Macrosteles quadrilineatus]	Arthropoda
Eva_GFTU01000444.1.g549;Eva_tig00132435_pilon.g227280	1	0	98267.3	PNF22915.1 Protein anoxia up-regulated [Cryptotermes secundus]	Arthropoda
Eva_GFTU01000888.1.g1154;Eva_GFTU01008155.1.g8432;NODE_11656_length_1654_cov_40.565631_g8468_i0.p1	1	0	255555	XP_054266493.1 heterogeneous nuclear ribonucleoprotein H-like [Macrosteles quadrilineatus]	Arthropoda
Eva_GFTU01001033.1.g1319;NODE_410_length_7446_cov_19.165287_g239_i0.p1	3	1	723012	XP_046682275.1 ELAV-like protein 3 isoform X7 [Homalodisca vitripennis]	Arthropoda
Eva_GFTU01001205.1.g1530;Eva_occam_tig00013409_pilon.g18716	1	0	598533	XP_054263271.1 apoptosis-inducing factor 1, mitochondrial [Macrosteles quadrilineatus]	Arthropoda
Eva_GFTU01001306.1.g1663	4	0	45328200	XP_054282114.1 probable aconitate hydratase, mitochondrial [Macrosteles quadrilineatus]	Arthropoda
Eva_GFTU01001677.1.g2227	1	1	20521700	XP_046680415.1 myosin heavy chain, muscle isoform X39 [Homalodisca vitripennis]	Arthropoda
Eva_GFTU01001717.1.g2276;Eva_tig00004626_pilon.g28742;Eva_tig00145074_pilon.g287404;NODE_9207_length_1990_cov_12.128594_g6552_i0.p1	1	0	48468.6	XP_054285117.1 delta(3,5)-Delta(2,4)-dienoyl-CoA isomerase, mitochondrial isoform X1 [Macrosteles quadrilineatus]	Arthropoda
Eva_GFTU01001729.1.g2288;Eva_tig00012403_pilon.g69749	1	0	357407	XP_054268603.1 4-aminobutyrate aminotransferase, mitochondrial-like [Macrosteles quadrilineatus]	Arthropoda
Eva_GFTU01001736.1.g2293;Eva_occam_tig00214222_pilon.g74357	3	3	2716510	XP_054268880.1 uncharacterized protein LOC128990513 [Macrosteles quadrilineatus]	Arthropoda
Eva_GFTU01001939.1.g2498;Eva_GFTU01015793.1.g15155;NODE_13790_length_1435_cov_25.351252_g10179_i0.p1	3	1	253640	XP_054290577.1 small glutamine-rich tetratricopeptide repeat-containing protein alpha-like [Macrosteles quadrilineatus]	Arthropoda
Eva_GFTU01002605.1.g3091	1	1	551063	XP_054271193.1 protein SCO1 homolog, mitochondrial [Macrosteles quadrilineatus]	Arthropoda
Eva_GFTU01002641.1.g3128	4	3	2002660	XP_054261805.1 leucine-rich PPR motif-containing protein, mitochondrial isoform X2 [Macrosteles quadrilineatus]	Arthropoda
Eva_GFTU01002740.1.g3224;Eva_tig00020801_pilon.g108826	4	3	428027	XP_054263098.1 heat shock protein 75 kDa, mitochondrial isoform X1 [Macrosteles quadrilineatus]	Arthropoda
Eva_GFTU01002751.1.g3234;NODE_5383_length_2824_cov_174.695668_g3729_i0.p1	1	0	1404980	XP_046672296.1 14-3-3 protein zeta isoform X1 [Homalodisca vitripennis]	Arthropoda
Eva_GFTU01002921.1.g3382;NODE_17567_length_1114_cov_43.216008_g13370_i0.p1	2	1	423809	XP_054275157.1 inositol monophosphatase 1 [Macrosteles quadrilineatus]	Arthropoda
Eva_GFTU01003090.1.g3545;Eva_occam_tig00028912_pilon.g34913;NODE_16077_length_1226_cov_19.514360_g12092_i0.p1	1	0	57025.6	XP_046665545.1 proliferating cell nuclear antigen [Homalodisca vitripennis]	Arthropoda
Eva_GFTU01003355.1.g3793	1	1	1027400	XP_046663627.1 stress-induced-phosphoprotein 1 [Homalodisca vitripennis]	Arthropoda
Eva_GFTU01003361.1.g3799;NODE_6088_length_2634_cov_118.580368_g4253_i0.p1	3	1	999856	XP_054272358.1 ATP-binding cassette sub-family F member 2 [Macrosteles quadrilineatus]	Arthropoda
Eva_GFTU01003613.1.g4108	22	18	200727000	XP_054287418.1 tropomyosin-1-like isoform X4 [Macrosteles quadrilineatus]	Arthropoda
Eva_GFTU01003617.1.g4112	1	0	1421010	RZF38875.1 hypothetical protein LSTR_LSTR015879, partial [Laodelphax striatellus]	Arthropoda
Eva_GFTU01003718.1.g4209	4	3	343701	XP_054290279.1 glycine dehydrogenase (decarboxylating), mitochondrial-like [Macrosteles quadrilineatus]	Arthropoda
Eva_GFTU01003739.1.g4228;NODE_10757_length_1767_cov_16.455030_g7767_i0.p1	2	0	647106	XP_054273098.1 3-hydroxyisobutyryl-CoA hydrolase, mitochondrial-like [Macrosteles quadrilineatus]	Arthropoda
Eva_GFTU01003789.1.g4277	3	0	6512630	XP_054284072.1 trifunctional enzyme subunit alpha, mitochondrial [Macrosteles quadrilineatus]	Arthropoda
Eva_GFTU01003885.1.g4380;NODE_14866_length_1326_cov_26.469175_g11059_i0.p1	1	0	224548	XP_054289914.1 7-methylguanosine phosphate-specific 5'-nucleotidase A-like [Macrosteles quadrilineatus]	Arthropoda
Eva_GFTU01003939.1.g4430	3	1	3967340	XP_054267559.1 NADH-ubiquinone oxidoreductase 75 kDa subunit, mitochondrial-like [Macrosteles quadrilineatus]	Arthropoda
Eva_GFTU01004025.1.g4506;Eva_tig00132331_pilon.g226385;NODE_10773_length_1764_cov_7.324837_g7779_i0.p1	1	0	26615.7	XP_054258128.1 ubiquinone biosynthesis monooxygenase COQ6, mitochondrial [Macrosteles quadrilineatus]	Arthropoda
Eva_GFTU01004305.1.g4792;Eva_occam_tig00001783_pilon.g3770;Eva_occam_tig00005525_pilon.g8652;Eva_occam_tig00209073_pilon.g58152;Eva_tig00025718_pilon.g127866;Eva_tig00032528_pilon.g148325;Eva_tig00032630_pilon.g148580;Eva_tig00045122_pilon.g171758;Eva_tig00053609_pilon.g184840;Eva_tig00137060_pilon.g257002;Eva_tig00137061_pilon.g257003;Eva_tig00142132_pilon.g279601	1	0	95455200	XP_054283303.1 uncharacterized protein LOC129000364 [Macrosteles quadrilineatus]	Arthropoda
Eva_GFTU01004367.1.g4848;Eva_occam_tig00029824_pilon.g35627;Eva_occam_tig00030261_pilon.g36008;Eva_occam_tig00209632_pilon.g60625;Eva_tig00015329_pilon.g84131;NODE_5917_length_2681_cov_28.089862_g4124_i0.p1	1	0	557457	XP_054264812.1 arylalkylamine N-acetyltransferase 1-like isoform X1 [Macrosteles quadrilineatus]	Arthropoda
Eva_GFTU01004375.1.g4855	5	4	5121460	XP_054289200.1 short/branched chain specific acyl-CoA dehydrogenase, mitochondrial [Macrosteles quadrilineatus]	Arthropoda
Eva_GFTU01004480.1.g4935;Eva_tig00140785_pilon.g274717;NODE_23754_length_794_cov_5.118550_g18961_i0.p1	2	1	1203160	XP_054262093.1 endocuticle structural glycoprotein SgAbd-4-like [Macrosteles quadrilineatus]	Arthropoda
Eva_GFTU01004502.1.g4953;Eva_occam_tig00000062_pilon.g1351;Eva_occam_tig00208690_pilon.g56410;Eva_tig00139389_pilon.g268838;NODE_18139_length_1074_cov_53.644935_g13876_i0.p1	2	0	921235	XP_054276901.1 proteasome subunit beta type-5 [Macrosteles quadrilineatus]	Arthropoda
Eva_GFTU01004547.1.g5002;Eva_tig00017054_pilon.g92582;NODE_12979_length_1516_cov_78.523975_g9512_i0.p1	1	0	152012	XP_054269375.1 proteasomal ubiquitin receptor ADRM1-like isoform X1 [Macrosteles quadrilineatus]	Arthropoda
Eva_GFTU01004658.1.g5115;Eva_GFTU01004659.1.g5116	3	2	3093000	XP_054262430.1 pyruvate dehydrogenase protein X component, mitochondrial-like [Macrosteles quadrilineatus]	Arthropoda
Eva_GFTU01004738.1.g5184;Eva_tig00140112_pilon.g272021	2	0	32343000	XP_054286633.1 ATP synthase subunit d, mitochondrial-like [Macrosteles quadrilineatus]	Arthropoda
Eva_GFTU01004810.1.g5250;NODE_1814_length_4706_cov_30.060488_g1184_i0.p1	1	0	128053	XP_054257085.1 enolase-phosphatase E1 [Macrosteles quadrilineatus]	Arthropoda
Eva_GFTU01004925.1.g5360;Eva_GFTU01005218.1.g5644;Eva_occam_tig00009233_pilon.g13699;Eva_occam_tig00214681_pilon.g75520;Eva_tig00029535_pilon.g140238;Eva_tig00132387_pilon.g226886;Eva_tig00132387_pilon.g226891;NODE_14011_length_1412_cov_48.771536_g10362_i0.p1;NODE_3516_length_3547_cov_8.431700_g2373_i0.p1	1	0	1574520	XP_054274863.1 pyrimidodiazepine synthase-like [Macrosteles quadrilineatus]	Arthropoda
Eva_GFTU01004977.1.g5403;Eva_tig00045316_pilon.g172044	2	0	15828800	XP_054271569.1 succinate--CoA ligase [ADP-forming] subunit beta, mitochondrial [Macrosteles quadrilineatus]	Arthropoda
Eva_GFTU01005252.1.g5670;NODE_9741_length_1907_cov_107.949180_g6967_i0.p1	2	1	772424	XP_054273441.1 eukaryotic translation initiation factor 3 subunit L-like [Macrosteles quadrilineatus]	Arthropoda
Eva_GFTU01005293.1.g5706;Eva_tig00025691_pilon.g127765	2	1	7247810	XP_054269143.1 dihydrolipoyllysine-residue acetyltransferase component of pyruvate dehydrogenase complex, mitochondrial-like isoform X1 [Macrosteles quadrilineatus]	Arthropoda
Eva_GFTU01005684.1.g6091;Eva_tig00001656_pilon.g11258;NODE_16276_length_1210_cov_51.345102_g12266_i0.p1	6	5	2136090	XP_046675523.1 26S proteasome non-ATPase regulatory subunit 7 [Homalodisca vitripennis]	Arthropoda
Eva_GFTU01005734.1.g6136;Eva_occam_tig00212451_pilon.g69703;NODE_10289_length_1832_cov_75.721937_g5694_i1.p1;NODE_8049_length_2194_cov_10.739726_g5694_i0.p1	1	0	4769850	XP_054274948.1 uncharacterized protein LOC128994415 [Macrosteles quadrilineatus]	Arthropoda
Eva_GFTU01005773.1.g6173	5	0	6858220	XP_054262106.1 pyruvate carboxylase, mitochondrial isoform X1 [Macrosteles quadrilineatus]	Arthropoda
Eva_GFTU01006112.1.g6487;NODE_8812_length_2059_cov_49.415237_g6249_i0.p1	2	1	1531240	XP_054279768.1 transmembrane emp24 domain-containing protein 2 [Macrosteles quadrilineatus]	Arthropoda
Eva_GFTU01006117.1.g6492;Eva_tig00020779_pilon.g108750;NODE_5556_length_2775_cov_28.700519_g3859_i0.p1	3	1	9473990	XP_054273138.1 neuromodulin-like [Macrosteles quadrilineatus]	Arthropoda
Eva_GFTU01006237.1.g6610	14	13	8410710	XP_054281808.1 glycerol-3-phosphate dehydrogenase, mitochondrial-like isoform X1 [Macrosteles quadrilineatus]	Arthropoda
Eva_GFTU01006283.1.g6658	1	0	13198600	XP_054262036.1 fumarate hydratase, mitochondrial-like [Macrosteles quadrilineatus]	Arthropoda
Eva_GFTU01006398.1.g6764	1	0	2893200	XP_054271865.1 ATP synthase subunit O, mitochondrial-like [Macrosteles quadrilineatus]	Arthropoda
Eva_GFTU01006544.1.g6914;NODE_18555_length_1046_cov_14.673891_g14240_i0.p1	2	1	444192	XP_054275248.1 cleavage and polyadenylation specificity factor subunit 5-like isoform X1 [Macrosteles quadrilineatus]	Arthropoda
Eva_GFTU01006557.1.g6927;NODE_8834_length_2056_cov_172.517938_g6266_i0.p1	6	1	32846500	XP_054280663.1 calexcitin-2 [Macrosteles quadrilineatus]	Arthropoda
Eva_GFTU01006628.1.g6985;NODE_10542_length_1794_cov_111.191613_g7590_i0.p1	7	5	8516400	XP_046685318.1 ras-related protein Rab-1A [Homalodisca vitripennis]	Arthropoda
Eva_GFTU01006735.1.g7077;Eva_GFTU01006736.1.g7078;Eva_GFTU01006737.1.g7079;Eva_GFTU01006738.1.g7080;Eva_tig00004426_pilon.g27394;Eva_tig00008100_pilon.g48419;NODE_1491_length_5053_cov_81.822548_g957_i0.p1;NODE_1751_length_4764_cov_86.617026_g957_i1.p1	1	0	813278	XP_054281743.1 GTPase-activating protein skywalker isoform X4 [Macrosteles quadrilineatus]	Arthropoda
Eva_GFTU01006801.1.g7131;Eva_tig00018632_pilon.g99469;Eva_tig00027692_pilon.g134735;NODE_14313_length_1380_cov_38.256332_g9221_i1.p1	3	2	621734	XP_054273096.1 ATP synthase subunit s, mitochondrial isoform X4 [Macrosteles quadrilineatus]	Arthropoda
Eva_GFTU01007115.1.g7437;Eva_tig00022236_pilon.g114689;NODE_6824_length_2451_cov_41.844145_g4793_i0.p1	2	1	525381	XP_054282565.1 V-type proton ATPase subunit d [Macrosteles quadrilineatus]	Arthropoda
Eva_GFTU01007117.1.g7439;Eva_tig00009042_pilon.g53014	1	0	2516840	XP_054271969.1 ornithine aminotransferase, mitochondrial [Macrosteles quadrilineatus]	Arthropoda
Eva_GFTU01007238.1.g7553;NODE_14555_length_1356_cov_27.341673_g10817_i0.p1	4	1	918249	XP_054290291.1 6-phosphogluconolactonase-like [Macrosteles quadrilineatus]	Arthropoda
Eva_GFTU01007258.1.g7570;Eva_tig00021029_pilon.g109620;NODE_4773_length_3025_cov_19.657734_g3276_i0.p1	2	1	889700	XP_054261403.1 rab proteins geranylgeranyltransferase component A-like [Macrosteles quadrilineatus]	Arthropoda
Eva_GFTU01007537.1.g7831	13	9	11371800	XP_054274759.1 medium-chain specific acyl-CoA dehydrogenase, mitochondrial isoform X1 [Macrosteles quadrilineatus]	Arthropoda
Eva_GFTU01007711.1.g8018;NODE_10116_length_1853_cov_35.761261_g7264_i0.p1;NODE_10865_length_1752_cov_24.486567_g7850_i0.p1	1	0	356158	XP_054262980.1 cytosol aminopeptidase-like [Macrosteles quadrilineatus]	Arthropoda
Eva_GFTU01007752.1.g8056	6	6	9404890	XP_054273237.1 isocitrate dehydrogenase [NADP], mitochondrial-like [Macrosteles quadrilineatus]	Arthropoda
Eva_GFTU01007906.1.g8194	1	0	10707800	XP_054270478.1 triosephosphate isomerase [Macrosteles quadrilineatus]	Arthropoda
Eva_GFTU01008174.1.g8449;Eva_occam_tig00210248_pilon.g62898;Eva_tig00132584_pilon.g228359;NODE_10011_length_1868_cov_41.309883_g7184_i0.p1	1	0	295337	XP_054276420.1 protein takeout-like [Macrosteles quadrilineatus]	Arthropoda
Eva_GFTU01008212.1.g8492;NODE_1680_length_4838_cov_7.154169_g1093_i0.p1	1	0	108872	XP_054269008.1 J domain-containing protein-like [Macrosteles quadrilineatus]	Arthropoda
Eva_GFTU01008318.1.g8601;NODE_4697_length_3049_cov_41.867429_g3216_i0.p1	1	0	89942	XP_054269339.1 microsomal triacylglycerol transfer protein isoform X2 [Macrosteles quadrilineatus]	Arthropoda
Eva_GFTU01008475.1.g8758;NODE_2181_length_4385_cov_35.206360_g1433_i0.p1	3	1	387395	XP_054261843.1 LOW QUALITY PROTEIN: insulin-degrading enzyme-like [Macrosteles quadrilineatus]	Arthropoda
Eva_GFTU01008647.1.g8936;Eva_tig00028112_pilon.g136028;NODE_2918_length_3870_cov_22.026628_g1934_i0.p1	3	2	1616220	XP_054286702.1 tubulin polymerization-promoting protein homolog [Macrosteles quadrilineatus]	Arthropoda
Eva_GFTU01008999.1.g9307;Eva_tig00000137_pilon.g1249	1	0	37905	XP_054263257.1 myophilin [Macrosteles quadrilineatus]	Arthropoda
Eva_GFTU01009080.1.g9395;Eva_GFTU01009087.1.g9419;Eva_GFTU01009088.1.g9420	1	0	1257870	XP_054277505.1 obscurin-like isoform X7 [Macrosteles quadrilineatus]	Arthropoda
Eva_GFTU01009112.1.g9442;Eva_occam_tig00003329_pilon.g5698	1	0	3211770	XP_054264591.1 uncharacterized protein LOC128987657 isoform X1 [Macrosteles quadrilineatus]	Arthropoda
Eva_GFTU01009201.1.g9526;Eva_occam_tig00089784_pilon.g50503;NODE_15192_length_1300_cov_30.855274_g11338_i0.p1	1	0	455485	XP_054267779.1 39S ribosomal protein L1, mitochondrial-like [Macrosteles quadrilineatus]	Arthropoda
Eva_GFTU01009348.1.g9668	5	4	1985690	XP_054258701.1 probable pyruvate dehydrogenase E1 component subunit alpha, mitochondrial isoform X2 [Macrosteles quadrilineatus]	Arthropoda
Eva_GFTU01009671.1.g9992;Eva_tig00134317_pilon.g241026	1	1	2285880	XP_054275450.1 endoplasmin-like [Macrosteles quadrilineatus]	Arthropoda
Eva_GFTU01009717.1.g10042	12	11	30794700	XP_054280425.1 malate dehydrogenase, mitochondrial-like [Macrosteles quadrilineatus]	Arthropoda
Eva_GFTU01010103.1.g10395;Eva_occam_tig00009262_pilon.g13762;NODE_5522_length_2783_cov_37.781227_g3832_i0.p1	1	0	159906	XP_046671666.1 eukaryotic translation initiation factor 3 subunit C [Homalodisca vitripennis]	Arthropoda
Eva_GFTU01010104.1.g10396;NODE_30281_length_604_cov_111.973435_g25240_i0.p1	4	3	3037420	XP_054290319.1 NADH dehydrogenase [ubiquinone] 1 beta subcomplex subunit 9-like [Macrosteles quadrilineatus]	Arthropoda
Eva_GFTU01010166.1.g10450	1	0	569408	XP_054257309.1 alpha-tocopherol transfer protein-like [Macrosteles quadrilineatus]	Arthropoda
Eva_GFTU01010222.1.g10510;Eva_occam_tig00210844_pilon.g65062	1	0	588409	XP_046681999.1 CCHC-type zinc finger nucleic acid binding protein-like [Homalodisca vitripennis]	Arthropoda
Eva_GFTU01010438.1.g10719;NODE_1041_length_5671_cov_28.601895_g656_i0.p2	3	0	1037690	XP_046679962.1 uncharacterized protein LOC124367289 [Homalodisca vitripennis]	Arthropoda
Eva_GFTU01010555.1.g10827;Eva_tig00138590_pilon.g265077;NODE_2149_length_4411_cov_35.706045_g1413_i0.p1	1	0	684103	KAG8241618.1 hypothetical protein J6590_083296 [Homalodisca vitripennis]	Arthropoda
Eva_GFTU01010584.1.g10855	1	1	4455970	XP_054286496.1 NADH dehydrogenase [ubiquinone] flavoprotein 2, mitochondrial [Macrosteles quadrilineatus]	Arthropoda
Eva_GFTU01010829.1.g11089	4	2	3935070	XP_054268261.1 hydroxyacyl-coenzyme A dehydrogenase, mitochondrial-like [Macrosteles quadrilineatus]	Arthropoda
Eva_GFTU01010835.1.g11096;Eva_occam_tig00016419_pilon.g22519;NODE_3622_length_3497_cov_48.792982_g2456_i0.p1	2	0	1343260	XP_054270531.1 cAMP-dependent protein kinase catalytic subunit 1 [Macrosteles quadrilineatus]	Arthropoda
Eva_GFTU01010996.1.g11275;Eva_occam_tig00213336_pilon.g72087;Eva_tig00139723_pilon.g270386	1	0	1542990	XP_054265330.1 L-2-hydroxyglutarate dehydrogenase, mitochondrial isoform X1 [Macrosteles quadrilineatus]	Arthropoda
Eva_GFTU01011116.1.g11385;NODE_17153_length_1143_cov_13.728893_g13030_i0.p1	1	1	901606	XP_054273886.1 programmed cell death protein 6-like [Macrosteles quadrilineatus]	Arthropoda
Eva_GFTU01011156.1.g11415	9	7	14121300	XP_054269627.1 guanine nucleotide-binding protein subunit beta-like protein [Macrosteles quadrilineatus]	Arthropoda
Eva_GFTU01011470.1.g11709	4	3	3698590	XP_054258453.1 aldehyde dehydrogenase, mitochondrial isoform X1 [Macrosteles quadrilineatus]	Arthropoda
Eva_GFTU01011649.1.g11883;Eva_tig00019181_pilon.g101602;NODE_6826_length_2451_cov_19.419545_g4795_i0.p1	4	3	675116	XP_054272965.1 ATPase family AAA domain-containing protein 3A homolog [Macrosteles quadrilineatus]	Arthropoda
Eva_GFTU01011708.1.g11932	25	24	183975000	XP_054278158.1 ATP synthase subunit alpha, mitochondrial [Macrosteles quadrilineatus]	Arthropoda
Eva_GFTU01011860.1.g12085;Eva_occam_tig00009057_pilon.g13482;NODE_1425_length_5132_cov_23.131751_g911_i0.p1	1	0	715196	KAG8285681.1 hypothetical protein J6590_075415 [Homalodisca vitripennis]	Arthropoda
Eva_GFTU01011908.1.g12138;Eva_GFTU01011909.1.g12139;NODE_17270_length_1134_cov_12.324503_g13122_i0.p1;NODE_22092_length_859_cov_12.052430_g17420_i0.p1	1	0	351888	XP_054274326.1 U1 small nuclear ribonucleoprotein 70 kDa-like [Macrosteles quadrilineatus]	Arthropoda
Eva_GFTU01011966.1.g12197;Eva_occam_tig00013542_pilon.g18835;Eva_tig00006044_pilon.g36703;NODE_2106_length_4447_cov_25.643707_g1389_i0.p1	4	0	933471	XP_046658985.1 LOW QUALITY PROTEIN: protein phosphatase 1B-like [Homalodisca vitripennis]	Arthropoda
Eva_GFTU01012158.1.g12398;Eva_occam_tig00018119_pilon.g24293;Eva_occam_tig00214230_pilon.g74374;Eva_tig00025615_pilon.g127470;NODE_7996_length_2203_cov_38.977893_g5657_i0.p1	2	1	1387630	XP_054276185.1 uncharacterized protein LOC128995255 [Macrosteles quadrilineatus]	Arthropoda
Eva_GFTU01012195.1.g12427;Eva_occam_tig00213298_pilon.g71974;Eva_tig00017799_pilon.g95796	2	1	670747	XP_054279497.1 fasciclin-1 [Macrosteles quadrilineatus]	Arthropoda
Eva_GFTU01012326.1.g12556	8	7	17496800	XP_054259460.1 annexin B9-like isoform X2 [Macrosteles quadrilineatus]	Arthropoda
Eva_GFTU01012367.1.g12598	3	2	1723530	XP_054281666.1 mitochondrial dicarboxylate carrier-like [Macrosteles quadrilineatus]	Arthropoda
Eva_GFTU01012512.1.g12753	1	1	1382720	XP_054282247.1 cathepsin B-like [Macrosteles quadrilineatus]	Arthropoda
Eva_GFTU01012535.1.g12774;Eva_GFTU01012536.1.g12775;Eva_occam_tig00209645_pilon.g60666;Eva_tig00028484_pilon.g137215;NODE_1392_length_5171_cov_22.615037_g889_i0.p1	3	2	1243000	XP_054266090.1 long-chain-fatty-acid--CoA ligase 5 isoform X1 [Macrosteles quadrilineatus]	Arthropoda
Eva_GFTU01012556.1.g12803	2	2	923590	XP_054280070.1 short-chain specific acyl-CoA dehydrogenase, mitochondrial-like [Macrosteles quadrilineatus]	Arthropoda
Eva_GFTU01012673.1.g12909;NODE_11795_length_1638_cov_56.950032_g8582_i0.p1	1	1	1235500	XP_054272748.1 sideroflexin-2 isoform X2 [Macrosteles quadrilineatus]	Arthropoda
Eva_GFTU01012738.1.g12977;Eva_GFTU01012739.1.g12978	2	1	1636610	XP_054286553.1 enoyl-CoA delta isomerase 1, mitochondrial-like [Macrosteles quadrilineatus]	Arthropoda
Eva_GFTU01012807.1.g13024	3	0	13835000	XP_054266368.1 delta-1-pyrroline-5-carboxylate dehydrogenase, mitochondrial-like [Macrosteles quadrilineatus]	Arthropoda
Eva_GFTU01012889.1.g13078	7	6	5950310	XP_054277235.1 electron transfer flavoprotein subunit alpha, mitochondrial-like [Macrosteles quadrilineatus]	Arthropoda
Eva_GFTU01012906.1.g13094;Eva_occam_tig00015595_pilon.g21511;Eva_occam_tig00017107_pilon.g23250;NODE_10135_length_1850_cov_31.709532_g7060_i1.p1;NODE_9861_length_1891_cov_26.061742_g7060_i0.p1	1	0	953062	XP_054277706.1 inactive selenide, water dikinase-like protein [Macrosteles quadrilineatus]	Arthropoda
Eva_GFTU01013039.1.g13175;Eva_tig00012403_pilon.g69752;Eva_tig00056642_pilon.g189386	1	0	1545330	XP_054268591.1 4-aminobutyrate aminotransferase, mitochondrial-like [Macrosteles quadrilineatus]	Arthropoda
Eva_GFTU01013128.1.g13232;Eva_occam_tig00210248_pilon.g62899;Eva_tig00132584_pilon.g228361;NODE_9410_length_1955_cov_17.008520_g6703_i0.p1	1	0	1319250	XP_054275307.1 programmed cell death protein 6-like [Macrosteles quadrilineatus]	Arthropoda
Eva_GFTU01013199.1.g13274;Eva_tig00034643_pilon.g152945;Eva_tig00132580_pilon.g228330;NODE_13165_length_1499_cov_29.379747_g9669_i0.p1	2	1	253389	XP_054261526.1 interleukin enhancer-binding factor 2 homolog isoform X1 [Macrosteles quadrilineatus]	Arthropoda
Eva_GFTU01013231.1.g13293;NODE_5167_length_2893_cov_19.006392_g3565_i0.p1	2	1	253546	XP_054274915.1 NEDD8-activating enzyme E1 regulatory subunit [Macrosteles quadrilineatus]	Arthropoda
Eva_GFTU01013237.1.g13299	1	1	45074400	XP_046665680.1 ATP synthase subunit delta, mitochondrial [Homalodisca vitripennis]	Arthropoda
Eva_GFTU01013290.1.g13333;NODE_24328_length_770_cov_206.787879_g19503_i0.p2	3	1	6723630	XP_001605069.1 60S ribosomal protein L23 [Nasonia vitripennis]	Arthropoda
Eva_GFTU01013297.1.g13340;NODE_18366_length_1058_cov_39.385321_g14070_i0.p1	2	0	1266990	XP_054271544.1 sorting nexin-12 [Macrosteles quadrilineatus]	Arthropoda
Eva_GFTU01013358.1.g13381;Eva_occam_tig00082637_pilon.g49814;Eva_tig00021110_pilon.g110017	1	0	5076270	XP_054262777.1 tol-Pal system protein TolA isoform X2 [Macrosteles quadrilineatus]	Arthropoda
Eva_GFTU01013392.1.g13399;Eva_tig00006892_pilon.g41151;Eva_tig00133723_pilon.g236856	1	0	85933.8	XP_054262357.1 mitochondrial import inner membrane translocase subunit TIM44-like [Macrosteles quadrilineatus]	Arthropoda
Eva_GFTU01013455.1.g13436;NODE_1059_length_5642_cov_17.995508_g666_i0.p2	4	3	1837250	XP_054277705.1 proteasome subunit alpha type-5-like [Macrosteles quadrilineatus]	Arthropoda
Eva_GFTU01013484.1.g13449	1	0	152560	XP_054279627.1 pyruvate dehydrogenase E1 component subunit beta, mitochondrial-like [Macrosteles quadrilineatus]	Arthropoda
Eva_GFTU01013538.1.g13478;Eva_occam_tig00209617_pilon.g60584;NODE_336_length_7957_cov_49.703173_g185_i0.p1	1	0	1396340	XP_054270400.1 innexin inx2 [Macrosteles quadrilineatus]	Arthropoda
Eva_GFTU01013543.1.g13482;NODE_5553_length_2775_cov_115.417717_g3858_i0.p1	6	0	6275060	XP_046683068.1 14-3-3 protein epsilon [Homalodisca vitripennis]	Arthropoda
Eva_GFTU01013557.1.g13496;Eva_occam_tig00004579_pilon.g7471;Eva_tig00015595_pilon.g85814;Eva_tig00016465_pilon.g89835	3	2	12272800	XP_054264642.1 60S ribosomal protein L27a [Macrosteles quadrilineatus]	Arthropoda
Eva_GFTU01013606.1.g13528	2	1	1908170	XP_054277522.1 pentatricopeptide repeat-containing protein 2, mitochondrial-like [Macrosteles quadrilineatus]	Arthropoda
Eva_GFTU01013681.1.g13568	1	1	5838280	XP_054269218.1 60S ribosomal protein L7 [Macrosteles quadrilineatus]	Arthropoda
Eva_GFTU01013728.1.g13595;NODE_19105_length_1013_cov_45.227564_g14722_i0.p1	3	2	2954430	XP_054277677.1 proteasome subunit alpha type-4-like [Macrosteles quadrilineatus]	Arthropoda
Eva_GFTU01013786.1.g13637;Eva_tig00136520_pilon.g254193	2	0	9391050	XP_054288871.1 cytochrome b-c1 complex subunit 2, mitochondrial-like [Macrosteles quadrilineatus]	Arthropoda
Eva_GFTU01013888.1.g13710;NODE_4762_length_3029_cov_148.405149_g3268_i0.p1	10	8	7353710	XP_054260902.1 moesin/ezrin/radixin homolog 1 isoform X1 [Macrosteles quadrilineatus]	Arthropoda
Eva_GFTU01013924.1.g13744;NODE_1090_length_5588_cov_35.369261_g691_i0.p1	5	4	1909030	XP_054264494.1 cytoplasmic aconitate hydratase-like [Macrosteles quadrilineatus]	Arthropoda
Eva_GFTU01013927.1.g13746	11	10	10190700	XP_054279362.1 proline dehydrogenase 1, mitochondrial-like isoform X2 [Macrosteles quadrilineatus]	Arthropoda
Eva_GFTU01014012.1.g13807;NODE_34132_length_533_cov_185.820175_g29037_i0.p1	2	1	4195350	XP_054286870.1 40S ribosomal protein S17 [Macrosteles quadrilineatus]	Arthropoda
Eva_GFTU01014075.1.g13859;Eva_occam_tig00210887_pilon.g65239;Eva_tig00015555_pilon.g85537;NODE_5585_length_2768_cov_159.837978_g3880_i0.p1	18	17	7090150	XP_054278434.1 transitional endoplasmic reticulum ATPase TER94 [Macrosteles quadrilineatus]	Arthropoda
Eva_GFTU01014200.1.g13942	2	1	1231110	XP_054258553.1 probable nuclear transport factor 2 isoform X1 [Macrosteles quadrilineatus]	Arthropoda
Eva_GFTU01014605.1.g14260;Eva_tig00038163_pilon.g159896;NODE_13361_length_1479_cov_70.777461_g9831_i0.p1;NODE_13907_length_1423_cov_83.357355_g9831_i1.p1	1	0	1054430	XP_054268280.1 prohibitin-2-like isoform X1 [Macrosteles quadrilineatus]	Arthropoda
Eva_GFTU01014606.1.g14261	1	0	3215420	XP_054261030.1 probable methylmalonate-semialdehyde dehydrogenase [acylating], mitochondrial [Macrosteles quadrilineatus]	Arthropoda
Eva_GFTU01014713.1.g14339;Eva_tig00023303_pilon.g118905;Eva_tig00032556_pilon.g148418;NODE_9577_length_1931_cov_157.733549_g6836_i0.p2	5	4	12532800	XP_046665856.1 40S ribosomal protein S16 [Homalodisca vitripennis]	Arthropoda
Eva_GFTU01014763.1.g14385;Eva_GFTU01017597.1.g16417;Eva_tig00016319_pilon.g89077;Eva_tig00143895_pilon.g284550;NODE_12712_length_1544_cov_18.942740_g9299_i0.p1	1	0	785144	XP_054282109.1 cytosol aminopeptidase-like [Macrosteles quadrilineatus]	Arthropoda
Eva_GFTU01014794.1.g14405;Eva_occam_tig00210757_pilon.g64746;Eva_tig00010718_pilon.g61443;NODE_14700_length_1340_cov_32.474268_g10927_i0.p1	2	1	538386	XP_054288647.1 ganglioside-induced differentiation-associated protein 1-like [Macrosteles quadrilineatus]	Arthropoda
Eva_GFTU01014881.1.g14470	7	2	29952200	XP_046682911.1 phosphate carrier protein, mitochondrial-like isoform X1 [Homalodisca vitripennis]	Arthropoda
Eva_GFTU01014951.1.g14526	2	1	2932530	XP_046672784.1 glutamate dehydrogenase, mitochondrial-like [Homalodisca vitripennis]	Arthropoda
Eva_GFTU01015109.1.g14646	2	1	875422	XP_054257988.1 proteasome subunit alpha type-2 [Macrosteles quadrilineatus]	Arthropoda
Eva_GFTU01015123.1.g14655;Eva_occam_tig00017356_pilon.g23498;Eva_occam_tig00029556_pilon.g35412;NODE_9954_length_1878_cov_178.076624_g6836_i1.p1	9	8	5258120	XP_054264959.1 60S ribosomal protein L4 [Macrosteles quadrilineatus]	Arthropoda
Eva_GFTU01015173.1.g14693;Eva_occam_tig00022628_pilon.g28802	8	7	9796090	XP_054272187.1 40S ribosomal protein S3a [Macrosteles quadrilineatus]	Arthropoda
Eva_GFTU01015282.1.g14775;NODE_13119_length_1502_cov_64.924211_g9630_i0.p1	3	2	2690480	XP_054277532.1 26S proteasome regulatory subunit 6A-B [Macrosteles quadrilineatus]	Arthropoda
Eva_GFTU01015347.1.g14828;NODE_7454_length_2313_cov_11.335868_g5254_i0.p1	1	1	1094060	XP_054270018.1 retinol dehydrogenase 13-like [Macrosteles quadrilineatus]	Arthropoda
Eva_GFTU01015370.1.g14841;NODE_11156_length_1716_cov_23.070775_g8082_i0.p1	1	1	257703	XP_054286825.1 COP9 signalosome complex subunit 1-like [Macrosteles quadrilineatus]	Arthropoda
Eva_GFTU01015476.1.g14930;NODE_12330_length_1583_cov_43.308101_g8998_i0.p1	3	0	6196080	XP_063926221.1 acidic leucine-rich nuclear phosphoprotein 32 family member A [Zophobas morio]	Arthropoda
Eva_GFTU01015600.1.g15013;Eva_occam_tig00216180_pilon.g78864;Eva_tig00044302_pilon.g170482;NODE_21602_length_881_cov_21.687811_g16962_i0.p1	1	0	486442	XP_054275791.1 cytochrome c oxidase assembly factor 7 homolog [Macrosteles quadrilineatus]	Arthropoda
Eva_GFTU01015747.1.g15117;NODE_3793_length_3426_cov_32.561362_g2573_i0.p1	1	0	2021960	XP_054281841.1 rho GDP-dissociation inhibitor 1 [Macrosteles quadrilineatus]	Arthropoda
Eva_GFTU01015781.1.g15146;NODE_12432_length_1572_cov_83.151171_g9074_i0.p1	3	2	1364630	XP_054285673.1 dolichyl-diphosphooligosaccharide--protein glycosyltransferase 48 kDa subunit-like [Macrosteles quadrilineatus]	Arthropoda
Eva_GFTU01015914.1.g15251;Eva_occam_tig00039736_pilon.g41215;Eva_occam_tig00214747_pilon.g75705;Eva_tig00030663_pilon.g143386;Eva_tig00142207_pilon.g279878;Eva_tig00142208_pilon.g279879	1	1	1181130	XP_054275593.1 succinyl-CoA:3-ketoacid coenzyme A transferase 1, mitochondrial [Macrosteles quadrilineatus]	Arthropoda
Eva_GFTU01016050.1.g15347	4	3	2480010	XP_054288428.1 probable pyruvate dehydrogenase E1 component subunit alpha, mitochondrial [Macrosteles quadrilineatus]	Arthropoda
Eva_GFTU01016086.1.g15370;Eva_tig00012459_pilon.g70035;NODE_7198_length_2369_cov_162.168848_g5072_i0.p1	1	0	170532	XP_054273181.1 uncharacterized protein LOC128993356 [Macrosteles quadrilineatus]	Arthropoda
Eva_GFTU01016104.1.g15388	3	3	6116790	XP_054284428.1 profilin [Macrosteles quadrilineatus]	Arthropoda
Eva_GFTU01016264.1.g15512;Eva_tig00017057_pilon.g92614	1	1	17396200	XP_054270166.1 10 kDa heat shock protein, mitochondrial isoform X1 [Macrosteles quadrilineatus]	Arthropoda
Eva_GFTU01016304.1.g15541	2	0	5311990	XP_054290361.1 apolipophorins-like [Macrosteles quadrilineatus]	Arthropoda
Eva_GFTU01016369.1.g15589	1	0	1939390	XP_054273705.1 proteasome subunit beta type-6 [Macrosteles quadrilineatus]	Arthropoda
Eva_GFTU01016374.1.g15594	1	0	1435630	XP_054265589.1 succinate dehydrogenase [ubiquinone] flavoprotein subunit, mitochondrial-like [Macrosteles quadrilineatus]	Arthropoda
Eva_GFTU01016392.1.g15608	2	2	3393220	XP_054272451.1 NADH dehydrogenase [ubiquinone] 1 alpha subcomplex subunit 10, mitochondrial [Macrosteles quadrilineatus]	Arthropoda
Eva_GFTU01016464.1.g15664	2	0	931116	XP_054284460.1 NADH dehydrogenase [ubiquinone] flavoprotein 1, mitochondrial [Macrosteles quadrilineatus]	Arthropoda
Eva_GFTU01016862.1.g15959;NODE_17240_length_1136_cov_27.716714_g13098_i0.p1	2	0	577730	XP_046677535.1 ADP-ribosylation factor-like protein 8B-A [Homalodisca vitripennis]	Arthropoda
Eva_GFTU01016885.1.g15975;Eva_occam_tig00018433_pilon.g24601;Eva_occam_tig00210956_pilon.g65430	1	0	326097	XP_054269477.1 ATPase inhibitor mai-2, mitochondrial-like [Macrosteles quadrilineatus]	Arthropoda
Eva_GFTU01016901.1.g15987;Eva_tig00035768_pilon.g155440;NODE_6002_length_2659_cov_35.469404_g4189_i0.p1	1	0	1376050	XP_054268612.1 methanethiol oxidase-like [Macrosteles quadrilineatus]	Arthropoda
Eva_GFTU01017064.1.g16121;NODE_25100_length_744_cov_16.391304_g20241_i0.p1	1	0	167979	XP_054282792.1 actin-related protein 2/3 complex subunit 5-B [Macrosteles quadrilineatus]	Arthropoda
Eva_GFTU01017377.1.g16299	7	6	17322300	XP_054259062.1 succinate--CoA ligase [ADP/GDP-forming] subunit alpha, mitochondrial [Macrosteles quadrilineatus]	Arthropoda
Eva_GFTU01017379.1.g16301;Eva_occam_tig00000270_pilon.g1629;Eva_tig00025770_pilon.g128080	1	0	3385130	XP_046677680.1 probable isocitrate dehydrogenase [NAD] subunit alpha, mitochondrial isoform X2 [Homalodisca vitripennis]	Arthropoda
Eva_GFTU01017412.1.g16321;Eva_tig00134930_pilon.g244801	1	0	12871800	XP_054282442.1 cytochrome b-c1 complex subunit Rieske, mitochondrial [Macrosteles quadrilineatus]	Arthropoda
Eva_GFTU01017468.1.g16344	3	2	19982900	XP_054280739.1 ATP synthase subunit gamma, mitochondrial [Macrosteles quadrilineatus]	Arthropoda
Eva_GFTU01017732.1.g16493	1	0	7553790	XP_054276102.1 mitochondrial-processing peptidase subunit beta [Macrosteles quadrilineatus]	Arthropoda
Eva_GFTU01017733.1.g16494;Eva_occam_tig00014128_pilon.g19467;NODE_5777_length_2711_cov_49.156416_g4024_i0.p1	3	2	1157760	XP_054288549.1 26S proteasome non-ATPase regulatory subunit 11 [Macrosteles quadrilineatus]	Arthropoda
Eva_GFTU01017755.1.g16512;Eva_tig00002437_pilon.g15580;Eva_tig00140648_pilon.g274300;NODE_29688_length_617_cov_191.975926_g24658_i0.p1	7	6	11107700	XP_046668843.1 40S ribosomal protein S13 [Homalodisca vitripennis]	Arthropoda
Eva_GFTU01017886.1.g16576;NODE_22825_length_830_cov_12.375830_g18097_i0.p1	1	0	259480	XP_046677054.1 uncharacterized protein LOC124365145 [Homalodisca vitripennis]	Arthropoda
Eva_TRINITY_DN11068_c0_g1_i4.g2424;Eva_TRINITY_DN11068_c0_g1_i5.g2425;NODE_6090_length_2634_cov_40.801330_g4255_i0.p1	1	0	398686	XP_054278478.1 uncharacterized protein LOC128996953 isoform X2 [Macrosteles quadrilineatus]	Arthropoda
Eva_TRINITY_DN114683_c0_g1_i1.g3559;NODE_28012_length_658_cov_175.810671_g23014_i0.p1	3	2	11657800	XP_046682424.1 cytochrome c oxidase subunit NDUFA4 [Homalodisca vitripennis]	Arthropoda
Eva_TRINITY_DN127_c0_g1_i1.g1603	1	1	4269830	XP_054258214.1 NADH dehydrogenase [ubiquinone] 1 beta subcomplex subunit 2, mitochondrial-like [Macrosteles quadrilineatus]	Arthropoda
Eva_TRINITY_DN37156_c0_g1_i1.g2223	1	1	428034	KAG8260576.1 hypothetical protein J6590_093999 [Homalodisca vitripennis]	Arthropoda
Eva_TRINITY_DN52675_c0_g1_i1.g1443;NODE_9800_length_1900_cov_31.120680_g7013_i0.p1	2	1	1191240	XP_054257140.1 cytochrome P450 3A11-like [Macrosteles quadrilineatus]	Arthropoda
Eva_TRINITY_DN6615_c0_g1_i1.g1275	4	1	1166480	XP_054261187.1 glutaredoxin-3-like isoform X2 [Macrosteles quadrilineatus]	Arthropoda
Eva_TRINITY_DN75693_c0_g1_i1.g2467;NODE_7374_length_2330_cov_9.158899_g5189_i0.p1	1	0	1388040	XP_054285723.1 3-oxoacyl-[acyl-carrier-protein] reductase FabG-like [Macrosteles quadrilineatus]	Arthropoda
Eva_TRINITY_DN82790_c0_g1_i1.g3047;Eva_occam_tig00000400_pilon.g1802;NODE_2135_length_4426_cov_94.765003_g1403_i0.p1	1	0	788381	XP_054257942.1 putative phospholipase B-like 2 [Macrosteles quadrilineatus]	Arthropoda
Eva_TRINITY_DN98839_c0_g1_i1.g1286;Eva_tig00049351_pilon.g178429;Eva_tig00131525_pilon.g218621	1	0	6822520	XP_054271886.1 uncharacterized protein LOC128992364 [Macrosteles quadrilineatus]	Arthropoda
Eva_occam_tig00004860_pilon.g7784	1	0	7247720	XP_054267470.1 vitellogenin-like [Macrosteles quadrilineatus]	Arthropoda
Eva_occam_tig00011852_pilon.g16883;Eva_tig00013347_pilon.g74300;NODE_11880_length_1629_cov_177.538660_g8639_i0.p1	3	1	23558000	XP_031328967.1 tubulin beta-1 chain [Photinus pyralis]	Arthropoda
Eva_occam_tig00012182_pilon.g17252;Eva_tig00016010_pilon.g87388;Eva_tig00032283_pilon.g147703;NODE_39960_length_459_cov_1.581152_g34834_i0.p1	2	1	425994	XP_054284089.1 skin secretory protein xP2-like [Macrosteles quadrilineatus]	Arthropoda
Eva_occam_tig00014384_pilon.g19841	4	4	2135590	CAB0007882.1 unnamed protein product [Nesidiocoris tenuis]	Arthropoda
Eva_occam_tig00017245_pilon.g23383;Eva_occam_tig00211293_pilon.g66585	5	4	4403540	XP_054266704.1 rab GDP dissociation inhibitor alpha [Macrosteles quadrilineatus]	Arthropoda
Eva_occam_tig00019938_pilon.g26163;Eva_tig00006676_pilon.g40101;Eva_tig00008802_pilon.g52054	2	1	341513	KAG8312973.1 UMP kinase activity protein [Homalodisca vitripennis]	Arthropoda
Eva_occam_tig00020198_pilon.g26435	1	1	578678	KAG8231331.1 hypothetical protein J437_LFUL017682 [Ladona fulva]	Arthropoda
Eva_occam_tig00025813_pilon.g31994	6	5	2147750	XP_054265496.1 isocitrate dehydrogenase [NADP] cytoplasmic [Macrosteles quadrilineatus]	Arthropoda
Eva_occam_tig00031419_pilon.g36974	1	0	6466730	XP_054277282.1 heterogeneous nuclear ribonucleoprotein K [Macrosteles quadrilineatus]	Arthropoda
Eva_occam_tig00209348_pilon.g59434;NODE_45819_length_408_cov_54.589124_g40683_i0.p1	1	0	975849	XP_054263045.1 acylphosphatase-2-like [Macrosteles quadrilineatus]	Arthropoda
Eva_occam_tig00210836_pilon.g65034;NODE_8118_length_2179_cov_194.071836_g5746_i0.p1	3	2	2093290	XP_054269102.1 acyl-CoA Delta-9 desaturase-like [Macrosteles quadrilineatus]	Arthropoda
Eva_occam_tig00211476_pilon.g67135;NODE_28519_length_645_cov_33.892606_g23507_i0.p1	1	0	795887	XP_054285517.1 probable prefoldin subunit 4 [Macrosteles quadrilineatus]	Arthropoda
Eva_occam_tig00211479_pilon.g67155;Eva_tig00010422_pilon.g60324;Eva_tig00135467_pilon.g248150;Eva_tig00135468_pilon.g248152;Eva_tig00135469_pilon.g248154	1	0	44514.1	XP_054268548.1 polyamine-transporting ATPase 13A3 [Macrosteles quadrilineatus]	Arthropoda
Eva_occam_tig00214821_pilon.g75887	4	4	2017050	VVC92946.1 unnamed protein product [Leptidea sinapis]	Arthropoda
Eva_occam_tig00217001_pilon.g80548;NODE_9433_length_1950_cov_62.198612_g6721_i0.p1	1	0	332384	XP_054277215.1 dnaJ protein homolog 1-like [Macrosteles quadrilineatus]	Arthropoda
Eva_occam_tig00218624_pilon.g83520	2	0	5235810	XP_054266541.1 hexamerin-like [Macrosteles quadrilineatus]	Arthropoda
Eva_tig00001505_pilon.g10443	1	1	812392	XP_046682876.1 ADP-ribosylation factor 2 [Homalodisca vitripennis]	Arthropoda
Eva_tig00002562_pilon.g16832;NODE_21958_length_865_cov_141.436548_g17298_i0.p1	6	3	8023640	XP_054261100.1 40S ribosomal protein S19-like [Macrosteles quadrilineatus]	Arthropoda
Eva_tig00003900_pilon.g24435;Eva_tig00007117_pilon.g42846;Eva_tig00027637_pilon.g134597;Eva_tig00034297_pilon.g152232	1	0	161582	XP_054275418.1 uncharacterized protein LOC128994711 [Macrosteles quadrilineatus]	Arthropoda
Eva_tig00007255_pilon.g43864	1	1	1824610	VEN57333.1 unnamed protein product [Callosobruchus maculatus]	Arthropoda
Eva_tig00009985_pilon.g58042	2	2	315570	XP_054269812.1 uncharacterized protein LOC128991107 [Macrosteles quadrilineatus]	Arthropoda
Eva_tig00015086_pilon.g83106	8	8	168243000	KAF4523131.1 hypothetical protein B566_EDAN003146, partial [Ephemera danica]	Arthropoda
Eva_tig00016049_pilon.g87648;NODE_10618_length_1784_cov_55.302871_g7653_i0.p3	2	0	1091630	XP_054262562.1 gonadal protein gdl [Macrosteles quadrilineatus]	Arthropoda
Eva_tig00016606_pilon.g90294;NODE_19151_length_1010_cov_10.470525_g14762_i0.p1	1	0	152379	XP_054274176.1 derlin-1-like [Macrosteles quadrilineatus]	Arthropoda
Eva_tig00018434_pilon.g98383	1	1	9797610	XP_046678027.1 tropomyosin-1 isoform X4 [Homalodisca vitripennis]	Arthropoda
Eva_tig00020611_pilon.g108220	1	1	39092500	GFG38975.1 hypothetical protein Cfor_07998 [Coptotermes formosanus]	Arthropoda
Eva_tig00032647_pilon.g148630;Eva_tig00035211_pilon.g154186	1	0	150081	XP_054263180.1 glutathione S-transferase-like [Macrosteles quadrilineatus]	Arthropoda
Eva_tig00036215_pilon.g156422;Eva_tig00050035_pilon.g179466	1	0	330190	XP_054275211.1 ATR-interacting protein mus304-like isoform X2 [Macrosteles quadrilineatus]	Arthropoda
Eva_tig00043651_pilon.g169456	1	1	2043330	XP_054260616.1 uncharacterized protein LOC128985249 [Macrosteles quadrilineatus]	Arthropoda
Eva_tig00077398_pilon.g206964	1	0	1315240	XP_054286553.1 enoyl-CoA delta isomerase 1, mitochondrial-like [Macrosteles quadrilineatus]	Arthropoda
Eva_tig00132149_pilon.g224778	2	1	1516680	XP_054261222.1 myosin regulatory light chain 2 [Macrosteles quadrilineatus]	Arthropoda
Eva_tig00132789_pilon.g230114	2	2	3147580	XP_046659085.1 40S ribosomal protein S29 [Homalodisca vitripennis]	Arthropoda
Eva_tig00136261_pilon.g252750;NODE_20983_length_910_cov_35.298920_g16406_i0.p1	2	0	643229	XP_054275266.1 small nuclear ribonucleoprotein Sm D3-like [Macrosteles quadrilineatus]	Arthropoda
Eva_tig00139476_pilon.g269298	2	2	12350600	XP_054282393.1 40S ribosomal protein S18 [Macrosteles quadrilineatus]	Arthropoda
Eva_tig00141297_pilon.g276882;NODE_26414_length_703_cov_223.210863_g21481_i0.p1	2	1	3297810	XP_054266591.1 60S ribosomal protein L19-like [Macrosteles quadrilineatus]	Arthropoda
XP_054256872.1	3	3	1196560	XP_054256872.1 protein transport protein Sec61 subunit alpha [Macrosteles quadrilineatus]	Arthropoda
XP_054256919.1;XP_054256920.1	1	0	561725	XP_054256919.1 junctophilin-1-like isoform X1 [Macrosteles quadrilineatus]	Arthropoda
XP_054257180.1;XP_054291030.1	2	2	1495870	XP_054257180.1 calbindin-32 isoform X2 [Macrosteles quadrilineatus]	Arthropoda
XP_054257593.1;XP_054282188.1	1	1	127631	XP_054257593.1 ras-related protein Rac1-like, partial [Macrosteles quadrilineatus]	Arthropoda
XP_054257683.1	3	3	913969	XP_054257683.1 transmembrane emp24 domain-containing protein bai [Macrosteles quadrilineatus]	Arthropoda
XP_054257686.1;XP_054257691.1;XP_054290132.1	1	1	511560	XP_054257686.1 tubulin alpha chain, testis-specific-like isoform X1 [Macrosteles quadrilineatus]	Arthropoda
XP_054257699.1	2	2	5950870	XP_054257699.1 40S ribosomal protein S27 [Macrosteles quadrilineatus]	Arthropoda
XP_054257725.1;XP_054257726.1;XP_054257728.1;XP_054257729.1;XP_054257738.1;XP_054257755.1;XP_054257756.1	1	1	6747280	XP_054257725.1 myosin heavy chain, muscle isoform X1 [Macrosteles quadrilineatus]	Arthropoda
XP_054257739.1;XP_054257740.1;XP_054257741.1;XP_054257742.1;XP_054257744.1	119	119	299951000	XP_054257739.1 myosin heavy chain, muscle isoform X14 [Macrosteles quadrilineatus]	Arthropoda
XP_054257971.1	4	4	8032670	XP_046680571.1 40S ribosomal protein S15Aa [Homalodisca vitripennis]	Arthropoda
XP_054258195.1	3	3	12293500	XP_054258195.1 40S ribosomal protein S25 [Macrosteles quadrilineatus]	Arthropoda
XP_054258261.1	1	1	235126	XP_054258261.1 HIG1 domain family member 1A, mitochondrial-like [Macrosteles quadrilineatus]	Arthropoda
XP_054258343.1;XP_054258344.1	4	4	3238460	XP_054258343.1 nascent polypeptide-associated complex subunit alpha isoform X1 [Macrosteles quadrilineatus]	Arthropoda
XP_054258385.1	1	1	93525.3	XP_054258385.1 fumarylacetoacetate hydrolase domain-containing protein 2 [Macrosteles quadrilineatus]	Arthropoda
XP_054258517.1	1	1	93651	XP_054258493.1 SUMO-conjugating enzyme UBC9-B [Macrosteles quadrilineatus]	Arthropoda
XP_054258582.1	1	1	3281090	XP_054258582.1 NADH dehydrogenase [ubiquinone] 1 alpha subcomplex subunit 6-like [Macrosteles quadrilineatus]	Arthropoda
XP_054258623.1	2	2	9929880	XP_054258623.1 isocitrate dehydrogenase [NAD] subunit beta, mitochondrial [Macrosteles quadrilineatus]	Arthropoda
XP_054258664.1	4	4	5413250	XP_054258664.1 60S ribosomal protein L24 [Macrosteles quadrilineatus]	Arthropoda
XP_054258670.1;XP_054258672.1;XP_054258673.1	3	0	1488800	XP_054258670.1 uncharacterized protein LOC128983414 isoform X1 [Macrosteles quadrilineatus]	Arthropoda
XP_054258712.1	1	1	1026760	XP_054258712.1 putative aminopeptidase W07G4.4 [Macrosteles quadrilineatus]	Arthropoda
XP_054258757.1;XP_054258758.1	6	6	8130350	XP_054258757.1 transcriptional regulatory protein AlgP isoform X1 [Macrosteles quadrilineatus]	Arthropoda
XP_054258793.1	2	2	1176930	XP_054258793.1 signal peptidase complex catalytic subunit SEC11A [Macrosteles quadrilineatus]	Arthropoda
XP_054258947.1;XP_054290089.1;XP_054290090.1;XP_054290091.1;XP_054290093.1	2	2	522296	XP_054258947.1 uncharacterized protein LOC128983614, partial [Macrosteles quadrilineatus]	Arthropoda
XP_054259067.1	4	4	2516330	XP_054259067.1 dihydropteridine reductase isoform X1 [Macrosteles quadrilineatus]	Arthropoda
XP_054259301.1	2	2	623529	XP_054259301.1 eukaryotic translation initiation factor 3 subunit A [Macrosteles quadrilineatus]	Arthropoda
XP_054259335.1	4	4	2631830	XP_054259335.1 transcription elongation regulator 1 [Macrosteles quadrilineatus]	Arthropoda
XP_054260087.1	4	4	4160560	XP_054260085.1 GTP-binding protein SAR1b-like [Macrosteles quadrilineatus]	Arthropoda
XP_054260338.1;XP_054260339.1;XP_054263273.1;XP_054265062.1;XP_054265063.1;XP_054265064.1	1	1	118063	XP_054260338.1 medium-chain acyl-CoA ligase ACSF2, mitochondrial-like [Macrosteles quadrilineatus]	Arthropoda
XP_054260766.1;XP_054260767.1;XP_054260768.1	1	1	614577	XP_054260766.1 myelin expression factor 2-like isoform X1 [Macrosteles quadrilineatus]	Arthropoda
XP_054260787.1	2	2	776425	XP_054260787.1 serine/threonine-protein phosphatase 2A 56 kDa regulatory subunit alpha isoform [Macrosteles quadrilineatus]	Arthropoda
XP_054260884.1	1	1	5620000	XP_054260884.1 bacchus-like [Macrosteles quadrilineatus]	Arthropoda
XP_054261030.1	3	3	3382690	XP_054261030.1 probable methylmalonate-semialdehyde dehydrogenase [acylating], mitochondrial [Macrosteles quadrilineatus]	Arthropoda
XP_054261175.1	1	1	598440	XP_054261175.1 eukaryotic peptide chain release factor subunit 1 isoform X2 [Macrosteles quadrilineatus]	Arthropoda
XP_054261316.1;XP_054261318.1;XP_054261319.1;XP_054261321.1;XP_054261322.1;XP_054261323.1;XP_054261324.1;XP_054261325.1;XP_054261326.1;XP_054261327.1;XP_054261328.1;XP_054261329.1;XP_054261330.1;XP_054261332.1	1	1	1290020	XP_054261316.1 clathrin light chain isoform X1 [Macrosteles quadrilineatus]	Arthropoda
XP_054261482.1;XP_054261483.1	3	3	661967	XP_054261482.1 ATP-dependent RNA helicase me31b isoform X1 [Macrosteles quadrilineatus]	Arthropoda
XP_054261528.1;XP_054261531.1	2	2	348408	XP_054261527.1 protein transport protein Sec23A isoform X1 [Macrosteles quadrilineatus]	Arthropoda
XP_054261558.1;XP_054261569.1	2	2	1405640	XP_054261558.1 coatomer subunit beta isoform X1 [Macrosteles quadrilineatus]	Arthropoda
XP_054261717.1	1	1	614299	XP_054261717.1 Krueppel homolog 2 [Macrosteles quadrilineatus]	Arthropoda
XP_054261916.1;XP_054261919.1;XP_054261921.1	1	1	512230	XP_054261916.1 complexin isoform X1 [Macrosteles quadrilineatus]	Arthropoda
XP_054261941.1	1	1	450986	XP_054261940.1 myrosinase 1 [Macrosteles quadrilineatus]	Arthropoda
XP_054261942.1;XP_054261944.1;XP_054261945.1;XP_054261947.1;XP_054275828.1;XP_054279933.1;XP_054285523.1;XP_054285526.1;XP_054285527.1;XP_054285528.1;XP_054285794.1;XP_054285795.1;XP_054285796.1;XP_054285797.1;XP_054286361.1;XP_054286867.1	1	0	304552	XP_054261942.1 cyclin-dependent kinase 12-like isoform X1 [Macrosteles quadrilineatus]	Arthropoda
XP_054261973.1	6	6	18694700	XP_054261973.1 dihydrolipoyllysine-residue succinyltransferase component of 2-oxoglutarate dehydrogenase complex, mitochondrial [Macrosteles quadrilineatus]	Arthropoda
XP_054262003.1	2	2	2070110	XP_054262003.1 endocuticle structural glycoprotein ABD-4-like [Macrosteles quadrilineatus]	Arthropoda
XP_054262016.1	6	6	10367900	XP_054262016.1 40S ribosomal protein S4 [Macrosteles quadrilineatus]	Arthropoda
XP_054262025.1	1	1	91826.6	XP_054262025.1 mannosyl-oligosaccharide glucosidase [Macrosteles quadrilineatus]	Arthropoda
XP_054262036.1	10	10	11188500	XP_054262036.1 fumarate hydratase, mitochondrial-like [Macrosteles quadrilineatus]	Arthropoda
XP_054262040.1	2	2	483862	XP_054262040.1 eukaryotic translation initiation factor 3 subunit M-like [Macrosteles quadrilineatus]	Arthropoda
XP_054262042.1;XP_054262043.1;XP_054262044.1;XP_054262045.1;XP_054262046.1;XP_054262048.1;XP_054262049.1;XP_054262050.1;XP_054262051.1;XP_054262053.1;XP_054262054.1	2	2	347148	XP_054262042.1 RNA-binding protein Musashi homolog Rbp6 isoform X1 [Macrosteles quadrilineatus]	Arthropoda
XP_054262100.1	5	5	5739200	XP_054262100.1 60S ribosomal protein L9 [Macrosteles quadrilineatus]	Arthropoda
XP_054262107.1;XP_054262108.1	20	20	13027900	XP_054262106.1 pyruvate carboxylase, mitochondrial isoform X1 [Macrosteles quadrilineatus]	Arthropoda
XP_054262129.1	1	1	28831600	XP_054262129.1 peroxiredoxin-5, mitochondrial [Macrosteles quadrilineatus]	Arthropoda
XP_054262147.1;XP_054262149.1;XP_054262458.1	1	1	560029	XP_054262147.1 persulfide dioxygenase ETHE1, mitochondrial isoform X1 [Macrosteles quadrilineatus]	Arthropoda
XP_054262192.1	4	4	1532350	XP_054262192.1 26S proteasome regulatory subunit 6B [Macrosteles quadrilineatus]	Arthropoda
XP_054262320.1	1	1	670362	XP_054262318.1 ubiquitin thioesterase otubain-like [Macrosteles quadrilineatus]	Arthropoda
XP_054262321.1	1	1	169010	XP_054262321.1 40S ribosomal protein S3-A-like [Macrosteles quadrilineatus]	Arthropoda
XP_054262381.1	13	13	11435100	XP_054262381.1 40S ribosomal protein S3-A-like [Macrosteles quadrilineatus]	Arthropoda
XP_054262394.1	19	19	148033000	XP_054262394.1 troponin T isoform X2 [Macrosteles quadrilineatus]	Arthropoda
XP_054262397.1	2	2	9015460	XP_054262397.1 troponin T isoform X3 [Macrosteles quadrilineatus]	Arthropoda
XP_054262454.1	1	1	400671	XP_054262454.1 thioredoxin, mitochondrial [Macrosteles quadrilineatus]	Arthropoda
XP_054262688.1;XP_054262696.1;XP_054262703.1	1	1	258506	XP_054262688.1 synaptosomal-associated protein 25 isoform X2 [Macrosteles quadrilineatus]	Arthropoda
XP_054262702.1	2	2	1441110	XP_054262702.1 novel acetylcholine receptor chaperone [Macrosteles quadrilineatus]	Arthropoda
XP_054262776.1;XP_054262777.1	3	3	2555650	XP_054262776.1 tol-Pal system protein TolA isoform X1 [Macrosteles quadrilineatus]	Arthropoda
XP_054262919.1;XP_054291057.1;XP_054291059.1	2	2	7472200	XP_054262919.1 60S ribosomal protein L10a-like [Macrosteles quadrilineatus]	Arthropoda
XP_054263016.1	4	4	1154010	XP_054263016.1 GTP:AMP phosphotransferase AK3, mitochondrial [Macrosteles quadrilineatus]	Arthropoda
XP_054263019.1;XP_054263020.1	2	2	1080820	XP_054263019.1 40S ribosomal protein S24 isoform X1 [Macrosteles quadrilineatus]	Arthropoda
XP_054263056.1;XP_054263057.1	3	3	648929	XP_054263056.1 calumenin isoform X1 [Macrosteles quadrilineatus]	Arthropoda
XP_054263236.1	1	1	383105	XP_054263236.1 F-box/LRR-repeat protein 2 isoform X3 [Macrosteles quadrilineatus]	Arthropoda
XP_054263249.1	3	3	483824	XP_054262877.1 AP-1 complex subunit beta-1-like [Macrosteles quadrilineatus]	Arthropoda
XP_054263257.1	2	2	11089900	XP_054263257.1 myophilin [Macrosteles quadrilineatus]	Arthropoda
XP_054263283.1	3	3	800192	XP_054262324.1 signal peptidase complex subunit 3-like [Macrosteles quadrilineatus]	Arthropoda
XP_054263314.1	2	2	8170720	XP_054263314.1 endocuticle structural glycoprotein ABD-5-like [Macrosteles quadrilineatus]	Arthropoda
XP_054263315.1	6	6	11468000	XP_054263315.1 60S acidic ribosomal protein P0 [Macrosteles quadrilineatus]	Arthropoda
XP_054263423.1;XP_054264668.1	3	1	3120790	XP_054263424.1 serine/arginine-rich splicing factor 7-like isoform X2 [Macrosteles quadrilineatus]	Arthropoda
XP_054263594.1;XP_054277566.1	1	0	139612	XP_054263594.1 integrator complex subunit 11 [Macrosteles quadrilineatus]	Arthropoda
XP_054263654.1	14	14	3930530	XP_054263654.1 sodium/potassium-transporting ATPase subunit alpha isoform X7 [Macrosteles quadrilineatus]	Arthropoda
XP_054263781.1	12	11	12437700	XP_054263781.1 glutamate dehydrogenase, mitochondrial-like [Macrosteles quadrilineatus]	Arthropoda
XP_054263941.1;XP_054263942.1;XP_054264384.1	2	2	4111490	XP_054263941.1 endocuticle structural glycoprotein SgAbd-3-like isoform X1 [Macrosteles quadrilineatus]	Arthropoda
XP_054263984.1	1	1	186333	XP_054262558.1 N-alpha-acetyltransferase 15, NatA auxiliary subunit-like [Macrosteles quadrilineatus]	Arthropoda
XP_054263994.1;XP_054263995.1	2	2	7285220	XP_054263994.1 60S ribosomal protein L31 isoform X1 [Macrosteles quadrilineatus]	Arthropoda
XP_054264366.1	5	5	3244460	XP_054264366.1 proteasome subunit alpha type-3 [Macrosteles quadrilineatus]	Arthropoda
XP_054264414.1	2	2	884990	XP_054264414.1 nuclear migration protein nudC [Macrosteles quadrilineatus]	Arthropoda
XP_054264527.1	5	5	4405090	XP_054263634.1 V-type proton ATPase subunit D [Macrosteles quadrilineatus]	Arthropoda
XP_054264592.1;XP_054264594.1	13	13	51217500	XP_054264591.1 uncharacterized protein LOC128987657 isoform X1 [Macrosteles quadrilineatus]	Arthropoda
XP_054264705.1;XP_054264706.1	7	7	23422800	XP_054264705.1 PDZ and LIM domain protein Zasp-like isoform X2 [Macrosteles quadrilineatus]	Arthropoda
XP_054265330.1;XP_054265331.1	2	2	1824120	XP_054265330.1 L-2-hydroxyglutarate dehydrogenase, mitochondrial isoform X1 [Macrosteles quadrilineatus]	Arthropoda
XP_054265332.1	2	2	1765690	XP_054265332.1 thioredoxin-like protein 1 [Macrosteles quadrilineatus]	Arthropoda
XP_054265370.1;XP_054265371.1	1	1	113179	XP_054265369.1 C-terminal-binding protein isoform X1 [Macrosteles quadrilineatus]	Arthropoda
XP_054265439.1	4	4	79403100	XP_054265439.1 troponin C [Macrosteles quadrilineatus]	Arthropoda
XP_054265474.1;XP_054265475.1;XP_054265476.1;XP_054265477.1	2	2	1322070	XP_054265474.1 uncharacterized protein ZK1073.1 isoform X1 [Macrosteles quadrilineatus]	Arthropoda
XP_054265589.1	12	12	6375090	XP_054265589.1 succinate dehydrogenase [ubiquinone] flavoprotein subunit, mitochondrial-like [Macrosteles quadrilineatus]	Arthropoda
XP_054265672.1	11	11	40398800	XP_054265672.1 14-3-3 protein zeta isoform X2 [Macrosteles quadrilineatus]	Arthropoda
XP_054265673.1	1	1	14730000	XP_054265671.1 14-3-3 protein zeta isoform X1 [Macrosteles quadrilineatus]	Arthropoda
XP_054265873.1	19	4	1232140000	NP_001136108.1 actin related protein 1 [Acyrthosiphon pisum]	Arthropoda
XP_054265976.1;XP_054265977.1;XP_054265980.1	2	2	1098020	XP_054265510.1 heterogeneous nuclear ribonucleoprotein Q-like isoform X2 [Macrosteles quadrilineatus]	Arthropoda
XP_054266038.1;XP_054266100.1	2	2	4457600	XP_054266038.1 glutamate dehydrogenase, mitochondrial-like [Macrosteles quadrilineatus]	Arthropoda
XP_054266146.1	5	5	2191540	XP_054266146.1 26S proteasome non-ATPase regulatory subunit 2 [Macrosteles quadrilineatus]	Arthropoda
XP_054266244.1	4	4	7390490	XP_054266244.1 eukaryotic translation initiation factor 5A [Macrosteles quadrilineatus]	Arthropoda
XP_054266247.1;XP_054266248.1;XP_054266250.1;XP_054266251.1;XP_054266369.1;XP_054266370.1;XP_054266371.1;XP_054266372.1	3	3	733890	XP_054266247.1 uncharacterized protein LOC128988709 isoform X1 [Macrosteles quadrilineatus]	Arthropoda
XP_054266262.1;XP_054266270.1;XP_054266280.1;XP_054266289.1;XP_054266297.1;XP_054266306.1;XP_054266314.1;XP_054266323.1;XP_054266327.1;XP_054266336.1;XP_054266344.1;XP_054266354.1	1	1	766901	XP_054266262.1 calcium/calmodulin-dependent protein kinase type II alpha chain isoform X1 [Macrosteles quadrilineatus]	Arthropoda
XP_054266309.1;XP_054266368.1	16	16	28770600	XP_054266309.1 delta-1-pyrroline-5-carboxylate dehydrogenase, mitochondrial-like [Macrosteles quadrilineatus]	Arthropoda
XP_054266387.1;XP_054268333.1	6	6	3106430	XP_054266387.1 26S proteasome regulatory subunit 7 [Macrosteles quadrilineatus]	Arthropoda
XP_054266474.1;XP_054266475.1	2	2	1104450	XP_054266474.1 60S ribosomal protein L37a isoform X1 [Macrosteles quadrilineatus]	Arthropoda
XP_054266602.1	2	2	590658	XP_054266602.1 GMP synthase [glutamine-hydrolyzing] [Macrosteles quadrilineatus]	Arthropoda
XP_054266616.1;XP_054266692.1	2	2	350850	XP_054266616.1 dentin sialophosphoprotein-like [Macrosteles quadrilineatus]	Arthropoda
XP_054266624.1	2	2	522645	XP_054266624.1 uncharacterized protein LOC128988892 [Macrosteles quadrilineatus]	Arthropoda
XP_054266647.1	1	1	564413	XP_054266647.1 40S ribosomal protein S26 [Macrosteles quadrilineatus]	Arthropoda
XP_054266770.1;XP_054266772.1;XP_054277661.1;XP_054277662.1	1	0	292135	XP_054266770.1 stress-activated protein kinase JNK isoform X1 [Macrosteles quadrilineatus]	Arthropoda
XP_054266886.1;XP_054269943.1;XP_054269944.1	1	0	560716	XP_054266886.1 probable chitinase 10 [Macrosteles quadrilineatus]	Arthropoda
XP_054267351.1	2	2	305071	XP_046668088.1 eukaryotic translation initiation factor 1A, X-chromosomal [Homalodisca vitripennis]	Arthropoda
XP_054267353.1;XP_054269083.1	1	0	941292	XP_054267353.1 uncharacterized protein LOC128989484 [Macrosteles quadrilineatus]	Arthropoda
XP_054267359.1	3	3	6026470	XP_046668080.1 40S ribosomal protein S14 [Homalodisca vitripennis]	Arthropoda
XP_054267509.1	1	1	164709	XP_054267509.1 glycogenin-1 isoform X3 [Macrosteles quadrilineatus]	Arthropoda
XP_054267532.1	3	3	4493140	XP_054267532.1 60S ribosomal protein L11 [Macrosteles quadrilineatus]	Arthropoda
XP_054267559.1;XP_054267740.1	7	7	4209810	XP_054267559.1 NADH-ubiquinone oxidoreductase 75 kDa subunit, mitochondrial-like [Macrosteles quadrilineatus]	Arthropoda
XP_054267613.1;XP_054267614.1;XP_054267615.1;XP_054267616.1;XP_054267617.1;XP_054267618.1	3	3	368697	XP_054267613.1 cGMP-dependent protein kinase, isozyme 2 forms cD5/T2 isoform X1 [Macrosteles quadrilineatus]	Arthropoda
XP_054267701.1;XP_054267702.1	2	2	1221510	XP_054266358.1 FUN14 domain-containing protein 1-like isoform X1 [Macrosteles quadrilineatus]	Arthropoda
XP_054267754.1;XP_054268239.1	1	1	866260	XP_054267754.1 membrane-associated progesterone receptor component 1-like [Macrosteles quadrilineatus]	Arthropoda
XP_054267760.1;XP_054267761.1	2	2	18297500	XP_054267760.1 superoxide dismutase [Mn], mitochondrial isoform X1 [Macrosteles quadrilineatus]	Arthropoda
XP_054267815.1	1	1	364092	XP_054267815.1 F-actin-capping protein subunit beta [Macrosteles quadrilineatus]	Arthropoda
XP_054267853.1	1	1	402347	XP_054266825.1 S-phase kinase-associated protein 1 [Macrosteles quadrilineatus]	Arthropoda
XP_054267856.1	2	2	781566	XP_054267856.1 proteasome subunit beta type-3 [Macrosteles quadrilineatus]	Arthropoda
XP_054267963.1	3	3	6623420	XP_054267963.1 60S ribosomal protein L34-like [Macrosteles quadrilineatus]	Arthropoda
XP_054267990.1	1	1	2612460	XP_054266373.1 glutathione S-transferase 1-1-like [Macrosteles quadrilineatus]	Arthropoda
XP_054268018.1;XP_054269768.1	2	2	434562	XP_054268018.1 skin secretory protein xP2-like [Macrosteles quadrilineatus]	Arthropoda
XP_054268032.1;XP_054268033.1;XP_054268034.1;XP_054268035.1;XP_054268036.1;XP_054268037.1;XP_054268038.1;XP_054268039.1;XP_054268040.1	14	14	5418860	XP_054268032.1 uncharacterized protein LOC128989922 isoform X1 [Macrosteles quadrilineatus]	Arthropoda
XP_054268225.1;XP_054268226.1	1	1	500001	XP_054268225.1 proteasome inhibitor PI31 subunit isoform X1 [Macrosteles quadrilineatus]	Arthropoda
XP_054268280.1;XP_054268281.1;XP_054269041.1;XP_054269042.1;XP_054269043.1	4	4	1675050	XP_054268280.1 prohibitin-2-like isoform X1 [Macrosteles quadrilineatus]	Arthropoda
XP_054268375.1	3	3	7933950	XP_054268375.1 very long-chain specific acyl-CoA dehydrogenase, mitochondrial [Macrosteles quadrilineatus]	Arthropoda
XP_054268434.1;XP_054268435.1	2	2	10649400	XP_054268434.1 glutathione S-transferase 1-like isoform X1 [Macrosteles quadrilineatus]	Arthropoda
XP_054268532.1;XP_054268542.1	1	1	215531	XP_054268532.1 clustered mitochondria protein homolog isoform X1 [Macrosteles quadrilineatus]	Arthropoda
XP_054268540.1	1	1	339243	XP_054268540.1 ly6/PLAUR domain-containing protein 2-like [Macrosteles quadrilineatus]	Arthropoda
XP_054268911.1;XP_054269336.1	1	1	153776	XP_054268911.1 39S ribosomal protein L53, mitochondrial-like [Macrosteles quadrilineatus]	Arthropoda
XP_054269050.1;XP_054269270.1	1	1	762222	XP_054269050.1 chloride intracellular channel exc-4-like isoform X2 [Macrosteles quadrilineatus]	Arthropoda
XP_054269238.1;XP_054269239.1;XP_054269240.1;XP_054269241.1	1	1	4260120	XP_054269238.1 myosin heavy chain 95F isoform X1 [Macrosteles quadrilineatus]	Arthropoda
XP_054269345.1;XP_054269553.1	2	2	842958	XP_054269345.1 peroxiredoxin-2-like [Macrosteles quadrilineatus]	Arthropoda
XP_054269378.1	7	0	95870300	XP_054269378.1 vitellogenin-1-like [Macrosteles quadrilineatus]	Arthropoda
XP_054269628.1	3	3	1643070	XP_054269628.1 serine/threonine-protein phosphatase 2A catalytic subunit alpha isoform [Macrosteles quadrilineatus]	Arthropoda
XP_054269720.1	6	6	8312860	XP_054269474.1 60S ribosomal protein L10 [Macrosteles quadrilineatus]	Arthropoda
XP_054270107.1	3	3	1318250	XP_054270107.1 endoplasmic reticulum resident protein 44 [Macrosteles quadrilineatus]	Arthropoda
XP_054270122.1;XP_054270123.1	2	2	1407810	XP_054270122.1 cuticle protein 16.5-like isoform X1 [Macrosteles quadrilineatus]	Arthropoda
XP_054270139.1	2	2	1275010	XP_054270139.1 larval cuticle protein A2B-like [Macrosteles quadrilineatus]	Arthropoda
XP_054270162.1	6	6	10559000	XP_054270162.1 60S ribosomal protein L13a [Macrosteles quadrilineatus]	Arthropoda
XP_054270203.1	9	8	34425300	NP_001040234.1 calmodulin [Bombyx mori]	Arthropoda
XP_054270230.1	1	1	1626800	XP_054270230.1 tubulin beta chain-like [Macrosteles quadrilineatus]	Arthropoda
XP_054270271.1;XP_054270356.1;XP_054270442.1;XP_054270527.1	1	1	199508	XP_054270271.1 phosphoserine phosphatase isoform X1 [Macrosteles quadrilineatus]	Arthropoda
XP_054270343.1	4	2	41390600	XP_046669182.1 actin, clone 403-like [Homalodisca vitripennis]	Arthropoda
XP_054270384.1;XP_054270385.1;XP_054270655.1;XP_054270656.1	2	2	392639	XP_054270383.1 UDP-glucose:glycoprotein glucosyltransferase-like isoform X1 [Macrosteles quadrilineatus]	Arthropoda
XP_054270525.1;XP_054270526.1;XP_054270528.1;XP_054270664.1;XP_054270666.1;XP_054270668.1	3	3	904445	XP_054270525.1 band 7 protein AGAP004871-like isoform X2 [Macrosteles quadrilineatus]	Arthropoda
XP_054270576.1;XP_054270585.1;XP_054280270.1	1	1	930388	XP_054270576.1 chromobox protein homolog 1-like isoform X1 [Macrosteles quadrilineatus]	Arthropoda
XP_054270595.1	13	13	121852000	XP_054270595.1 elongation factor 1-alpha [Macrosteles quadrilineatus]	Arthropoda
XP_054270637.1;XP_054270638.1;XP_054270639.1;XP_054271323.1	28	28	2646410	XP_054270637.1 spectrin alpha chain-like isoform X1 [Macrosteles quadrilineatus]	Arthropoda
XP_054270650.1	1	1	3394450	XP_054270641.1 histone H1.1-like [Macrosteles quadrilineatus]	Arthropoda
XP_054270765.1	1	1	1829030	XP_054270765.1 RNA-binding protein 1-like [Macrosteles quadrilineatus]	Arthropoda
XP_054270769.1	3	3	1234480	XP_054270259.1 26S proteasome non-ATPase regulatory subunit 1-like [Macrosteles quadrilineatus]	Arthropoda
XP_054270804.1;XP_054272319.1	4	4	2220200	XP_054270804.1 uncharacterized protein LOC128991707 [Macrosteles quadrilineatus]	Arthropoda
XP_054270810.1	11	11	47262200	XP_054270810.1 probable citrate synthase 2, mitochondrial [Macrosteles quadrilineatus]	Arthropoda
XP_054270955.1	1	1	3474550	NP_001119686.1 effete [Acyrthosiphon pisum]	Arthropoda
XP_054271013.1;XP_054272471.1	1	1	239571	XP_054271013.1 aquaporin AQPAe.a-like [Macrosteles quadrilineatus]	Arthropoda
XP_054271017.1	6	6	9176440	XP_054271017.1 succinate dehydrogenase [ubiquinone] iron-sulfur subunit, mitochondrial-like [Macrosteles quadrilineatus]	Arthropoda
XP_054271046.1	1	1	790995	XP_054271046.1 ATP synthase subunit b, mitochondrial [Macrosteles quadrilineatus]	Arthropoda
XP_054271059.1	1	1	1584930	XP_054271059.1 thymosin beta-like isoform X3 [Macrosteles quadrilineatus]	Arthropoda
XP_054271218.1	1	1	603061	XP_054271218.1 mitochondrial-processing peptidase subunit alpha [Macrosteles quadrilineatus]	Arthropoda
XP_054271313.1;XP_054271321.1;XP_054271329.1;XP_054271338.1;XP_054290181.1;XP_054290182.1;XP_054290184.1	1	1	1109390	XP_054271313.1 thioredoxin reductase 1, mitochondrial-like isoform X1 [Macrosteles quadrilineatus]	Arthropoda
XP_054271343.1	1	1	672785	XP_054271343.1 60S ribosomal protein L30 [Macrosteles quadrilineatus]	Arthropoda
XP_054271351.1;XP_054271352.1	2	2	443039	XP_054271351.1 protein ROP-like isoform X1 [Macrosteles quadrilineatus]	Arthropoda
XP_054271436.1	1	1	405137	XP_054271436.1 guanine nucleotide-binding protein subunit beta-2-like [Macrosteles quadrilineatus]	Arthropoda
XP_054271511.1	2	2	6439360	XP_039275105.1 40S ribosomal protein S23 [Nilaparvata lugens]	Arthropoda
XP_054271569.1	9	9	24095500	XP_054271569.1 succinate--CoA ligase [ADP-forming] subunit beta, mitochondrial [Macrosteles quadrilineatus]	Arthropoda
XP_054271577.1;XP_054271646.1	1	1	36914.3	XP_054271577.1 protein obstructor-E-like [Macrosteles quadrilineatus]	Arthropoda
XP_054271592.1	3	3	11863800	XP_054271592.1 60S ribosomal protein L18a-like [Macrosteles quadrilineatus]	Arthropoda
XP_054271611.1;XP_054271612.1;XP_054271614.1;XP_054271615.1;XP_054271616.1;XP_054271617.1;XP_054271618.1	4	4	734745	XP_054271611.1 dynamin isoform X1 [Macrosteles quadrilineatus]	Arthropoda
XP_054271632.1	1	1	315464	XP_054271632.1 vesicle-trafficking protein SEC22b [Macrosteles quadrilineatus]	Arthropoda
XP_054271809.1	1	1	4634680	XP_054271809.1 FAU ubiquitin-like and ribosomal protein S30 [Macrosteles quadrilineatus]	Arthropoda
XP_054271837.1;XP_054272415.1	2	2	1035290	XP_054271837.1 EH domain-containing protein 1-like [Macrosteles quadrilineatus]	Arthropoda
XP_054271860.1;XP_054271861.1	1	1	4231350	XP_054271860.1 acetyl-CoA acetyltransferase B, mitochondrial isoform X1 [Macrosteles quadrilineatus]	Arthropoda
XP_054271865.1	5	5	12472800	XP_054271865.1 ATP synthase subunit O, mitochondrial-like [Macrosteles quadrilineatus]	Arthropoda
XP_054271969.1	1	1	599371	XP_054271969.1 ornithine aminotransferase, mitochondrial [Macrosteles quadrilineatus]	Arthropoda
XP_054271974.1;XP_054272351.1	2	2	345630	XP_054271974.1 ATP-binding cassette sub-family F member 1-like [Macrosteles quadrilineatus]	Arthropoda
XP_054272112.1;XP_054290192.1	1	1	106114	XP_054272112.1 coiled-coil-helix-coiled-coil-helix domain-containing protein 2-like [Macrosteles quadrilineatus]	Arthropoda
XP_054272131.1	2	2	10782100	XP_054272131.1 uncharacterized protein LOC128992534 isoform X2 [Macrosteles quadrilineatus]	Arthropoda
XP_054272150.1;XP_054272151.1;XP_054272152.1;XP_054272153.1	1	1	526972	XP_054271774.1 aquaporin AQPcic-like isoform X1 [Macrosteles quadrilineatus]	Arthropoda
XP_054272180.1	5	5	4292100	XP_054258629.1 GTP-binding nuclear protein Ran [Macrosteles quadrilineatus]	Arthropoda
XP_054272318.1	5	5	4445860	XP_054271953.1 60S ribosomal protein L8 [Macrosteles quadrilineatus]	Arthropoda
XP_054272394.1	6	6	5510990	XP_054272394.1 60S ribosomal protein L5 [Macrosteles quadrilineatus]	Arthropoda
XP_054272405.1	6	6	3982960	XP_054272405.1 sarcosine dehydrogenase, mitochondrial [Macrosteles quadrilineatus]	Arthropoda
XP_054272445.1	2	2	928404	XP_054272445.1 NADH dehydrogenase [ubiquinone] 1 alpha subcomplex subunit 2 [Macrosteles quadrilineatus]	Arthropoda
XP_054272449.1	7	7	14849500	XP_054272449.1 phosphate carrier protein, mitochondrial-like [Macrosteles quadrilineatus]	Arthropoda
XP_054272455.1	1	1	167555	XP_054272455.1 acetyl-CoA acetyltransferase, cytosolic [Macrosteles quadrilineatus]	Arthropoda
XP_054272864.1	1	1	142316	XP_054272864.1 sulfide:quinone oxidoreductase, mitochondrial-like [Macrosteles quadrilineatus]	Arthropoda
XP_054272928.1	1	1	573618	XP_054272928.1 ATP synthase subunit e, mitochondrial [Macrosteles quadrilineatus]	Arthropoda
XP_054273044.1	3	3	1276330	XP_054273044.1 myophilin [Macrosteles quadrilineatus]	Arthropoda
XP_054273249.1	2	2	11065600	XP_054273249.1 60S acidic ribosomal protein P1-like [Macrosteles quadrilineatus]	Arthropoda
XP_054273428.1	4	4	6764910	XP_054273428.1 60S ribosomal protein L35a [Macrosteles quadrilineatus]	Arthropoda
XP_054273470.1	1	1	598899	XP_054273470.1 succinate dehydrogenase cytochrome b560 subunit, mitochondrial-like [Macrosteles quadrilineatus]	Arthropoda
XP_054273548.1	1	1	92484.7	XP_054273548.1 dolichyl-diphosphooligosaccharide--protein glycosyltransferase subunit STT3A [Macrosteles quadrilineatus]	Arthropoda
XP_054273988.1	1	1	146064	XP_054273988.1 60S ribosomal protein L32 [Macrosteles quadrilineatus]	Arthropoda
XP_054274066.1	1	1	44869200	XP_054274066.1 paramyosin, long form [Macrosteles quadrilineatus]	Arthropoda
XP_054274122.1;XP_054274123.1;XP_054274652.1;XP_054274653.1	5	5	18775200	XP_054274122.1 dihydrolipoyl dehydrogenase, mitochondrial-like isoform X1 [Macrosteles quadrilineatus]	Arthropoda
XP_054274163.1	3	3	1006250	XP_054274163.1 ras-related protein rab7 [Macrosteles quadrilineatus]	Arthropoda
XP_054274170.1	16	16	48406300	XP_046666704.1 tubulin alpha-1 chain isoform X2 [Homalodisca vitripennis]	Arthropoda
XP_054274265.1	8	8	9446770	XP_054274265.1 trifunctional enzyme subunit beta, mitochondrial [Macrosteles quadrilineatus]	Arthropoda
XP_054274278.1;XP_054274996.1	4	4	827580	XP_054274278.1 AFG3-like protein 2 [Macrosteles quadrilineatus]	Arthropoda
XP_054274341.1;XP_054274349.1;XP_054274359.1	2	2	2568270	XP_054274315.1 RNA-binding protein cabeza-like [Macrosteles quadrilineatus]	Arthropoda
XP_054274441.1;XP_054274442.1;XP_054274443.1;XP_054274444.1	6	6	2671540	XP_054274441.1 transcriptional activator protein Pur-beta isoform X1 [Macrosteles quadrilineatus]	Arthropoda
XP_054274682.1;XP_054274683.1	3	3	696669	XP_054274682.1 eukaryotic translation initiation factor 2 subunit 2-like isoform X1 [Macrosteles quadrilineatus]	Arthropoda
XP_054274728.1;XP_054274729.1;XP_054274730.1;XP_054274731.1;XP_054277095.1;XP_054277096.1;XP_054277097.1;XP_054277098.1	4	4	6457210	XP_054274728.1 ribose-phosphate pyrophosphokinase 1 isoform X1 [Macrosteles quadrilineatus]	Arthropoda
XP_054274756.1	1	1	543505	XP_054274756.1 eukaryotic translation initiation factor 3 subunit I [Macrosteles quadrilineatus]	Arthropoda
XP_054275017.1	2	2	1003960	XP_054275017.1 eukaryotic translation initiation factor eIF1 [Macrosteles quadrilineatus]	Arthropoda
XP_054275040.1;XP_054275202.1	2	2	1220700	XP_054275040.1 eukaryotic translation initiation factor 3 subunit D-like [Macrosteles quadrilineatus]	Arthropoda
XP_054275131.1	3	3	6432290	XP_054275131.1 60S ribosomal protein L28-like [Macrosteles quadrilineatus]	Arthropoda
XP_054275200.1	2	2	1184150	XP_054274104.1 myosin regulatory light chain sqh [Macrosteles quadrilineatus]	Arthropoda
XP_054275268.1	7	7	4923700	XP_054275268.1 40S ribosomal protein S5 [Macrosteles quadrilineatus]	Arthropoda
XP_054275340.1	1	1	103688	XP_054275339.1 protein phosphatase inhibitor 2-like [Macrosteles quadrilineatus]	Arthropoda
XP_054275406.1	1	1	51262.5	XP_054275406.1 mannose-1-phosphate guanyltransferase alpha-A [Macrosteles quadrilineatus]	Arthropoda
XP_054275498.1;XP_054290284.1	2	2	646165	XP_054275498.1 vacuolar protein sorting-associated protein 35-like [Macrosteles quadrilineatus]	Arthropoda
XP_054275814.1	1	1	300075	XP_054275814.1 high mobility group protein HMG-I/HMG-Y-like [Macrosteles quadrilineatus]	Arthropoda
XP_054275895.1;XP_054276308.1	1	1	444529	XP_054275895.1 quinone oxidoreductase-like [Macrosteles quadrilineatus]	Arthropoda
XP_054275899.1;XP_054275900.1;XP_054275902.1;XP_054290330.1;XP_054290331.1;XP_054290332.1	1	1	146692	XP_054275899.1 alpha-aminoadipic semialdehyde synthase, mitochondrial-like isoform X1 [Macrosteles quadrilineatus]	Arthropoda
XP_054276102.1	9	9	28936400	XP_054276102.1 mitochondrial-processing peptidase subunit beta [Macrosteles quadrilineatus]	Arthropoda
XP_054276142.1	1	1	151236	XP_054276142.1 NEDD8-conjugating enzyme Ubc12 [Macrosteles quadrilineatus]	Arthropoda
XP_054276148.1	1	1	1504280	XP_054274200.1 peptidyl-prolyl cis-trans isomerase FKBP1A-like [Macrosteles quadrilineatus]	Arthropoda
XP_054276215.1	3	3	4991070	XP_054276215.1 40S ribosomal protein S7 [Macrosteles quadrilineatus]	Arthropoda
XP_054276310.1	3	3	1648220	XP_054276310.1 proteasome subunit beta type-1 [Macrosteles quadrilineatus]	Arthropoda
XP_054276876.1	2	2	1871770	XP_054276876.1 cytochrome c oxidase subunit 5B, mitochondrial-like [Macrosteles quadrilineatus]	Arthropoda
XP_054277086.1;XP_054289376.1	1	1	2026680	XP_054277086.1 LYR motif-containing protein 4B-like [Macrosteles quadrilineatus]	Arthropoda
XP_054277094.1	1	1	636635	XP_054276013.1 beta-alanyl-dopamine/carcinine hydrolase-like [Macrosteles quadrilineatus]	Arthropoda
XP_054277240.1;XP_054278432.1	1	1	461698	XP_054277240.1 larval/pupal cuticle protein H1C-like [Macrosteles quadrilineatus]	Arthropoda
XP_054277281.1	1	1	733964	XP_054277281.1 UDP-glucosyltransferase 2-like [Macrosteles quadrilineatus]	Arthropoda
XP_054277283.1;XP_054277701.1	3	3	1621400	XP_054277283.1 tubulin beta chain-like [Macrosteles quadrilineatus]	Arthropoda
XP_054277307.1	22	22	58307700	XP_054277307.1 translation elongation factor 2 [Macrosteles quadrilineatus]	Arthropoda
XP_054277437.1	3	3	1706250	XP_054277437.1 guanine nucleotide-binding protein G(o) subunit alpha [Macrosteles quadrilineatus]	Arthropoda
XP_054277472.1	5	5	8241790	XP_054277472.1 3-ketoacyl-CoA thiolase, mitochondrial-like [Macrosteles quadrilineatus]	Arthropoda
XP_054277523.1	8	8	3403500	XP_054277523.1 V-type proton ATPase subunit C [Macrosteles quadrilineatus]	Arthropoda
XP_054277554.1;XP_054277555.1	1	1	422771	XP_054277554.1 polyadenylate-binding protein 2-B isoform X1 [Macrosteles quadrilineatus]	Arthropoda
XP_054277556.1	3	3	891303	XP_054277556.1 actin-related protein 2/3 complex subunit 4 [Macrosteles quadrilineatus]	Arthropoda
XP_054277626.1;XP_054277627.1;XP_054277628.1	2	2	940714	XP_054277626.1 protein lingerer isoform X1 [Macrosteles quadrilineatus]	Arthropoda
XP_054277694.1;XP_054277695.1;XP_054277696.1;XP_054277697.1;XP_054277698.1;XP_054277811.1;XP_054277812.1;XP_054277813.1;XP_054277814.1;XP_054277818.1	1	1	234087	XP_054277694.1 aldehyde dehydrogenase, dimeric NADP-preferring-like isoform X1 [Macrosteles quadrilineatus]	Arthropoda
XP_054277796.1	3	3	1950070	XP_054277796.1 ras-related protein Rab-2 [Macrosteles quadrilineatus]	Arthropoda
XP_054277804.1	5	5	8398600	XP_054277804.1 60S ribosomal protein L13-like [Macrosteles quadrilineatus]	Arthropoda
XP_054277807.1	1	1	984578	XP_054277807.1 NADH dehydrogenase [ubiquinone] 1 beta subcomplex subunit 8, mitochondrial [Macrosteles quadrilineatus]	Arthropoda
XP_054277925.1;XP_054277926.1	2	2	2896860	XP_054277925.1 receptor expression-enhancing protein 5-like isoform X1 [Macrosteles quadrilineatus]	Arthropoda
XP_054277930.1	1	1	93673.7	XP_054257294.1 GTPase HRas [Macrosteles quadrilineatus]	Arthropoda
XP_054277937.1	2	2	2399540	XP_054277937.1 NADH-ubiquinone oxidoreductase subunit 8-like [Macrosteles quadrilineatus]	Arthropoda
XP_054278010.1	2	2	16610500	XP_054278010.1 cytochrome c oxidase subunit 5A, mitochondrial [Macrosteles quadrilineatus]	Arthropoda
XP_054278031.1	1	1	292942	XP_054274951.1 integrin-linked protein kinase-like [Macrosteles quadrilineatus]	Arthropoda
XP_054278222.1;XP_054278369.1	1	1	328241	XP_054278221.1 dolichyl-diphosphooligosaccharide--protein glycosyltransferase subunit DAD1-like [Macrosteles quadrilineatus]	Arthropoda
XP_054278307.1	8	8	6563440	XP_054278307.1 40S ribosomal protein S11-like isoform X2 [Macrosteles quadrilineatus]	Arthropoda
XP_054278528.1	3	3	1357700	XP_030756272.1 ubiquitin-conjugating enzyme E2 N [Sitophilus oryzae]	Arthropoda
XP_054278639.1	1	1	389664	XP_054278639.1 charged multivesicular body protein 4b-like [Macrosteles quadrilineatus]	Arthropoda
XP_054278802.1;XP_054278804.1;XP_054278860.1;XP_054278861.1	1	1	1446330	XP_054278802.1 uncharacterized protein LOC128997222 isoform X1 [Macrosteles quadrilineatus]	Arthropoda
XP_054278850.1	1	1	1450070	XP_054278850.1 minor histocompatibility antigen H13 [Macrosteles quadrilineatus]	Arthropoda
XP_054278873.1	4	4	153548000	XP_012265188.1 histone H2A [Athalia rosae]	Arthropoda
XP_054278875.1;XP_054279328.1	7	7	253718000	XP_054278875.1 histone H2B-like [Macrosteles quadrilineatus]	Arthropoda
XP_054278895.1	1	1	528338	XP_054276903.1 protein lin-7 homolog C-like [Macrosteles quadrilineatus]	Arthropoda
XP_054279353.1;XP_054279354.1;XP_054279355.1;XP_054279357.1;XP_054279449.1;XP_054279450.1;XP_054279451.1;XP_054279452.1;XP_054279454.1	2	2	526293	XP_054279353.1 tropomodulin-like isoform X1 [Macrosteles quadrilineatus]	Arthropoda
XP_054279402.1;XP_054279403.1;XP_054279404.1;XP_054279405.1;XP_054279407.1;XP_054279503.1;XP_054279511.1;XP_054279512.1;XP_054282177.1;XP_054282178.1	1	1	434424	XP_054279402.1 poly(rC)-binding protein 3-like isoform X2 [Macrosteles quadrilineatus]	Arthropoda
XP_054279411.1;XP_054279412.1;XP_054279413.1;XP_054279442.1	2	2	301906	XP_054279411.1 calcium/calmodulin-dependent protein kinase type 1-like isoform X1 [Macrosteles quadrilineatus]	Arthropoda
XP_054279513.1;XP_054279515.1;XP_054279516.1;XP_054279517.1;XP_054279518.1	7	7	958778	XP_054279513.1 glucose-6-phosphate 1-dehydrogenase isoform X1 [Macrosteles quadrilineatus]	Arthropoda
XP_054279591.1;XP_054279593.1;XP_054279595.1	4	2	1851850	XP_054279591.1 guanine nucleotide-binding protein G(q) subunit alpha isoform X1 [Macrosteles quadrilineatus]	Arthropoda
XP_054279627.1	6	6	8443780	XP_054279627.1 pyruvate dehydrogenase E1 component subunit beta, mitochondrial-like [Macrosteles quadrilineatus]	Arthropoda
XP_054279756.1;XP_054279757.1	2	2	337334	XP_054279756.1 eukaryotic translation initiation factor 4B isoform X1 [Macrosteles quadrilineatus]	Arthropoda
XP_054279806.1	1	1	63186.2	XP_054279806.1 serine/threonine-protein phosphatase alpha-2 isoform [Macrosteles quadrilineatus]	Arthropoda
XP_054279879.1	2	2	997853	XP_054279878.1 ras-related protein Rap1 [Macrosteles quadrilineatus]	Arthropoda
XP_054279942.1	8	8	2599280	XP_054279526.1 dihydropyrimidinase-like [Macrosteles quadrilineatus]	Arthropoda
XP_054280049.1	2	2	3744040	XP_054280047.1 ras-related protein Rab-11A-like [Macrosteles quadrilineatus]	Arthropoda
XP_054280062.1;XP_054280063.1;XP_054280064.1;XP_054290899.1;XP_054290900.1;XP_054290902.1	1	1	39561.8	XP_054280062.1 calcium-binding mitochondrial carrier protein Aralar1-like isoform X1 [Macrosteles quadrilineatus]	Arthropoda
XP_054280177.1	4	4	804327	XP_054280177.1 succinate--CoA ligase [GDP-forming] subunit beta, mitochondrial [Macrosteles quadrilineatus]	Arthropoda
XP_054280246.1;XP_054280296.1;XP_054280297.1;XP_054280317.1;XP_054280757.1	1	0	188058	XP_054280757.1 calcium-binding protein P-like [Macrosteles quadrilineatus]	Arthropoda
XP_054280418.1	2	2	1776860	XP_021930311.1 ras-like GTP-binding protein Rho1 [Zootermopsis nevadensis]	Arthropoda
XP_054280641.1	1	1	2252260	XP_002001896.1 dynein light chain 1, cytoplasmic [Drosophila mojavensis]	Arthropoda
XP_054280679.1	1	1	309710	XP_054279950.1 ITG-like peptide [Macrosteles quadrilineatus]	Arthropoda
XP_054280682.1;XP_054280684.1	1	1	529625	XP_054280682.1 myosin-2 essential light chain isoform X1 [Macrosteles quadrilineatus]	Arthropoda
XP_054280809.1	1	1	474161	XP_054280809.1 sodium- and chloride-dependent GABA transporter 1 [Macrosteles quadrilineatus]	Arthropoda
XP_054280822.1	1	1	2271400	XP_054280822.1 uncharacterized protein LOC128998627 [Macrosteles quadrilineatus]	Arthropoda
XP_054280883.1	2	2	248232	XP_054280883.1 ras suppressor protein 1 [Macrosteles quadrilineatus]	Arthropoda
XP_054280954.1;XP_054280957.1;XP_054280958.1;XP_054280959.1;XP_054280960.1;XP_054280961.1;XP_054280962.1;XP_054280964.1;XP_054280965.1;XP_054280966.1;XP_054280967.1;XP_054280968.1;XP_054280969.1;XP_054280970.1;XP_054280971.1;XP_054280972.1;XP_054280973.1;XP_054280974.1;XP_054280975.1;XP_054280976.1;XP_054280985.1;XP_054280987.1;XP_054280988.1;XP_054280989.1;XP_054280990.1;XP_054280991.1;XP_054280…	9	9	3975500	XP_054280954.1 twitchin isoform X1 [Macrosteles quadrilineatus]	Arthropoda
XP_054281005.1	1	1	399185	XP_054281005.1 twitchin isoform X48 [Macrosteles quadrilineatus]	Arthropoda
XP_054281070.1	1	1	459796	XP_054281070.1 cytochrome b-c1 complex subunit 6, mitochondrial-like [Macrosteles quadrilineatus]	Arthropoda
XP_054281435.1	4	4	5125260	XP_054280426.1 putative tricarboxylate transport protein, mitochondrial [Macrosteles quadrilineatus]	Arthropoda
XP_054281452.1	2	2	517917	XP_054279383.1 flotillin-2 [Macrosteles quadrilineatus]	Arthropoda
XP_054281503.1	2	2	1770070	XP_054281503.1 sterol carrier protein 2 [Macrosteles quadrilineatus]	Arthropoda
XP_054281736.1	3	3	2184330	XP_054281736.1 phosphatidylinositol transfer protein alpha isoform-like [Macrosteles quadrilineatus]	Arthropoda
XP_054281964.1	1	1	1074850	XP_054281964.1 uncharacterized protein LOC128999454 [Macrosteles quadrilineatus]	Arthropoda
XP_054281999.1;XP_054289120.1	3	3	824804	XP_054281999.1 importin subunit beta-1-like isoform X1 [Macrosteles quadrilineatus]	Arthropoda
XP_054282239.1	2	2	1297110	XP_054281719.1 26S proteasome regulatory subunit 10B [Macrosteles quadrilineatus]	Arthropoda
XP_054282254.1	15	15	26392500	XP_054282114.1 probable aconitate hydratase, mitochondrial [Macrosteles quadrilineatus]	Arthropoda
XP_054282398.1;XP_054282399.1	6	6	5348880	XP_054282398.1 60S ribosomal protein L3 isoform X1 [Macrosteles quadrilineatus]	Arthropoda
XP_054282414.1;XP_054282415.1;XP_054282416.1;XP_054282417.1;XP_054282418.1	2	2	853155	XP_054282414.1 protein singed isoform X1 [Macrosteles quadrilineatus]	Arthropoda
XP_054282442.1	2	2	13288600	XP_054282442.1 cytochrome b-c1 complex subunit Rieske, mitochondrial [Macrosteles quadrilineatus]	Arthropoda
XP_054282555.1	2	2	596199	XP_054282555.1 coatomer subunit delta [Macrosteles quadrilineatus]	Arthropoda
XP_054282629.1	1	1	683525	XP_054282629.1 eukaryotic translation initiation factor 3 subunit H [Macrosteles quadrilineatus]	Arthropoda
XP_054282698.1;XP_054282806.1;XP_054282807.1	2	2	970833	XP_054282698.1 26S proteasome non-ATPase regulatory subunit 6-like isoform X1 [Macrosteles quadrilineatus]	Arthropoda
XP_054282805.1	2	2	8370280	XP_054282805.1 putative ATP synthase subunit f, mitochondrial [Macrosteles quadrilineatus]	Arthropoda
XP_054282890.1	2	2	2614580	XP_046660996.1 60S ribosomal protein L38 isoform X2 [Homalodisca vitripennis]	Arthropoda
XP_054283678.1	2	2	1271750	XP_054283678.1 protein transport protein Sec61 subunit beta [Macrosteles quadrilineatus]	Arthropoda
XP_054283689.1	2	2	42893500	XP_054283689.1 tubulin alpha-1 chain-like [Macrosteles quadrilineatus]	Arthropoda
XP_054283706.1	2	2	961573	XP_054283706.1 protein Mo25 [Macrosteles quadrilineatus]	Arthropoda
XP_054283775.1;XP_054283776.1	7	7	6360800	XP_054283775.1 aspartate aminotransferase, mitochondrial isoform X1 [Macrosteles quadrilineatus]	Arthropoda
XP_054284004.1	1	1	3188460	XP_054284004.1 general odorant-binding protein 28a-like [Macrosteles quadrilineatus]	Arthropoda
XP_054284072.1	4	4	7201940	XP_054284072.1 trifunctional enzyme subunit alpha, mitochondrial [Macrosteles quadrilineatus]	Arthropoda
XP_054284155.1	6	6	10425800	XP_054284155.1 40S ribosomal protein S9 [Macrosteles quadrilineatus]	Arthropoda
XP_054284168.1	3	3	1263370	XP_054284168.1 signal peptidase complex subunit 2 [Macrosteles quadrilineatus]	Arthropoda
XP_054284460.1	6	6	4292760	XP_054284460.1 NADH dehydrogenase [ubiquinone] flavoprotein 1, mitochondrial [Macrosteles quadrilineatus]	Arthropoda
XP_054284658.1	3	3	939404	XP_054284658.1 arrestin homolog [Macrosteles quadrilineatus]	Arthropoda
XP_054284862.1	1	1	912144	XP_054284861.1 ras-related protein Rab-5C [Macrosteles quadrilineatus]	Arthropoda
XP_054285012.1	18	18	1624990	XP_054285012.1 ryanodine receptor isoform X2 [Macrosteles quadrilineatus]	Arthropoda
XP_054285510.1;XP_054285572.1	2	2	1341710	XP_054285510.1 lambda-crystallin homolog isoform X3 [Macrosteles quadrilineatus]	Arthropoda
XP_054285552.1;XP_054285553.1	1	1	1264130	XP_054285552.1 cAMP-dependent protein kinase type I regulatory subunit isoform X1 [Macrosteles quadrilineatus]	Arthropoda
XP_054285560.1;XP_054285561.1;XP_054285562.1;XP_054285563.1;XP_054285564.1;XP_054285565.1;XP_054285566.1	2	2	1606740	XP_054285560.1 heterogeneous nuclear ribonucleoprotein 27C isoform X1 [Macrosteles quadrilineatus]	Arthropoda
XP_054285849.1	4	4	9069850	XP_054285849.1 ADP-ribosylation factor 1 [Macrosteles quadrilineatus]	Arthropoda
XP_054285875.1;XP_054285876.1;XP_054285878.1	3	3	1796800	XP_054285875.1 kinesin heavy chain isoform X1 [Macrosteles quadrilineatus]	Arthropoda
XP_054286199.1	1	1	779720	XP_054286199.1 sorbitol dehydrogenase-like [Macrosteles quadrilineatus]	Arthropoda
XP_054286281.1;XP_054288144.1	4	4	1463220	XP_054288144.1 ubiquilin-4-like [Macrosteles quadrilineatus]	Arthropoda
XP_054286438.1	1	0	4186960	XP_054286129.1 tropomyosin isoform X8 [Macrosteles quadrilineatus]	Arthropoda
XP_054286444.1	1	1	351250	XP_054286134.1 tropomyosin-1, isoforms 9A/A/B isoform X13 [Macrosteles quadrilineatus]	Arthropoda
XP_054286448.1	1	0	493198	XP_054286137.1 tropomyosin isoform X16 [Macrosteles quadrilineatus]	Arthropoda
XP_054286633.1	2	2	20723800	XP_054286633.1 ATP synthase subunit d, mitochondrial-like [Macrosteles quadrilineatus]	Arthropoda
XP_054286704.1	4	4	6299460	XP_054286704.1 thioredoxin, mitochondrial-like [Macrosteles quadrilineatus]	Arthropoda
XP_054286744.1	2	2	1465510	XP_054286744.1 V-type proton ATPase subunit F isoform X1 [Macrosteles quadrilineatus]	Arthropoda
XP_054286860.1	7	7	11343500	XP_054286860.1 probable isocitrate dehydrogenase [NAD] subunit alpha, mitochondrial [Macrosteles quadrilineatus]	Arthropoda
XP_054286873.1	2	2	3773600	XP_054286873.1 60S ribosomal protein L18 [Macrosteles quadrilineatus]	Arthropoda
XP_054287018.1	1	1	2998190	XP_054287018.1 V-type proton ATPase subunit G [Macrosteles quadrilineatus]	Arthropoda
XP_054287057.1;XP_054287059.1	2	2	1060860	XP_054287057.1 60S ribosomal protein L36-like isoform X1 [Macrosteles quadrilineatus]	Arthropoda
XP_054287122.1;XP_054287123.1;XP_054287125.1	2	2	5916510	XP_054287122.1 uncharacterized protein LOC129002984 isoform X1 [Macrosteles quadrilineatus]	Arthropoda
XP_054287389.1	1	1	11691700	XP_019876138.1 40S ribosomal protein S28 [Aethina tumida]	Arthropoda
XP_054287420.1	5	5	17906000	XP_054287418.1 tropomyosin-1-like isoform X4 [Macrosteles quadrilineatus]	Arthropoda
XP_054287474.1;XP_054288439.1	1	1	345168	XP_054287474.1 28S ribosomal protein S34, mitochondrial-like [Macrosteles quadrilineatus]	Arthropoda
XP_054288435.1	2	2	7031350	XP_054263032.1 uncharacterized protein LOC128986608 [Macrosteles quadrilineatus]	Arthropoda
XP_054288440.1	2	2	1095040	XP_054288440.1 probable aminopeptidase NPEPL1 [Macrosteles quadrilineatus]	Arthropoda
XP_054288488.1;XP_054288952.1	2	2	858472	XP_054288488.1 arylphorin subunit alpha-like [Macrosteles quadrilineatus]	Arthropoda
XP_054288504.1	6	6	6897160	XP_054288504.1 troponin C, isoallergen Bla g 6.0301 [Macrosteles quadrilineatus]	Arthropoda
XP_054288516.1	3	3	897972	XP_054288516.1 protein Skeletor, isoforms D/E-like [Macrosteles quadrilineatus]	Arthropoda
XP_054288638.1	1	1	229945	XP_054286994.1 NHP2-like protein 1 homolog [Macrosteles quadrilineatus]	Arthropoda
XP_054288648.1	2	2	4167210	XP_054288648.1 60S ribosomal protein L17 [Macrosteles quadrilineatus]	Arthropoda
XP_054288745.1	16	16	10949600	XP_054288745.1 V-type proton ATPase subunit B [Macrosteles quadrilineatus]	Arthropoda
XP_054288816.1;XP_054290440.1	1	1	491950	XP_054288816.1 eukaryotic translation initiation factor 3 subunit E-like [Macrosteles quadrilineatus]	Arthropoda
XP_054288871.1;XP_054290437.1	1	1	2307610	XP_054288871.1 cytochrome b-c1 complex subunit 2, mitochondrial-like [Macrosteles quadrilineatus]	Arthropoda
XP_054288904.1;XP_054288905.1;XP_054289095.1;XP_054289096.1	2	1	948003	XP_054288904.1 uncharacterized protein LOC129004361 isoform X1 [Macrosteles quadrilineatus]	Arthropoda
XP_054288922.1	1	1	3937510	XP_054264634.1 protein SET-like [Macrosteles quadrilineatus]	Arthropoda
XP_054289081.1	1	1	546895	XP_054289081.1 translocation protein SEC62 [Macrosteles quadrilineatus]	Arthropoda
XP_054289171.1	3	3	1924870	XP_054283017.1 proteasome subunit alpha type-7-like [Macrosteles quadrilineatus]	Arthropoda
XP_054289172.1	1	1	708259	XP_054282204.1 CKLF-like MARVEL transmembrane domain-containing protein 4 [Macrosteles quadrilineatus]	Arthropoda
XP_054289781.1	1	1	557689	XP_054282319.1 eukaryotic peptide chain release factor GTP-binding subunit ERF3A-like [Macrosteles quadrilineatus]	Arthropoda
XP_054289941.1	1	1	5068660	XP_054289941.1 uncharacterized protein LOC129005147 [Macrosteles quadrilineatus]	Arthropoda
XP_054290425.1	2	2	333375	XP_054290425.1 mitochondrial import inner membrane translocase subunit Tim13-A [Macrosteles quadrilineatus]	Arthropoda
XP_054290435.1	2	2	327032	XP_054287240.1 ruvB-like 2 [Macrosteles quadrilineatus]	Arthropoda
XP_054290561.1	1	1	7557170	XP_054290561.1 transketolase-like protein 2 isoform X1 [Macrosteles quadrilineatus]	Arthropoda
XP_054290657.1	6	6	1192920	XP_054277915.1 serine/arginine-rich splicing factor 1A-like [Macrosteles quadrilineatus]	Arthropoda
XP_054290684.1	5	5	4765050	XP_054290684.1 protein lethal(2)essential for life-like [Macrosteles quadrilineatus]	Arthropoda
XP_054290948.1	2	2	820985	XP_054266802.1 guanine nucleotide-binding protein G(I)/G(S)/G(T) subunit beta-1 [Macrosteles quadrilineatus]	Arthropoda
XP_054291051.1;XP_054291058.1	1	1	360088	XP_054291051.1 26S proteasome non-ATPase regulatory subunit 4 isoform X1 [Macrosteles quadrilineatus]	Arthropoda
YP_009370133.1	1	1	4073630	YP_009370133.1 cytochrome b [Macrosteles quadrilineatus]	Arthropoda
ophio_scaffold636_size9026.g2963	1	1	132554	EQL04267.1 Ran GTPase [Ophiocordyceps sinensis CO18]	Ascomycota
ophio_TRINITY_DN58570_c0_g1_i1.p2;ophio_scaffold496_size14295.g5484	6	0	4553070	KAF4511485.1 hypothetical protein G6O67_003278 [Ophiocordyceps sinensis]	Ascomycota
NODE_844_length_6024_cov_15.058181_g522_i0.p1;ophio_Path2_scaffold751_scaffold158.g22	8	0	1300570	KAF4511964.1 hypothetical protein G6O67_001158 [Ophiocordyceps sinensis]	Ascomycota
ophio_scaffold188_size34971.g4340	1	1	668213	KAF5704410.1 adenosylhomocysteinase, partial [Fusarium globosum]	Ascomycota
ophio_NODE_17380_length_1127_cov_30.128571_g13209_i0.p1	1	1	312522	KFA64977.1 hypothetical protein S40285_10147 [Stachybotrys chlorohalonatus IBT 40285]	Ascomycota
ophio_NODE_35337_length_515_cov_1.226027_g30235_i0.p1	1	1	204186	KJZ73038.1 Adenosylhomocysteinase [Hirsutella minnesotensis 3608]	Ascomycota
NODE_15168_length_1303_cov_3.962480_g11316_i0.p1;TRINITY_DN121709_c0_g1_i1.p1;ophio_34844at5125_3_scaffold93_size50102:25150-26539	1	0	329809	KJZ75863.1 Transaldolase [Hirsutella minnesotensis 3608]	Ascomycota
ophio_scaffold31_size69420.g1543	1	1	54830.9	KJZ78419.1 hypothetical protein HIM_02457 [Hirsutella minnesotensis 3608]	Ascomycota
ophio_scaffold465_size28922.g6218	1	1	52087	PFH59638.1 hypothetical protein XA68_12074 [Ophiocordyceps unilateralis]	Ascomycota
ophio_scaffold111_size86932.g4420	1	0	177551	PHH81514.1 hypothetical protein CDD83_3557 [Cordyceps sp. RAO-2017]	Ascomycota
NODE_22125_length_858_cov_6.379001_g17447_i0.p2;ophio_48704at5125_9_scaffold10_size89786:52133-53187	1	0	738593	RGP73302.1 peptidyl-prolyl cis-trans mitochondrial [Fusarium sporotrichioides]	Ascomycota
ophio_NODE_19001_length_1019_cov_4.625265_g14630_i0.p1;ophio_scaffold622_size9347.g3945	1	0	182797	XP_044714913.1 hpcH/HpaI aldolase/citrate lyase family domain-containing protein [Hirsutella rhossiliensis]	Ascomycota
ophio_NODE_16552_length_1187_cov_117.381982_g12502_i0.p1	3	3	1870410	XP_044714992.1 hsp20/alpha crystallin family domain-containing protein [Hirsutella rhossiliensis]	Ascomycota
TRINITY_DN50995_c0_g2_i1.p1;ophio_scaffold373_size20689.g4923	2	0	128949	XP_044715622.1 uncharacterized protein HRG_10803 [Hirsutella rhossiliensis]	Ascomycota
ophio_scaffold547_size12011.g399	2	2	448698	XP_044716946.1 acetohydroxy acid isomeroreductase, NADPH-binding domain-containing protein [Hirsutella rhossiliensis]	Ascomycota
ophio_TRINITY_DN113300_c0_g1_i1.p2;ophio_scaffold16_size101356.g5644	1	0	384198	XP_044717643.1 uricase domain-containing protein [Hirsutella rhossiliensis]	Ascomycota
NODE_5681_length_2739_cov_7.579264_g3953_i0.p1;ophio_scaffold616_size9597.g1510	7	0	799806	XP_044718292.1 cobalamin-independent synthase, catalytic domain-containing protein [Hirsutella rhossiliensis]	Ascomycota
NODE_6844_length_2448_cov_8.612822_g4811_i0.p1;ophio_5659at5125_scaffold802_size4529:153-2506	5	0	833550	XP_044718654.1 peroxidase domain-containing protein [Hirsutella rhossiliensis]	Ascomycota
ophio_NODE_13542_length_1461_cov_60.612717_g9977_i0.p1	3	0	452464	XP_044720270.1 SOR/SNZ family domain-containing protein [Hirsutella rhossiliensis]	Ascomycota
NODE_6246_length_2597_cov_93.269841_g4372_i0.p1;TRINITY_DN108382_c0_g1_i1.p1;TRINITY_DN9996_c0_g2_i2.p1;ophio_13416at5125_9_scaffold307_size24226:18252-20364	4	0	985513	XP_044721175.1 hsp90 protein [Hirsutella rhossiliensis]	Ascomycota
ophio_31641at5125_scaffold217_size31916:96-959	1	1	27036	XP_044721624.1 semialdehyde dehydrogenase domain-containing protein [Hirsutella rhossiliensis]	Ascomycota
ophio_NODE_5812_length_2704_cov_18.563761_g3367_i1.p1	2	1	196374	XP_044721992.1 hsp70 protein [Hirsutella rhossiliensis]	Ascomycota
TRINITY_DN124858_c0_g1_i1.p1;ophio_NODE_18082_length_1078_cov_10.894106_g13822_i0.p1	1	0	1091430	XP_044722260.1 2OG-Fe(II) oxygenase superfamily domain-containing protein [Hirsutella rhossiliensis]	Ascomycota
ophio_scaffold88_size50929.g5794	6	0	1678560	XP_044723945.1 cys/Met metabolism PLP-dependent enzyme domain-containing protein [Hirsutella rhossiliensis]	Ascomycota
NODE_6252_length_2596_cov_84.340214_g4378_i0.p1;ophio_12190at5125_0_scaffold5_size133014:121895-123860	4	0	1130610	XP_044724469.1 hsp70 protein [Hirsutella rhossiliensis]	Ascomycota
TRINITY_DN5246_c0_g1_i1.p1;ophio_scaffold100_size48532.g845	3	0	724699	XP_044724580.1 TCP-1/cpn60 chaperonin family domain-containing protein [Hirsutella rhossiliensis]	Ascomycota
ophio_17213at5125_0_scaffold66_size55848:10829-13435	2	1	365110	XP_044724832.1 ATP synthase alpha/beta family, nucleotide-binding domain-containing protein [Hirsutella rhossiliensis]	Ascomycota
AXI23879.1	2	2	424860	AXI23879.1 Chaperonin 10 Kd subunit [Cardinium endosymbiont of Sogatella furcifera]	Bacteroidota
AXI24393.1	1	1	2367500	AXI24393.1 alpha subunit [Cardinium endosymbiont of Sogatella furcifera]	Bacteroidota
NODE_71_length_13621_cov_47.145452_g29_i0.p6	2	0	969291	WP_020931695.1 bifunctional 3-deoxy-7-phosphoheptulonate synthase/chorismate mutase type II [Candidatus Karelsulcia muelleri]	Bacteroidota
NODE_2246_length_4341_cov_113.208724_g1472_i0.p1;sulcia_00149_60_kDa_chaperonin	5	0	2323100	WP_075049032.1 chaperonin GroEL [Candidatus Karelsulcia muelleri]	Bacteroidota
NODE_776_length_6183_cov_54.939404_g480_i0.p1;sulcia_00221_argininosuccinate_lyase	2	0	462544	WP_075049067.1 argininosuccinate lyase [Candidatus Karelsulcia muelleri]	Bacteroidota
NODE_253_length_8704_cov_60.481512_g135_i0.p4;sulcia_00213_Ketol-acid_reductoisomerase_(NAD(+))	3	0	1495800	WP_075049075.1 ketol-acid reductoisomerase [Candidatus Karelsulcia muelleri]	Bacteroidota
NODE_71_length_13621_cov_47.145452_g29_i0.p8	1	1	130703	WP_259114087.1 aspartate-semialdehyde dehydrogenase [Candidatus Karelsulcia muelleri]	Bacteroidota
NODE_2246_length_4341_cov_113.208724_g1472_i0.p5;sulcia_00150_10_kDa_chaperonin	2	0	2483940	WP_259115767.1 co-chaperone GroES [Candidatus Karelsulcia muelleri]	Bacteroidota
NODE_1046_length_5667_cov_87.192665_g658_i0.p1	5	0	720454	WP_375323190.1 molecular chaperone DnaK [Candidatus Karelsulcia muelleri]	Bacteroidota
NODE_5501_length_2790_cov_19.101732_g3817_i0.p1	4	3	1012500	WP_432446315.1 chaperonin GroEL [Candidatus Cardinium hertigii]	Bacteroidota
Eva_tig00044591_pilon.g170982;Eva_tig00131374_pilon.g216967	1	1	4108880	XP_025242589.1 histone H2A.Z isoform X2 [Theropithecus gelada]	Chordata
NODE_22200_length_854_cov_144.998713_g17519_i0.p1	3	3	1589750	WP_278924583.1 C1 family peptidase, partial [Pseudophaeobacter profundi]	Pseudomonadota
NODE_21723_length_875_cov_187.619048_g17079_i0.p1	7	6	64063100	WP_278924598.1 EF-hand domain-containing protein, partial [Pseudophaeobacter profundi]	Pseudomonadota
NODE_7303_length_2345_cov_38.656966_g5138_i0.p2	3	3	1060010	WP_440994863.1 hypothetical protein, partial [Cysteiniphilum litorale]	Pseudomonadota
NODE_27122_length_682_cov_105.641322_g22161_i0.p1	2	2	642649	KAK6262988.1 hypothetical protein QUC31_008804 [Theobroma cacao]	Streptophyta
NODE_13661_length_1448_cov_236.442743_g1209_i5.p1	2	1	5129740	*	*
NODE_13922_length_1421_cov_116.218006_g10288_i0.p1	2	2	4630730	*	*
NODE_14100_length_1402_cov_209.658113_g10444_i0.p1	5	5	3692130	*	*
NODE_15263_length_1294_cov_382.717338_g11400_i0.p1	9	9	35706000	*	*
NODE_1534_length_5008_cov_226.434800_g986_i0.p1	8	8	1437410	*	*
NODE_1542_length_5002_cov_30.510457_g992_i0.p2	1	1	92168.1	*	*
NODE_15672_length_1258_cov_105.232854_g11743_i0.p1	1	1	326784	*	*
NODE_15801_length_1247_cov_146.153846_g11857_i0.p1	4	4	2430700	*	*
NODE_16108_length_1223_cov_331.810646_g12119_i0.p1	7	7	11272800	*	*
NODE_16275_length_1210_cov_219.511915_g12265_i0.p1	5	5	7741840	*	*
NODE_16377_length_1202_cov_54.052444_g473_i1.p1	4	2	24276700	*	*
NODE_17749_length_1101_cov_130.006836_g13527_i0.p1	1	1	2331510	*	*
NODE_18048_length_1080_cov_210.433699_g13790_i0.p1	1	1	2318220	*	*
NODE_18695_length_1036_cov_155.954119_g14365_i0.p1	3	3	16842100	*	*
NODE_20379_length_941_cov_113.003472_g15854_i0.p1	2	2	1845960	*	*
NODE_22245_length_852_cov_134.096774_g17563_i0.p1	3	2	2525510	*	*
NODE_22466_length_844_cov_121.809648_g17767_i0.p1	4	3	5698520	*	*
NODE_22995_length_822_cov_200.084564_g18253_i0.p1	1	1	585446	*	*
NODE_23593_length_800_cov_174.695712_g18812_i0.p1	3	3	1342410	*	*
NODE_25335_length_736_cov_587.044006_g8245_i1.p1	1	1	9070860	*	*
NODE_25451_length_732_cov_292.459542_g20381_i1.p1	2	2	11901600	*	*
NODE_25882_length_719_cov_214.160436_g20975_i0.p1	2	2	2456770	*	*
NODE_27671_length_667_cov_58.549153_g22689_i0.p1	1	1	322021	*	*
NODE_28911_length_635_cov_56.577061_g23895_i0.p1	2	2	4997270	*	*
NODE_30083_length_608_cov_264.981168_g25044_i0.p1	5	5	4797440	*	*
NODE_32820_length_555_cov_191.853556_g27740_i0.p1	1	1	716010	*	*
NODE_35152_length_517_cov_625.713636_g30050_i0.p2	2	2	11375500	*	*
NODE_3827_length_3414_cov_133.579263_g58_i6.p2	4	3	15529300	*	*
NODE_39586_length_462_cov_379.558442_g34461_i0.p1	1	1	8846830	*	*
NODE_4043_length_3320_cov_68.025902_g2745_i0.p1	2	2	1949220	*	*
NODE_4058_length_3317_cov_2.682099_g2755_i0.p1	1	1	536848	*	*
NODE_46087_length_406_cov_219.468085_g40951_i0.p2	1	1	790681	*	*
NODE_53191_length_362_cov_181.715789_g48047_i0.p1	1	1	4372740	*	*
NODE_6577_length_2508_cov_169.758947_g4613_i0.p1	4	4	4681190	*	*
NODE_68773_length_297_cov_8.022727_g63622_i0.p1	1	1	947514	*	*
NODE_767_length_6200_cov_26.711416_g473_i0.p2	1	1	9064040	*	*
NODE_7744_length_2254_cov_117.654571_g5466_i0.p1	8	1	21782400	*	*
NODE_8112_length_2180_cov_180.817404_g957_i3.p1	1	1	302028	*	*
NODE_8598_length_2096_cov_83.823180_g6104_i0.p1	1	1	994740	*	*
NODE_9366_length_1964_cov_170.396396_g6675_i0.p1	3	3	2260460	*	*
NODE_9497_length_1940_cov_160.688137_g1818_i3.p1	4	2	7814840	*	*
NODE_13161_length_1499_cov_248.824895_g9666_i0.p1;NODE_29907_length_612_cov_227.818692_g24873_i0.p1	2	0	5819930	*	*
NODE_15159_length_1303_cov_214.730016_g11309_i0.p1;NODE_29820_length_614_cov_568.361266_g24788_i0.p1	2	0	35057900	*	*
Eva_tig00014675_pilon.g80638;Eva_tig00017010_pilon.g92370	1	0	1794530	*	*
Eva_tig00032881_pilon.g149195;Eva_tig00035666_pilon.g155226	1	0	23191700	*	*
Eva_tig00133108_pilon.g232528	1	1	1716330	*	*
Eva_tig00140217_pilon.g272386	1	1	1142510	*	*
