# Supplementary material for: Multi‐Omics Profiling of the Scaphoideus titanus Yeast‐Like Symbiont Guides the Bioinformatic Discovery of Related Fungal Symbioses in Insects
Source: Environ Microbiol. 2026 Jul 2;28(7):e70361. doi: 10.1111/1462-2920.70361 (PMC13327812; doi:10.1111/1462-2920.70361)
Supplement: Supplementary file 7 — Data S7: Insect species reported to be associated with yeast‐like symbionts in the literature. This table lists insect species known to be associated with YLSs, along with their taxonomic classification including family, suborder and order. Relevant literature sources reporting these associations are provided in the ‘Citation’ column. [file EMI-28-e70361-s006.xlsx]

## Sheet: Insects with reported YLS
Species	Family	Suborder	Order	Citation
Acanalonia conica	Acanaloniidae	Auchenorrhyncha	Hemiptera	DOI:10.1016/j.isci.2024.110674
Darthula hardwickii	Aetalionidae	Auchenorrhyncha	Hemiptera	DOI:10.1128/aem.01738-24
Cerataphis fransseni	Aphididae	Sternorrhyncha	Hemiptera	DOI:10.1016/0965-1748(95)00105-0
Glyphinaphis bambusae	Aphididae	Sternorrhyncha	Hemiptera	DOI:10.1016/0965-1748(95)00105-0
Tuberaphis styraci	Aphididae	Sternorrhyncha	Hemiptera	DOI:10.1016/0965-1748(95)00105-o
Tuberaphis taiwana	Aphididae	Sternorrhyncha	Hemiptera	DOI:10.1016/0965-1748(95)00105-0
Tuberaphis takenouchii	Aphididae	Sternorrhyncha	Hemiptera	DOI:10.1016/0965-1748(95)00105-0
Cerataphis brasiliensis	Aphididae	Sternorrhyncha	Hemiptera	DOI:10.1093/gbe/evt054
Hishimonus phycitis	Cicadellidae	Auchenorrhyncha	Hemiptera	DOI:10.48311/jcp.2017.1358
Cicadula quadrinotata	Cicadellidae	Auchenorrhyncha	Hemiptera	DOI:10.1007/s00248-017-1075-y
Fieberiella septentrionalis	Cicadellidae	Auchenorrhyncha	Hemiptera	DOI:10.1007/s00248-017-1075-y
Graphocraerus ventralis	Cicadellidae	Auchenorrhyncha	Hemiptera	DOI:10.1007/s00248-017-1075-y
Orientus ishidae	Cicadellidae	Auchenorrhyncha	Hemiptera	DOI:10.1007/s00248-017-1075-y
Scaphoideus titanus	Cicadellidae	Auchenorrhyncha	Hemiptera	DOI:10.1101/2021.08.24.457591
Penthimia nigra	Cicadellidae	Auchenorrhyncha	Hemiptera	Buchner, P. (1965). Endosymbiosis of animals with plant microorganisms.
Selenocephalus obsoletus	Cicadellidae	Auchenorrhyncha	Hemiptera	Buchner, P. (1965). Endosymbiosis of animals with plant microorganisms.
Ambragaeana ambra	Cicadidae	Auchenorrhyncha	Hemiptera	DOI: 10.1038/s41467-025-65129-9
Callogaeana viridula	Cicadidae	Auchenorrhyncha	Hemiptera	DOI: 10.1038/s41467-025-65129-9
Chremistica ochracea	Cicadidae	Auchenorrhyncha	Hemiptera	DOI: 10.1038/s41467-025-65129-9
Cryptotympana mandarina	Cicadidae	Auchenorrhyncha	Hemiptera	DOI: 10.1038/s41467-025-65129-9
Distantalna splendida	Cicadidae	Auchenorrhyncha	Hemiptera	DOI: 10.1038/s41467-025-65129-9
Dundubia sp.	Cicadidae	Auchenorrhyncha	Hemiptera	DOI: 10.1038/s41467-025-65129-9
Dundubia terpsichore	Cicadidae	Auchenorrhyncha	Hemiptera	DOI: 10.1038/s41467-025-65129-9
Gaeana maculata	Cicadidae	Auchenorrhyncha	Hemiptera	DOI: 10.1038/s41467-025-65129-9
Haphsa acutipetala	Cicadidae	Auchenorrhyncha	Hemiptera	DOI: 10.1038/s41467-025-65129-9
Haphsa bindusara	Cicadidae	Auchenorrhyncha	Hemiptera	DOI: 10.1038/s41467-025-65129-9
Haphsa dianensis	Cicadidae	Auchenorrhyncha	Hemiptera	DOI: 10.1038/s41467-025-65129-9
Haphsa karenensis	Cicadidae	Auchenorrhyncha	Hemiptera	DOI: 10.1038/s41467-025-65129-9
Hyalessa stratoria	Cicadidae	Auchenorrhyncha	Hemiptera	DOI: 10.1038/s41467-025-65129-9
Linguacicada continuata	Cicadidae	Auchenorrhyncha	Hemiptera	DOI: 10.1038/s41467-025-65129-9
Macrosemia sp.	Cicadidae	Auchenorrhyncha	Hemiptera	DOI: 10.1038/s41467-025-65129-9
Maua quadrituberculata	Cicadidae	Auchenorrhyncha	Hemiptera	DOI: 10.1038/s41467-025-65129-9
Maua squeala	Cicadidae	Auchenorrhyncha	Hemiptera	DOI: 10.1038/s41467-025-65129-9
Meimuna tavoyana	Cicadidae	Auchenorrhyncha	Hemiptera	DOI: 10.1038/s41467-025-65129-9
Meimuna tripurasura	Cicadidae	Auchenorrhyncha	Hemiptera	DOI: 10.1038/s41467-025-65129-9
Platylomia bocki	Cicadidae	Auchenorrhyncha	Hemiptera	DOI: 10.1038/s41467-025-65129-9
Polyneura cheni	Cicadidae	Auchenorrhyncha	Hemiptera	DOI: 10.1038/s41467-025-65129-9
Pomponia brevialata	Cicadidae	Auchenorrhyncha	Hemiptera	DOI: 10.1038/s41467-025-65129-9
Scieroptera splendidula	Cicadidae	Auchenorrhyncha	Hemiptera	DOI: 10.1038/s41467-025-65129-9
Sulphogaeana vestita	Cicadidae	Auchenorrhyncha	Hemiptera	DOI: 10.1038/s41467-025-65129-9
Tanna sozanensis	Cicadidae	Auchenorrhyncha	Hemiptera	DOI: 10.1038/s41467-025-65129-9
Tanna sp.	Cicadidae	Auchenorrhyncha	Hemiptera	DOI: 10.1038/s41467-025-65129-9
Taona versicolor	Cicadidae	Auchenorrhyncha	Hemiptera	DOI: 10.1038/s41467-025-65129-9
Tibeta zenobia	Cicadidae	Auchenorrhyncha	Hemiptera	DOI: 10.1038/s41467-025-65129-9
Vittagaeana paviei	Cicadidae	Auchenorrhyncha	Hemiptera	DOI: 10.1038/s41467-025-65129-9
Yezoterpnosia obscura	Cicadidae	Auchenorrhyncha	Hemiptera	DOI: 10.1038/s41467-025-65129-9
Cryptotympana facialis	Cicadidae	Auchenorrhyncha	Hemiptera	DOI:10.1073/pnas.1803245115
Euterpnosia chibensis	Cicadidae	Auchenorrhyncha	Hemiptera	DOI:10.1073/pnas.1803245115
Graptopsaltria bimaculata	Cicadidae	Auchenorrhyncha	Hemiptera	DOI:10.1073/pnas.1803245115
Meimuna iwasakii	Cicadidae	Auchenorrhyncha	Hemiptera	DOI:10.1073/pnas.1803245115
Meimuna kuroiwae	Cicadidae	Auchenorrhyncha	Hemiptera	DOI:10.1073/pnas.1803245115
Meimuna oshimensis	Cicadidae	Auchenorrhyncha	Hemiptera	DOI:10.1073/pnas.1803245115
Mogannia minuta	Cicadidae	Auchenorrhyncha	Hemiptera	DOI:10.1073/pnas.1803245115
Tanna japonensis	Cicadidae	Auchenorrhyncha	Hemiptera	DOI:10.1073/pnas.1803245115
Yezoterpnosia nigricosta	Cicadidae	Auchenorrhyncha	Hemiptera	DOI:10.1073/pnas.1803245115
Yezoterpnosia vacua	Cicadidae	Auchenorrhyncha	Hemiptera	DOI:10.1073/pnas.1803245115
Proretinata floridula	Cicadidae	Auchenorrhyncha	Hemiptera	DOI: 10.1111/1462-2920.15829
Amphipsalta sp.	Cicadidae	Auchenorrhyncha	Hemiptera	DOI:10.1101/2021.08.24.457591
Kikihia muta	Cicadidae	Auchenorrhyncha	Hemiptera	DOI:10.1101/2021.08.24.457591
Maoricicada hamiltoni	Cicadidae	Auchenorrhyncha	Hemiptera	DOI:10.1101/2021.08.24.457591
Maoricicada iolanthe	Cicadidae	Auchenorrhyncha	Hemiptera	DOI:10.1101/2021.08.24.457591
Maoricicada lindsayi	Cicadidae	Auchenorrhyncha	Hemiptera	DOI:10.1101/2021.08.24.457591
Rhodopsalta sp.	Cicadidae	Auchenorrhyncha	Hemiptera	DOI:10.1101/2021.08.24.457591
Ambragaeana sticta	Cicadidae	Auchenorrhyncha	Hemiptera	DOI:10.1111/1462-2920.15711
Angamiana yunnanensis	Cicadidae	Auchenorrhyncha	Hemiptera	DOI:10.1111/1462-2920.15711
Cryptotympana atrata	Cicadidae	Auchenorrhyncha	Hemiptera	DOI:10.1111/1462-2920.15711
Cryptotympana holsti	Cicadidae	Auchenorrhyncha	Hemiptera	DOI:10.1111/1462-2920.15711
Dundubia hainanensis	Cicadidae	Auchenorrhyncha	Hemiptera	DOI:10.1111/1462-2920.15711
Gaeana maculata	Cicadidae	Auchenorrhyncha	Hemiptera	DOI:10.1111/1462-2920.15711
Graptopsaltria nigrofuscata	Cicadidae	Auchenorrhyncha	Hemiptera	DOI:10.1111/1462-2920.15711
Graptopsaltria tienta	Cicadidae	Auchenorrhyncha	Hemiptera	DOI:10.1111/1462-2920.15711
Huechys sanguinea	Cicadidae	Auchenorrhyncha	Hemiptera	DOI:10.1111/1462-2920.15711
Hyalessa maculaticollis	Cicadidae	Auchenorrhyncha	Hemiptera	DOI:10.1111/1462-2920.15711
Karenia caelatata	Cicadidae	Auchenorrhyncha	Hemiptera	DOI:10.1111/1462-2920.15711
Leptosemia takanonis	Cicadidae	Auchenorrhyncha	Hemiptera	DOI:10.1111/1462-2920.15711
Macrosemia umbrata	Cicadidae	Auchenorrhyncha	Hemiptera	DOI:10.1111/1462-2920.15711
Meimuna microdon	Cicadidae	Auchenorrhyncha	Hemiptera	DOI:10.1111/1462-2920.15711
Meimuna mongolica	Cicadidae	Auchenorrhyncha	Hemiptera	DOI:10.1111/1462-2920.15711
Meimuna opalifera	Cicadidae	Auchenorrhyncha	Hemiptera	DOI:10.1111/1462-2920.15711
Mogannia conica	Cicadidae	Auchenorrhyncha	Hemiptera	DOI:10.1111/1462-2920.15711
Mogannia cyanea	Cicadidae	Auchenorrhyncha	Hemiptera	DOI:10.1111/1462-2920.15711
Mogannia indigotea	Cicadidae	Auchenorrhyncha	Hemiptera	DOI:10.1111/1462-2920.15711
Platylomia radha	Cicadidae	Auchenorrhyncha	Hemiptera	DOI:10.1111/1462-2920.15711
Pomponia linearis	Cicadidae	Auchenorrhyncha	Hemiptera	DOI:10.1111/1462-2920.15711
Purana gigas	Cicadidae	Auchenorrhyncha	Hemiptera	DOI:10.1111/1462-2920.15711
Subpsaltria yangi	Cicadidae	Auchenorrhyncha	Hemiptera	DOI:10.1111/1462-2920.15711
Tanna sinensis	Cicadidae	Auchenorrhyncha	Hemiptera	DOI:10.1111/1462-2920.15711
Cryptotympana recta	Cicadidae	Auchenorrhyncha	Hemiptera	DOI:10.1128/aem.01373-23
Formotosena seebohmi	Cicadidae	Auchenorrhyncha	Hemiptera	DOI:10.1128/aem.01373-23
Hyalessa batangensis	Cicadidae	Auchenorrhyncha	Hemiptera	DOI:10.1128/aem.01373-23
Hyalessa ronshana	Cicadidae	Auchenorrhyncha	Hemiptera	DOI:10.1128/aem.01373-23
Karenia chama	Cicadidae	Auchenorrhyncha	Hemiptera	DOI:10.1128/aem.01373-23
Macrosemia tonkiniana	Cicadidae	Auchenorrhyncha	Hemiptera	DOI:10.1128/aem.01373-23
Platylomia insignis	Cicadidae	Auchenorrhyncha	Hemiptera	DOI:10.1128/aem.01373-23
Sulphogaeana sulphurea	Cicadidae	Auchenorrhyncha	Hemiptera	DOI:10.1128/aem.01373-23
Eriopeltis festucae	Coccidae	Sternorrhyncha	Hemiptera	DOI:10.3390/cells10081922
Eulecanium tiliae	Coccidae	Sternorrhyncha	Hemiptera	DOI:10.3390/cells10081922
Lecanopsis formicarum	Coccidae	Sternorrhyncha	Hemiptera	DOI:10.3390/cells10081922
Parthenolecanium corni	Coccidae	Sternorrhyncha	Hemiptera	DOI:10.3390/cells10081922
Parthenolecanium fletcheri	Coccidae	Sternorrhyncha	Hemiptera	DOI:10.3390/cells10081922
Parthenolecanium pomeranicum	Coccidae	Sternorrhyncha	Hemiptera	DOI:10.3390/cells10081922
Psilococcus ruber	Coccidae	Sternorrhyncha	Hemiptera	DOI:10.3390/cells10081922
Sphaerolecanium prunastri	Coccidae	Sternorrhyncha	Hemiptera	DOI:10.3390/cells10081922
Ceroplastes ceriferus	Coccidae	Sternorrhyncha	Hemiptera	DOI:10.3390/microorganisms9020404
Ceroplastes cirripediformis	Coccidae	Sternorrhyncha	Hemiptera	DOI:10.3390/microorganisms9020404
Ceroplastes japonicus	Coccidae	Sternorrhyncha	Hemiptera	DOI:10.3390/microorganisms9020404
Ceroplastes kunmingensis	Coccidae	Sternorrhyncha	Hemiptera	DOI:10.3390/microorganisms9020404
Ceroplastes pseudoceriferus	Coccidae	Sternorrhyncha	Hemiptera	DOI:10.3390/microorganisms9020404
Ceroplastes rubens	Coccidae	Sternorrhyncha	Hemiptera	DOI:10.3390/microorganisms9020404
Coccus celatus	Coccidae	Sternorrhyncha	Hemiptera	DOI:10.3390/microorganisms9020404
Coccus praetermissus	Coccidae	Sternorrhyncha	Hemiptera	DOI:10.3390/microorganisms9020404
Coccus viridis	Coccidae	Sternorrhyncha	Hemiptera	DOI:10.3390/microorganisms9020404
Dicyphococcus ficicola	Coccidae	Sternorrhyncha	Hemiptera	DOI:10.3390/microorganisms9020404
Dicyphococcus sp.	Coccidae	Sternorrhyncha	Hemiptera	DOI:10.3390/microorganisms9020404
Ericerus pela	Coccidae	Sternorrhyncha	Hemiptera	DOI:10.3390/microorganisms9020404
Eucalymnatus tessellatus	Coccidae	Sternorrhyncha	Hemiptera	DOI:10.3390/microorganisms9020404
Megapulvinaria maxima	Coccidae	Sternorrhyncha	Hemiptera	DOI:10.3390/microorganisms9020404
Parasaissetia sp.	Coccidae	Sternorrhyncha	Hemiptera	DOI:10.3390/microorganisms9020404
Protopulvinaria pyriformis	Coccidae	Sternorrhyncha	Hemiptera	DOI:10.3390/microorganisms9020404
Pulvinaria aurantii	Coccidae	Sternorrhyncha	Hemiptera	DOI:10.3390/microorganisms9020404
Pulvinaria psidii	Coccidae	Sternorrhyncha	Hemiptera	DOI:10.3390/microorganisms9020404
Rhodococcus sariuoni	Coccidae	Sternorrhyncha	Hemiptera	DOI:10.3390/microorganisms9020404
Saissetia coffeae	Coccidae	Sternorrhyncha	Hemiptera	DOI:10.3390/microorganisms9020404
Saissetia miranda	Coccidae	Sternorrhyncha	Hemiptera	DOI:10.3390/microorganisms9020404
Saissetia oleae	Coccidae	Sternorrhyncha	Hemiptera	DOI:10.3390/microorganisms9020404
Saissetia sp.	Coccidae	Sternorrhyncha	Hemiptera	DOI:10.3390/microorganisms9020404
Takahashia japonica	Coccidae	Sternorrhyncha	Hemiptera	DOI:10.3390/microorganisms9020404
Ceroplastes floridensis	Coccidae	Sternorrhyncha	Hemiptera	DOI:10.1111/mec.14332
Ceroplastes rusci	Coccidae	Sternorrhyncha	Hemiptera	DOI:10.1111/mec.14332
Ceroplastes sp.	Coccidae	Sternorrhyncha	Hemiptera	DOI:10.1111/mec.14332
Coccus hesperidum	Coccidae	Sternorrhyncha	Hemiptera	DOI:10.1111/mec.14332
Milviscutulus mangiferae	Coccidae	Sternorrhyncha	Hemiptera	DOI:10.1111/mec.14332
Parasaissetia nigra	Coccidae	Sternorrhyncha	Hemiptera	DOI:10.1111/mec.14332
Nilaparvata lugens	Delphacidae	Auchenorrhyncha	Hemiptera	DOI:10.1007/s00284-010-9830-z
Sogatodes orizicola	Delphacidae	Auchenorrhyncha	Hemiptera	DOI:10.1007/978-3-642-60885-8_32
Laodelphax striatellus	Delphacidae	Auchenorrhyncha	Hemiptera	DOI:10.1016/0965-1748(94)00107-s
Delphacodes kuscheli	Delphacidae	Auchenorrhyncha	Hemiptera	DOI:10.1080/01650521.2016.1258107
Conomelus anceps	Delphacidae	Auchenorrhyncha	Hemiptera	DOI:10.1128/aem.01373-23
Chloriona glauscesens	Delphacidae	Auchenorrhyncha	Hemiptera	DOI:10.3389/fphys.2023.1135346
Dicranotropis hamata	Delphacidae	Auchenorrhyncha	Hemiptera	DOI:10.3389/fphys.2023.1135346
Nothodelphax distincta	Delphacidae	Auchenorrhyncha	Hemiptera	DOI:10.3389/fphys.2023.1135346
Sogatella furcifera	Delphacidae	Auchenorrhyncha	Hemiptera	DOI:10.3390/insects11040209
Tagosodes orizicolus	Delphacidae	Auchenorrhyncha	Hemiptera	Xet-Mull, A. M., Quesada, T., & Espinoza, A. M. (2004). Phylogenetic position of the yeast-like symbiotes of Tagosodes orizicolus (Homoptera: Delphacidae) based on 18S ribosomal DNA partial sequences. Revista de biología tropical, 52(3), 777-785.
Perkinsiella saccharicida	Delphacidae	Auchenorrhyncha	Hemiptera	DOI:10.1007/s00284-011-9990-5
Geisha distinctissima	Flatidae	Auchenorrhyncha	Hemiptera	DOI: 10.1007/s002390010088
Metcalfa pruinosa	Flatidae	Auchenorrhyncha	Hemiptera	DOI:10.3389/fphys.2023.1135346
Phantia subquadrata	Flatidae	Auchenorrhyncha	Hemiptera	DOI:10.3389/fphys.2023.1135346
Issus coleoptratus	Issidae	Auchenorrhyncha	Hemiptera	DOI:10.3389/fphys.2023.1135346
Kermes quercus	Kermesidae	Sternorrhyncha	Hemiptera	DOI:10.1016/j.asd.2017.11.002
Kerria lacca	Kerriidae	Sternorrhyncha	Hemiptera	DOI:10.1007/s00284-011-9961-x
Ledra auditura	Cicadellidae	Auchenorrhyncha	Hemiptera	DOI:10.1007/s13355-016-0422-7
Ledropsis discolor	Cicadellidae	Auchenorrhyncha	Hemiptera	DOI:10.1007/s13355-016-0422-7
Tituria angulata	Cicadellidae	Auchenorrhyncha	Hemiptera	DOI:10.1007/s13355-016-0422-7
Ricania japonica	Ricaniidae	Auchenorrhyncha	Hemiptera	DOI:10.1007/s002390010088
Ricania speculum	Ricaniidae	Auchenorrhyncha	Hemiptera	DOI:10.1080/23802359.2020.1754141
Ricanula unica	Ricaniidae	Auchenorrhyncha	Hemiptera	DOI:10.3389/fphys.2023.1135346
Hagneia kallea	Ricaniidae	Auchenorrhyncha	Hemiptera	DOI:10.3389/fphys.2023.1135346
Deoecerus sp.	Flatidae	Auchenorrhyncha	Hemiptera	DOI:10.1016/j.isci.2024.110674
Lappida sp.	Dictyopharidae	Auchenorrhyncha	Hemiptera	DOI:10.1016/j.isci.2024.110674
Ledra aurita	Cicadellidae	Auchenorrhyncha	Hemiptera	Buchner, P. (1925). Studien an intracellularen symbionten v. die symbiontischen einrichtungen der zikaden. Zeitschrift für Morphologie und Ökologie der Tiere, 4(1/2), 88-245.
