# Supplementary material for: Multi‐Omics Profiling of the Scaphoideus titanus Yeast‐Like Symbiont Guides the Bioinformatic Discovery of Related Fungal Symbioses in Insects
Source: Environ Microbiol. 2026 Jul 2;28(7):e70361. doi: 10.1111/1462-2920.70361 (PMC13327812; doi:10.1111/1462-2920.70361)
Supplement: Supplementary file 10 — Data S10: Identification of potential insect species hosting yeast‐like symbionts across five insect orders. NCBI transcriptomic Sequence Read Archive (SRA) libraries from insect species belonging to Coleoptera, Diptera, Lepidoptera, Hemiptera and Hymenoptera were analysed using a two‐step bioinformatic pipeline. The column ‘Number of matching reads (1st step)’ indicates the number of reads initially matching the 19 StYLS reference sequences, as reported by Magic‐BLAST, whereas the column ‘Number of Ophiocordycipitaceae‐related transcripts (2nd step)’ shows the number of transcripts assigned to this family after the second step (read assembly followed by BLASTx analysis). Information on tissue source is also provided. European countries are reported as the geographic origins of insect samples. Only for the order Hemiptera was the screening extended to include all publicly available transcriptomic SRA datasets with known geographic origin, as the literature indicates that this order comprises the hosts in which Ophiocordyceps‐allied yeast‐like symbionts are most likely to occur. For the Hemiptera subset, an additional column (‘Notes’) indicates whether the species has been reported in the literature to be associated with an Ophiocordyceps‐related YLS (positive control) or not associated with fungal endosymbionts (negative control). Species with read counts ≥ 20 after the first step are highlighted in bold; among these, those with transcript counts ≥ 23 in the second step are highlighted in green. If multiple libraries from the same species met the first‐step threshold, only the library with the highest number of matching reads was selected for the second step. [file EMI-28-e70361-s005.xlsx]

## Sheet: Coleoptera
SRA accession	Species name	European Country	Tissue	Number of matching reads (1st step)	Number of Ophiocordycipitaceae-related transcripts (2nd step)
SRR13009772	Lydus trimaculatus	Italy	Body	851	367
SRR13009771	Lydus trimaculatus	Italy	Body	682
SRR13589069	Harmonia axyridis	Italy	antennae	400	3
SRR23996029	Leistus frater	Russia	Whole body	192	0
SRR22314184	Meloe proscarabaeus	Germany	whole body	71	1
ERR6941612	Ceutorhynchus assimilis	United Kingdom	missing data	56	4
SRR2083705	Oedemera nobilis	Germany	whole organism	36	0
ERR12642425	Cantharis flavilabris	United Kingdom	missing data	28	1
SRR19726084	Harmonia axyridis	Germany	individual	24
SRR29476311	Trypodendron lineatum	Sweden	Antennae	23	2
SRR11037635	Ips typographus	Sweden	Antennae	21	3
SRR2083736	Uleiota planata	Germany	whole organism	21	6
SRR23455185	Ips typographus	Czech Republic	Gut	16
SRR2175789	Atrachya menetriesi	Germany	Mixed embryonic	15
SRR20647941	Popillia japonica	Italy	whole body	14
SRR22877208	Breuilia triangulum	Spain	Whole body	12
ERR2758505	Galerucella pusilla	Sweden	missing data	12
SRR2083719	Rhagonycha fulva	Germany	whole organism	11
SRR10664633	Onthophagus taurus	Italy	whole body	10
ERR11641134	Uleiota planata	United Kingdom	missing data	10
SRR2083658	Drilus concolor	Germany	whole organism	9
SRR10351473	Harmonia axyridis	Poland	individual	8
SRR2083686	Lymexylon navale	Poland	whole organism	8
SRR23446693	Valgus hemipterus	Germany	muscle	8
SRR10351468	Harmonia axyridis	Poland	individual	7
SRR19726081	Harmonia axyridis	Germany	individual	7
SRR19726082	Harmonia axyridis	Germany	individual	7
SRR2083681	Lamprohiza splendidula	Germany	whole organism	7
ERR12642403	Malachius bipustulatus	United Kingdom	missing data	7
SRR14161533	Gonioctena quinquepunctata	France	whole pupa	6
SRR10351472	Harmonia axyridis	Poland	individual	6
SRR13131871	Ips typographus	Czech Republic	Larval stage 2	6
SRR10664697	Onthophagus taurus	Italy	whole body	6
ERR12245549	Cantharis lateralis	United Kingdom	missing data	5
SRR10351479	Harmonia axyridis	Poland	individual	5
SRR10664630	Onthophagus taurus	Italy	whole body	5
SRR13589067	Harmonia axyridis	Italy	antennae	4
SRR17035423	Hylobius abietis	Sweden	Antenna	4
SRR13131875	Ips typographus	Czech Republic	Larval stage 1	4
SRR13131882	Ips typographus	Czech Republic	Golden male midgut	4
ERR7425488	Phaedon cochleariae	United Kingdom	missing data	4
SRR24194744	Cynegetis impunctata	Czech Republic	body without gut	3
SRR10351480	Harmonia axyridis	Poland	individual	3
SRR19726114	Harmonia axyridis	Poland	individual	3
SRR19577751	Ips sexdentatus	Czech Republic	Gut	3
SRR13131840	Ips typographus	Czech Republic	Fed Male Head	3
SRR13131841	Ips typographus	Czech Republic	Fed Male Head	3
SRR13131868	Ips typographus	Czech Republic	Larval stage 2	3
SRR10664689	Onthophagus taurus	Italy	whole body	3
SRR10664696	Onthophagus taurus	Italy	whole body	3
SRR2970555	Oryctes borbonicus	France	whole animal	3
SRR2083635	Atomaria fuscata	Germany	whole organism	2
SRR10351477	Harmonia axyridis	Poland	individual	2
SRR13589070	Harmonia axyridis	Italy	antennae	2
SRR19726113	Harmonia axyridis	Germany	individual	2
SRR17035424	Hylobius abietis	Sweden	Antenna	2
SRR6765941	Hylobius abietis	United Kingdom	CNS	2
SRR19577744	Ips sexdentatus	Czech Republic	Gut	2
SRR19577749	Ips sexdentatus	Czech Republic	Gut	2
SRR13131843	Ips typographus	Czech Republic	Fed Male Head	2
SRR13131869	Ips typographus	Czech Republic	Larval stage 2	2
SRR27675977	Leptinotarsa decemlineata	Spain	midgutlarva	2
SRR28547171	Luciola italica	Switzerland	65-SwLa-LuIta-6-m-H_head	2
SRR28547174	Luciola italica	Switzerland	67-SwLa-LuIta-5-f-B_abdomen	2
SRR5307977	Nicrophorus vespilloides	United Kingdom	head	2
SRR5307984	Nicrophorus vespilloides	United Kingdom	head	2
SRR5307998	Nicrophorus vespilloides	United Kingdom	head	2
ERR10123648	Ocypus olens	United Kingdom	missing data	2
SRR10664629	Onthophagus taurus	Italy	whole body	2
SRR10664684	Onthophagus taurus	Italy	whole body	2
SRR10664685	Onthophagus taurus	Italy	whole body	2
SRR10664686	Onthophagus taurus	Italy	whole body	2
SRR10664695	Onthophagus taurus	Italy	whole body	2
SRR22877196	Parvospeonomus canyellesi	Spain	Whole body	2
SRR10208319	Plateumaris consimilis	Germany	midgut	2
ERR12245503	Pyrochroa serraticornis	United Kingdom	missing data	2
SRR2083727	Sinodendron cylindricum	Germany	whole organism	2
SRR12199349	Tribolium castaneum	Germany	pooled whole eggs: Tc-zen2 RNAi	2
SRR12199355	Tribolium castaneum	Germany	pooled whole eggs: Tc-zen2 RNAi	2
SRR22314201	Alphasida marseuli	Portugal	whole body	1
SRR23250487	Alphitobius diaperinus	France	Whole organism	1
SRR23250491	Alphitobius diaperinus	France	Whole organism	1
SRR22877207	Bathysciola rugosa	Spain	Whole body	1
SRR2083643	Cetonia aurata pisana	Italy	whole organism	1
ERR12245518	Cryptocephalus moraei	United Kingdom	missing data	1
ERR11837497	Geotrupes spiniger	United Kingdom	missing data	1
SRR10351484	Harmonia axyridis	Poland	individual	1
SRR10351486	Harmonia axyridis	Poland	individual	1
SRR19726074	Harmonia axyridis	Austria	individual	1
SRR19726117	Harmonia axyridis	Poland	individual	1
SRR23446691	Hoplia graminicola	Germany	muscle	1
SRR2083674	Hydrochara caraboides	Germany	whole organism	1
SRR13131878	Ips typographus	Czech Republic	Whole body	1
SRR23455181	Ips typographus	Czech Republic	Gut	1
ERR11641097	Lagria hirta	United Kingdom	missing data	1
SRR28547191	Lamprohiza splendidula	Germany	m_LaSpl_26A_abdomen	1
SRR2083684	Lilioceris merdigera	Germany	whole organism	1
SRR28547167	Luciola italica	Switzerland	61-SwLa-LuIta-6-m-B_abdomen	1
SRR28547170	Luciola italica	Switzerland	64-SwLa-LuIta-3-f-B_abdomen	1
SRR2083691	Melanotus villosus	Germany	whole organism	1
SRR5307978	Nicrophorus vespilloides	United Kingdom	head	1
SRR5307999	Nicrophorus vespilloides	United Kingdom	head	1
SRR5308003	Nicrophorus vespilloides	United Kingdom	head	1
ERR12245516	Oedemera lurida	United Kingdom	missing data	1
SRR10664687	Onthophagus taurus	Italy	whole body	1
SRR10664690	Onthophagus taurus	Italy	whole body	1
SRR10664692	Onthophagus taurus	Italy	whole body	1
SRR10664693	Onthophagus taurus	Italy	whole body	1
SRR10664694	Onthophagus taurus	Italy	whole body	1
SRR10664698	Onthophagus taurus	Italy	whole body	1
SRR22314163	Pimelia rugulosa	Italy	body without CNS	1
SRR20647942	Popillia japonica	Italy	whole body	1
SRR22314156	Pyrochroa serraticornis	Germany	whole body	1
SRR7241727	Sitophilus granarius	France	whole organism	1
SRR2034798	Sitophilus oryzae	France	midgut	1
SRR12199347	Tribolium castaneum	Germany	pooled whole eggs: Tc-zen2 RNAi	1
ERR12321228	Abax parallelepipedus	United Kingdom	missing data	0
SRR11233349	Acanthocinus aedilis	Czech Republic	midgut	0
SRR2083619	Acrotrichis sp. AD-2015	Germany	whole organism	0
ERR12245506	Adalia bipunctata	United Kingdom	missing data	0
ERR12642429	Adalia decempunctata	United Kingdom	missing data	0
SRR11233356	Aegosoma scabricorne	France	midgut	0
SRR11233345	Agapanthia villosoviridescens	Czech Republic	midgut	0
ERR10908645	Agelastica alni	United Kingdom	missing data	0
ERR12245508	Agrypnus murinus	United Kingdom	missing data	0
SRR22314221	Akis trilineata	Italy	central nervous system	0
SRR22314232	Akis trilineata	Italy	body without CNS	0
SRR921563	Aleochara curtula	Germany	missing data	0
SRR22314210	Allecula morio	Germany	whole body	0
SRR22314188	Alphitobius diaperinus	Germany	whole body	0
SRR23250479	Alphitobius diaperinus	France	Whole organism	0
SRR23250480	Alphitobius diaperinus	France	Whole organism	0
SRR23250481	Alphitobius diaperinus	France	Whole organism	0
SRR23250482	Alphitobius diaperinus	France	Whole organism	0
SRR23250483	Alphitobius diaperinus	France	Whole organism	0
SRR23250484	Alphitobius diaperinus	France	Whole organism	0
SRR23250485	Alphitobius diaperinus	France	Whole organism	0
SRR23250486	Alphitobius diaperinus	France	Whole organism	0
SRR23250488	Alphitobius diaperinus	France	Whole organism	0
SRR23250489	Alphitobius diaperinus	France	Whole organism	0
SRR23250490	Alphitobius diaperinus	France	Whole organism	0
SRR23250492	Alphitobius diaperinus	France	Whole organism	0
SRR23250493	Alphitobius diaperinus	France	Whole organism	0
SRR22314177	Ammobius rufus	Portugal	whole body	0
SRR23446688	Amphimallon solstitiale	Germany	muscle	0
SRR11233343	Anisarthron barbipes	Slovakia	midgut	0
SRR17955940	Anoplophora glabripennis	France	Supraesophageal ganglia	0
SRR17955941	Anoplophora glabripennis	France	Fat Body	0
SRR17955942	Anoplophora glabripennis	France	Supraesophageal ganglia	0
SRR17955943	Anoplophora glabripennis	France	Fat Body	0
SRR17955960	Anoplophora glabripennis	France	Supraesophageal ganglia	0
SRR17955961	Anoplophora glabripennis	France	Fat Body	0
SRR2083624	Anoplotrupes stercorosus	Germany	whole organism	0
SRR23446682	Aphodius haemorrhoidalis	Italy	muscle	0
SRR23446684	Aphodius rufus	Italy	muscle	0
SRR23446683	Aphodius scrutator	Italy	muscle	0
SRR11233335	Aromia moschata	Czech Republic	midgut	0
SRR2083631	Aromia moschata	Germany	whole organism	0
SRR22877194	Astagobius angustatus	Slovenia	Whole body	0
SRR2175786	Atrachya menetriesi	Germany	Mixed embryonic	0
SRR2175788	Atrachya menetriesi	Germany	Mixed embryonic	0
SRR2175790	Atrachya menetriesi	Germany	Mixed embryonic	0
SRR2177456	Atrachya menetriesi	Germany	Mixed embryonic	0
ERR12245614	Barypeithes pellucidus	United Kingdom	missing data	0
SRR22877204	Bathyscimorphus slavkoi	Slovenia	Whole body	0
SRR22877206	Bathysciola ovata	France	Whole body	0
SRR22877189	Bathysciola zariquieyi	Spain	Whole body	0
ERR12374379	Bitoma crenata	United Kingdom	missing data	0
SRR22314227	Blaps gibba	Italy	central nervous system	0
SRR22314228	Blaps gibba	Italy	body without CNS	0
SRR22314225	Bolitophagus reticulatus	Germany	whole body	0
SRR2083638	Byrrhus pilula	Germany	whole organism	0
SRR2083639	Byturus ochraceus	Germany	whole organism	0
SRR2175785	Callosobruchus maculatus	Germany	Mixed embryonic	0
SRR2175797	Callosobruchus maculatus	Germany	Mixed embryonic	0
SRR2175798	Callosobruchus maculatus	Germany	Mixed embryonic	0
ERR12642418	Cantharis rufa	United Kingdom	missing data	0
ERR9434984	Cantharis rustica	United Kingdom	missing data	0
ERR11837487	Carabus problematicus	United Kingdom	missing data	0
ERR12035190	Carabus problematicus	United Kingdom	missing data	0
SRR10675209	Carabus violaceus	Germany	central nervous system and retrocerebral complex	0
SRR22877192	Catops fuliginosus	Spain	Whole body	0
ERR11641117	Cetonia aurata	United Kingdom	missing data	0
SRR10030205	Chelymorpha alternans	Germany	midgut	0
SRR24203800	Chelymorpha alternans	Germany	Foregut-symbiotic organs	0
SRR24203801	Chelymorpha alternans	Germany	Foregut-symbiotic organs	0
SRR24203802	Chelymorpha alternans	Germany	Foregut-symbiotic organs	0
SRR24203803	Chelymorpha alternans	Germany	Foregut-symbiotic organs	0
SRR24203804	Chelymorpha alternans	Germany	Foregut-symbiotic organs	0
SRR24203805	Chelymorpha alternans	Germany	Foregut-symbiotic organs	0
SRR24203806	Chelymorpha alternans	Germany	Egg caplet	0
SRR24203807	Chelymorpha alternans	Germany	Egg caplet	0
SRR24203808	Chelymorpha alternans	Germany	Egg caplet	0
SRR2083644	Chilocorus renipustulatus	Germany	whole organism	0
SRR27969771	Chrysochus asclepiadeus	Switzerland	whole insect	0
ERR12642413	Chrysolina oricalcia	United Kingdom	missing data	0
SRR2083645	Cicindela hybrida	Germany	whole organism	0
ERR12374380	Cis boleti	United Kingdom	missing data	0
SRR2083646	Cis boleti	Germany	whole organism	0
SRR22314222	Cis sp.	Germany	whole body	0
SRR2083647	Clambus nigriclavis	Germany	whole organism	0
ERR1145724	Coccinella septempunctata	Germany	whole beetle	0
ERR1145725	Coccinella septempunctata	Germany	whole beetle	0
ERR1145726	Coccinella septempunctata	Germany	whole beetle	0
SRR22314220	Colydium elongatum	Germany	whole body	0
SRR2083653	Contacyphon laevipennis	Germany	whole organism	0
SRR23446678	Copris lunaris	Italy	muscle	0
SRR22314218	Corticeus unicolor	Germany	whole body	0
SRR22314217	Cossyphus hoffmannseggi	Portugal	whole body	0
SRR22314216	Crypticus quisquilius	Germany	whole body	0
ERR11526211	Ctenicera cuprea	United Kingdom	missing data	0
SRR2083652	Cybister lateralimarginalis	Germany	whole organism	0
SRR24194743	Cynegetis impunctata	Czech Republic	whole body	0
SRR24194745	Cynegetis impunctata	Czech Republic	body without gut	0
SRR24194746	Cynegetis impunctata	Czech Republic	gut	0
SRR24194747	Cynegetis impunctata	Czech Republic	gut	0
SRR24194748	Cynegetis impunctata	Czech Republic	whole body	0
ERR11641110	Dascillus cervinus	United Kingdom	missing data	0
SRR22314214	Diaperis boleti	Germany	whole body	0
SRR22314212	Dichillus subcostatus	Portugal	whole body	0
SRR10208308	Donacia cinerea	Germany	midgut	0
SRR10208320	Donacia clavipes	Germany	midgut	0
SRR10208307	Donacia crassipes	Germany	midgut	0
SRR10208315	Donacia marginata	Germany	midgut	0
SRR2083657	Donacia marginata	Germany	whole organism	0
SRR10208314	Donacia semicuprea	Germany	midgut	0
SRR10208312	Donacia simplex	Germany	midgut	0
SRR10208311	Donacia thalassina	Germany	midgut	0
SRR10208313	Donacia versicolorea	Germany	midgut	0
SRR10208310	Donacia vulgaris	Germany	midgut	0
SRR23446673	Dorcus parallelipipedus	Germany	muscle	0
SRR15992414	Drusilla canaliculata	Belgium	body without head	0
SRR15992415	Drusilla canaliculata	Belgium	head	0
SRR15992416	Drusilla canaliculata	Belgium	body without head	0
SRR15992417	Drusilla canaliculata	Belgium	head	0
SRR2083659	Dryops sp. AD-2015	Germany	whole organism	0
SRR2083660	Elaphrus aureus	Germany	whole organism	0
SRR2083661	Elateroides flabellicornis	Poland	whole organism	0
ERR12411014	Eledona agricola	United Kingdom	missing data	0
SRR22314209	Eledona agricola	Germany	whole body	0
ERR11837492	Endomychus coccineus	United Kingdom	missing data	0
SRR11233344	Ergates faber	France	midgut	0
SRR22314206	Erodius goryi obtusus	Portugal	whole body	0
SRR23446679	Euoniticellus fulvus	Italy	muscle	0
SRR11233346	Exocentrus adspersus	Slovakia	midgut	0
ERR2753410	Galerucella calmariensis	Sweden	missing data	0
ERR2753411	Galerucella calmariensis	Sweden	missing data	0
ERR2753412	Galerucella calmariensis	Sweden	missing data	0
ERR2753413	Galerucella calmariensis	Sweden	missing data	0
ERR2756498	Galerucella calmariensis	Sweden	missing data	0
ERR2756499	Galerucella calmariensis	Sweden	missing data	0
ERR2756500	Galerucella calmariensis	Sweden	missing data	0
ERR2756501	Galerucella calmariensis	Sweden	missing data	0
ERR2756570	Galerucella calmariensis	Sweden	missing data	0
ERR2756571	Galerucella calmariensis	Sweden	missing data	0
ERR2756640	Galerucella calmariensis	Sweden	missing data	0
ERR2756641	Galerucella calmariensis	Sweden	missing data	0
ERR2756642	Galerucella calmariensis	Sweden	missing data	0
ERR2756643	Galerucella calmariensis	Sweden	missing data	0
ERR2756644	Galerucella calmariensis	Sweden	missing data	0
ERR2756645	Galerucella calmariensis	Sweden	missing data	0
ERR2757871	Galerucella calmariensis	Sweden	missing data	0
ERR2757872	Galerucella calmariensis	Sweden	missing data	0
ERR2758503	Galerucella calmariensis	Sweden	missing data	0
ERR2758510	Galerucella calmariensis	Sweden	missing data	0
ERR2758511	Galerucella calmariensis	Sweden	missing data	0
ERR2760545	Galerucella calmariensis	Sweden	missing data	0
ERR2758487	Galerucella pusilla	Sweden	missing data	0
ERR2758488	Galerucella pusilla	Sweden	missing data	0
ERR2758489	Galerucella pusilla	Sweden	missing data	0
ERR2758490	Galerucella pusilla	Sweden	missing data	0
ERR2758491	Galerucella pusilla	Sweden	missing data	0
ERR2758492	Galerucella pusilla	Sweden	missing data	0
ERR2758493	Galerucella pusilla	Sweden	missing data	0
ERR2758494	Galerucella pusilla	Sweden	missing data	0
ERR2758495	Galerucella pusilla	Sweden	missing data	0
ERR2758496	Galerucella pusilla	Sweden	missing data	0
ERR2758498	Galerucella pusilla	Sweden	missing data	0
ERR2758499	Galerucella pusilla	Sweden	missing data	0
ERR2758501	Galerucella pusilla	Sweden	missing data	0
ERR2758502	Galerucella pusilla	Sweden	missing data	0
ERR2758504	Galerucella pusilla	Sweden	missing data	0
ERR2758970	Galerucella pusilla	Sweden	missing data	0
ERR2758971	Galerucella pusilla	Sweden	missing data	0
ERR2758972	Galerucella pusilla	Sweden	missing data	0
ERR2759019	Galerucella pusilla	Sweden	missing data	0
ERR2759020	Galerucella pusilla	Sweden	missing data	0
ERR2759021	Galerucella pusilla	Sweden	missing data	0
ERR2759022	Galerucella pusilla	Sweden	missing data	0
ERR2759376	Galerucella pusilla	Sweden	missing data	0
SRR11233353	Gaurotes virginea	Czech Republic	midgut	0
ERR11837498	Geotrupes spiniger	United Kingdom	missing data	0
SRR23446676	Geotrupes spiniger	Italy	muscle	0
SRR14161531	Gonioctena quinquepunctata	France	whole pupa	0
SRR14161532	Gonioctena quinquepunctata	France	whole pupa	0
SRR14161534	Gonioctena quinquepunctata	France	whole pupa	0
SRR921604	Gyrinus marinus	Germany	missing data	0
SRR2083665	Haliplus fluviatilis	Germany	whole organism	0
SRR2083666	Hallomenus binotatus	Germany	whole organism	0
ERR10123687	Halyzia sedecimguttata	United Kingdom	missing data	0
ERR12245507	Harmonia axyridis	United Kingdom	missing data	0
ERR6054990	Harmonia axyridis	United Kingdom	missing data	0
ERR6054991	Harmonia axyridis	United Kingdom	missing data	0
ERR6054992	Harmonia axyridis	United Kingdom	missing data	0
ERR6054993	Harmonia axyridis	United Kingdom	missing data	0
ERR6565943	Harmonia axyridis	United Kingdom	missing data	0
SRR10351469	Harmonia axyridis	Poland	individual	0
SRR10351470	Harmonia axyridis	Poland	individual	0
SRR10351471	Harmonia axyridis	Poland	individual	0
SRR10351474	Harmonia axyridis	Poland	individual	0
SRR10351475	Harmonia axyridis	Poland	individual	0
SRR10351476	Harmonia axyridis	Poland	individual	0
SRR10351481	Harmonia axyridis	Poland	individual	0
SRR10351482	Harmonia axyridis	Poland	individual	0
SRR10351483	Harmonia axyridis	Poland	individual	0
SRR10351485	Harmonia axyridis	Poland	individual	0
SRR10351487	Harmonia axyridis	Poland	individual	0
SRR10351488	Harmonia axyridis	Poland	individual	0
SRR13589065	Harmonia axyridis	Italy	antennae	0
SRR13589066	Harmonia axyridis	Italy	antennae	0
SRR13589068	Harmonia axyridis	Italy	antennae	0
SRR19726075	Harmonia axyridis	Austria	individual	0
SRR19726076	Harmonia axyridis	Austria	individual	0
SRR19726077	Harmonia axyridis	Austria	individual	0
SRR19726078	Harmonia axyridis	Austria	individual	0
SRR19726079	Harmonia axyridis	Austria	individual	0
SRR19726080	Harmonia axyridis	Germany	individual	0
SRR19726115	Harmonia axyridis	Poland	individual	0
SRR19726116	Harmonia axyridis	Poland	individual	0
SRR19726118	Harmonia axyridis	Poland	individual	0
SRR19726119	Harmonia axyridis	Poland	individual	0
SRR2083667	Harmonia axyridis	Germany	whole organism	0
SRR7252398	Harmonia axyridis	France	not applicable	0
SRR7252399	Harmonia axyridis	France	not applicable	0
SRR7252401	Harmonia axyridis	France	not applicable	0
SRR7252402	Harmonia axyridis	France	not applicable	0
SRR7252406	Harmonia axyridis	Russia	not applicable	0
SRR22314194	Heliotaurus ruficollis	Portugal	whole body	0
SRR2083668	Helophorus nanus	Germany	whole organism	0
ERR12245565	Hemicrepidius niger	United Kingdom	missing data	0
ERR12245528	Hermaeophaga mercurialis	United Kingdom	missing data	0
SRR2083670	Heterocerus fenestratus	Germany	whole organism	0
SRR23446690	Hoplia philanthus	Germany	muscle	0
SRR2083673	Hydraena subimpressa	Germany	whole organism	0
SRR2083675	Hydrochus megaphallus	Germany	whole organism	0
SRR5889472	Hygrobia hermanni	United Kingdom	whole organism	0
SRR6765939	Hylobius abietis	United Kingdom	Whole Tissue	0
SRR6765940	Hylobius abietis	United Kingdom	Gut	0
SRR11233337	Hylotrupes bajulus	Germany	midgut	0
SRR19577739	Ips sexdentatus	Czech Republic	Gut	0
SRR19577740	Ips sexdentatus	Czech Republic	Gut	0
SRR19577741	Ips sexdentatus	Czech Republic	Gut	0
SRR19577742	Ips sexdentatus	Czech Republic	Gut	0
SRR19577743	Ips sexdentatus	Czech Republic	Gut	0
SRR19577745	Ips sexdentatus	Czech Republic	Gut	0
SRR19577746	Ips sexdentatus	Czech Republic	Gut	0
SRR19577747	Ips sexdentatus	Czech Republic	Gut	0
SRR19577748	Ips sexdentatus	Czech Republic	Gut	0
SRR19577750	Ips sexdentatus	Czech Republic	Gut	0
SRR19577752	Ips sexdentatus	Czech Republic	Gut	0
SRR19577753	Ips sexdentatus	Czech Republic	Gut	0
ERR169829	Ips typographus	Sweden	unspecified	0
SRR13131826	Ips typographus	Czech Republic	Fed male midgut	0
SRR13131827	Ips typographus	Czech Republic	Fed male midgut	0
SRR13131828	Ips typographus	Czech Republic	Fed male midgut	0
SRR13131829	Ips typographus	Czech Republic	Golden Male Fatbody	0
SRR13131830	Ips typographus	Czech Republic	Golden Male Fatbody	0
SRR13131831	Ips typographus	Czech Republic	Golden Male Fatbody	0
SRR13131832	Ips typographus	Czech Republic	Golden Male Fatbody	0
SRR13131833	Ips typographus	Czech Republic	Golden Male Fatbody	0
SRR13131834	Ips typographus	Czech Republic	Fed male midgut	0
SRR13131835	Ips typographus	Czech Republic	Golden Female Fatbody	0
SRR13131836	Ips typographus	Czech Republic	Golden Female Fatbody	0
SRR13131837	Ips typographus	Czech Republic	Golden Female Fatbody	0
SRR13131838	Ips typographus	Czech Republic	Golden Female Fatbody	0
SRR13131839	Ips typographus	Czech Republic	Golden Female Fatbody	0
SRR13131842	Ips typographus	Czech Republic	Fed Male Head	0
SRR13131844	Ips typographus	Czech Republic	Fed Male Head	0
SRR13131845	Ips typographus	Czech Republic	Fed male midgut	0
SRR13131846	Ips typographus	Czech Republic	Golden Male Head	0
SRR13131847	Ips typographus	Czech Republic	Golden Male Head	0
SRR13131848	Ips typographus	Czech Republic	Golden Male Head	0
SRR13131849	Ips typographus	Czech Republic	Golden Male Head	0
SRR13131850	Ips typographus	Czech Republic	Golden Male Head	0
SRR13131851	Ips typographus	Czech Republic	Golden Female Head	0
SRR13131852	Ips typographus	Czech Republic	Golden Female Head	0
SRR13131853	Ips typographus	Czech Republic	Golden Female Head	0
SRR13131854	Ips typographus	Czech Republic	Golden Female Head	0
SRR13131855	Ips typographus	Czech Republic	Golden Female Head	0
SRR13131856	Ips typographus	Czech Republic	Whole body	0
SRR13131857	Ips typographus	Czech Republic	Pupae	0
SRR13131858	Ips typographus	Czech Republic	Pupae	0
SRR13131859	Ips typographus	Czech Republic	Pupae	0
SRR13131860	Ips typographus	Czech Republic	Pupae	0
SRR13131861	Ips typographus	Czech Republic	Pupae	0
SRR13131862	Ips typographus	Czech Republic	Larval stage 3	0
SRR13131863	Ips typographus	Czech Republic	Larval stage 3	0
SRR13131864	Ips typographus	Czech Republic	Larval stage 3	0
SRR13131865	Ips typographus	Czech Republic	Larval stage 3	0
SRR13131866	Ips typographus	Czech Republic	Larval stage 3	0
SRR13131867	Ips typographus	Czech Republic	Whole body	0
SRR13131870	Ips typographus	Czech Republic	Larval stage 2	0
SRR13131872	Ips typographus	Czech Republic	Larval stage 2	0
SRR13131873	Ips typographus	Czech Republic	Larval stage 1	0
SRR13131874	Ips typographus	Czech Republic	Larval stage 1	0
SRR13131876	Ips typographus	Czech Republic	Larval stage 1	0
SRR13131877	Ips typographus	Czech Republic	Larval stage 1	0
SRR13131879	Ips typographus	Czech Republic	Golden male midgut	0
SRR13131880	Ips typographus	Czech Republic	Golden male midgut	0
SRR13131881	Ips typographus	Czech Republic	Golden male midgut	0
SRR13131883	Ips typographus	Czech Republic	Golden male midgut	0
SRR13131884	Ips typographus	Czech Republic	Golden Female midgut	0
SRR13131885	Ips typographus	Czech Republic	Golden Female midgut	0
SRR13131886	Ips typographus	Czech Republic	Golden Female midgut	0
SRR13131887	Ips typographus	Czech Republic	Golden Female midgut	0
SRR13131888	Ips typographus	Czech Republic	Golden Female midgut	0
SRR13131889	Ips typographus	Czech Republic	Whole body	0
SRR13131890	Ips typographus	Czech Republic	Whole body	0
SRR2083679	Ips typographus	Germany	whole organism	0
SRR23455179	Ips typographus	Czech Republic	Gut	0
SRR23455180	Ips typographus	Czech Republic	Gut	0
SRR23455182	Ips typographus	Czech Republic	Gut	0
SRR23455183	Ips typographus	Czech Republic	Gut	0
SRR23455184	Ips typographus	Czech Republic	Gut	0
SRR23455186	Ips typographus	Czech Republic	Gut	0
SRR23455187	Ips typographus	Czech Republic	Gut	0
SRR23455188	Ips typographus	Czech Republic	Gut	0
SRR23455189	Ips typographus	Czech Republic	Gut	0
SRR23455190	Ips typographus	Czech Republic	Gut	0
SRR23455191	Ips typographus	Czech Republic	Gut	0
SRR23455192	Ips typographus	Czech Republic	Gut	0
SRR23455193	Ips typographus	Czech Republic	Gut	0
SRR23455194	Ips typographus	Czech Republic	Gut	0
SRR25709897	Ips typographus	Finland	guts and tissue fluids	0
SRR22314190	Isomira semiflava	Germany	whole body	0
SRR2083680	Lagria hirta	Germany	whole organism	0
SRR28547125	Lamprohiza splendidula	Germany	f_LaSpl_31A_abdomen	0
SRR28547126	Lamprohiza splendidula	Germany	f_LaSpl_31T_head	0
SRR28547127	Lamprohiza splendidula	Germany	f_LaSpl_32A_abdomen	0
SRR28547129	Lamprohiza splendidula	Germany	f_LaSpl_32T_head	0
SRR28547130	Lamprohiza splendidula	Germany	f_LaSpl_33A_abdomen	0
SRR28547131	Lamprohiza splendidula	Germany	f_LaSpl_33T_head	0
SRR28547132	Lamprohiza splendidula	Germany	f_LaSpl_34A_abdomen	0
SRR28547133	Lamprohiza splendidula	Germany	f_LaSpl_34T_head	0
SRR28547134	Lamprohiza splendidula	Germany	f_LaSpl_35A_abdomen	0
SRR28547135	Lamprohiza splendidula	Germany	f_LaSpl_35T_head	0
SRR28547184	Lamprohiza splendidula	Germany	m_LaSpl_22A_abdomen	0
SRR28547185	Lamprohiza splendidula	Germany	m_LaSpl_22T_head	0
SRR28547186	Lamprohiza splendidula	Germany	m_LaSpl_23A_abdomen	0
SRR28547188	Lamprohiza splendidula	Germany	m_LaSpl_23T_head	0
SRR28547189	Lamprohiza splendidula	Germany	m_LaSpl_25A_abdomen	0
SRR28547190	Lamprohiza splendidula	Germany	m_LaSpl_25T_head	0
SRR28547192	Lamprohiza splendidula	Germany	m_LaSpl_26T_head	0
SRR28547193	Lamprohiza splendidula	Germany	m_LaSpl_27A_abdomen	0
SRR28547194	Lamprohiza splendidula	Germany	m_LaSpl_27T_head	0
SRR27675951	Leptinotarsa decemlineata	Spain	fat body male	0
SRR27675952	Leptinotarsa decemlineata	Spain	fat body female	0
SRR27675953	Leptinotarsa decemlineata	Spain	fat body female	0
SRR27675955	Leptinotarsa decemlineata	Spain	yellow fat body	0
SRR27675956	Leptinotarsa decemlineata	Spain	fat body female	0
SRR27675957	Leptinotarsa decemlineata	Spain	yellow fat body	0
SRR27675958	Leptinotarsa decemlineata	Spain	white fat body	0
SRR27675959	Leptinotarsa decemlineata	Spain	white fat body	0
SRR27675960	Leptinotarsa decemlineata	Spain	testis	0
SRR27675961	Leptinotarsa decemlineata	Spain	testis	0
SRR27675962	Leptinotarsa decemlineata	Spain	testis	0
SRR27675963	Leptinotarsa decemlineata	Spain	ovaries	0
SRR27675964	Leptinotarsa decemlineata	Spain	ovaries	0
SRR27675965	Leptinotarsa decemlineata	Spain	ovaries	0
SRR27675966	Leptinotarsa decemlineata	Spain	malpighian tubules male	0
SRR27675967	Leptinotarsa decemlineata	Spain	genital ducts	0
SRR27675968	Leptinotarsa decemlineata	Spain	malpighian tubules male	0
SRR27675969	Leptinotarsa decemlineata	Spain	malpighian tubules male	0
SRR27675970	Leptinotarsa decemlineata	Spain	malpighian tubules female	0
SRR27675971	Leptinotarsa decemlineata	Spain	malpighian tubules female	0
SRR27675972	Leptinotarsa decemlineata	Spain	malpighian tubules female	0
SRR27675973	Leptinotarsa decemlineata	Spain	midgutmale	0
SRR27675974	Leptinotarsa decemlineata	Spain	midgutmale	0
SRR27675975	Leptinotarsa decemlineata	Spain	midgutmale	0
SRR27675976	Leptinotarsa decemlineata	Spain	midgutlarva	0
SRR27675978	Leptinotarsa decemlineata	Spain	genital ducts	0
SRR27675979	Leptinotarsa decemlineata	Spain	midgutlarva	0
SRR27675980	Leptinotarsa decemlineata	Spain	midgutfemale	0
SRR27675981	Leptinotarsa decemlineata	Spain	midgutfemale	0
SRR27675982	Leptinotarsa decemlineata	Spain	midgutfemale	0
SRR27675983	Leptinotarsa decemlineata	Spain	l3instar	0
SRR27675984	Leptinotarsa decemlineata	Spain	l3instar	0
SRR27675985	Leptinotarsa decemlineata	Spain	l2instar	0
SRR27675986	Leptinotarsa decemlineata	Spain	l2instar	0
SRR27675987	Leptinotarsa decemlineata	Spain	l3instar	0
SRR27675988	Leptinotarsa decemlineata	Spain	l2instar	0
SRR27675989	Leptinotarsa decemlineata	Spain	genital ducts	0
SRR27675990	Leptinotarsa decemlineata	Spain	l1instar	0
SRR27675991	Leptinotarsa decemlineata	Spain	l1instar	0
SRR27675992	Leptinotarsa decemlineata	Spain	l1instar	0
SRR27675993	Leptinotarsa decemlineata	Spain	hemolymph larva	0
SRR27675994	Leptinotarsa decemlineata	Spain	hemolymph larva	0
SRR27675995	Leptinotarsa decemlineata	Spain	hemolymph larva	0
SRR27675996	Leptinotarsa decemlineata	Spain	hindgut male	0
SRR27675997	Leptinotarsa decemlineata	Spain	hindgut male	0
SRR27675998	Leptinotarsa decemlineata	Spain	hindgut male	0
SRR27675999	Leptinotarsa decemlineata	Spain	hindgut larva	0
SRR27676000	Leptinotarsa decemlineata	Spain	aedeagus	0
SRR27676001	Leptinotarsa decemlineata	Spain	hindgut larva	0
SRR27676002	Leptinotarsa decemlineata	Spain	hindgut larva	0
SRR27676003	Leptinotarsa decemlineata	Spain	hindgut female	0
SRR27676004	Leptinotarsa decemlineata	Spain	hindgut female	0
SRR27676005	Leptinotarsa decemlineata	Spain	hindgut female	0
SRR27676006	Leptinotarsa decemlineata	Spain	fertilized egg	0
SRR27676007	Leptinotarsa decemlineata	Spain	fertilized egg	0
SRR27676008	Leptinotarsa decemlineata	Spain	fertilized egg	0
SRR27676009	Leptinotarsa decemlineata	Spain	fat body male	0
SRR27676010	Leptinotarsa decemlineata	Spain	fat body male	0
SRR27676011	Leptinotarsa decemlineata	Spain	aedeagus	0
SRR27676012	Leptinotarsa decemlineata	Spain	aedeagus	0
SRR5989325	Leptinotarsa decemlineata	Slovenia	21_HEALTHY	0
SRR5989326	Leptinotarsa decemlineata	Slovenia	19_CONTROL	0
SRR5989327	Leptinotarsa decemlineata	Slovenia	2missing data_PVY	0
SRR22314187	Leptoderis collaris	Spain	whole body	0
ERR10908605	Leptodirus hochenwartii	Slovenia	missing data	0
SRR22877191	Leptodirus hochenwartii	Slovenia	Whole body	0
SRR11233354	Leptura aurulenta	France	midgut	0
SRR5892098	Liopterus haemorrhoidalis	Germany	whole organism	0
ERR11242519	Lochmaea capreae	United Kingdom	missing data	0
SRR23446672	Lucanus tetraodon	Italy	muscle	0
SRR28547122	Luciola italica	Switzerland	7missing data-SwLa-LuIta-9-f-B_abdomen	0
SRR28547123	Luciola italica	Switzerland	71-SwLa-LuIta-8-f-B_abdomen	0
SRR28547124	Luciola italica	Switzerland	72-SwLa-LuIta-14-f-B_abdomen	0
SRR28547152	Luciola italica	Switzerland	47-SwLa-LuIta-14-f-H_head	0
SRR28547153	Luciola italica	Switzerland	48-SwLa-LuIta-9-f-H_head	0
SRR28547154	Luciola italica	Switzerland	49-SwLa-LuIta-5-f-H_head	0
SRR28547155	Luciola italica	Switzerland	5missing data-SwLa-LuIta-8-f-H_head	0
SRR28547156	Luciola italica	Switzerland	51-SwLa-LuIta-2-f-H_head	0
SRR28547157	Luciola italica	Switzerland	52-SwLa-LuIta-11-f-H_head	0
SRR28547158	Luciola italica	Switzerland	53-SwLa-LuIta-3-f-H_head	0
SRR28547159	Luciola italica	Switzerland	54-SwLa-LuIta-4-m-B_abdomen	0
SRR28547160	Luciola italica	Switzerland	55-SwLa-LuIta-5-m-B_abdomen	0
SRR28547162	Luciola italica	Switzerland	56-SwLa-LuIta-2-m-B_abdomen	0
SRR28547163	Luciola italica	Switzerland	57-SwLa-LuIta-1-m-B_abdomen	0
SRR28547164	Luciola italica	Switzerland	58-SwLa-LuIta-1-m-H_head	0
SRR28547165	Luciola italica	Switzerland	59-SwLa-LuIta-3-m-B_abdomen	0
SRR28547166	Luciola italica	Switzerland	6missing data-SwLa-LuIta-2-f-B_abdomen	0
SRR28547168	Luciola italica	Switzerland	62-SwLa-LuIta-4-m-H_head	0
SRR28547169	Luciola italica	Switzerland	63-SwLa-LuIta-5-m-H_head	0
SRR28547173	Luciola italica	Switzerland	66-SwLa-LuIta-2-m-H_head	0
SRR28547175	Luciola italica	Switzerland	68-SwLa-LuIta-11-f-B_abdomen	0
SRR28547177	Luciola italica	Switzerland	69-SwLa-LuIta-3-m-H_head	0
SRR13009756	Lydus trimaculatus	Italy	Gonads	0
SRR13009766	Lydus trimaculatus	Italy	haemolymph	0
SRR13009767	Lydus trimaculatus	Italy	haemolymph	0
SRR13009768	Lydus trimaculatus	Italy	haemolymph	0
SRR13009769	Lydus trimaculatus	Italy	Body	0
SRR13009770	Lydus trimaculatus	Italy	Gonads	0
SRR13009773	Lydus trimaculatus	Italy	Gonads	0
SRR10208309	Macroplea appendiculata	Germany	whole beetle	0
SRR10208318	Macroplea mutica	Germany	midgut	0
SRR2083690	Megasternum obscurum	Germany	whole organism	0
SRR22314186	Melanimon tibiale	Germany	whole body	0
ERR12071264	Melinopterus prodromus	United Kingdom	missing data	0
SRR2083628	Melinopterus prodromus	Germany	whole organism	0
SRR921618	Meloe violaceus	Germany	missing data	0
SRR6123464	Melolontha hippocastani	Germany	Pocket 1	0
SRR6123465	Melolontha hippocastani	Germany	Hindgut wall 5	0
SRR6123466	Melolontha hippocastani	Germany	Hindgut wall 7	0
SRR6123467	Melolontha hippocastani	Germany	Hindgut wall 1	0
SRR6123468	Melolontha hippocastani	Germany	Hindgut wall 3	0
SRR8435200	Melolontha hippocastani	Germany	Hindgut	0
SRR8435201	Melolontha hippocastani	Germany	Hindgut	0
SRR8435202	Melolontha hippocastani	Germany	Hindgut	0
SRR8435203	Melolontha hippocastani	Germany	Hindgut	0
SRR8435204	Melolontha hippocastani	Germany	Hindgut	0
SRR8435205	Melolontha hippocastani	Germany	Hindgut	0
SRR8435206	Melolontha hippocastani	Germany	Hindgut	0
SRR8435207	Melolontha hippocastani	Germany	Hindgut	0
ERR10378008	Melolontha melolontha	United Kingdom	missing data	0
SRR14477908	Melolontha melolontha	Germany	Anterior midgut tissue	0
SRR14477909	Melolontha melolontha	Germany	Anterior midgut tissue	0
SRR14477910	Melolontha melolontha	Germany	Posterior midgut tissue	0
SRR14477911	Melolontha melolontha	Germany	Anterior midgut tissue	0
SRR14477912	Melolontha melolontha	Germany	Anterior midgut tissue	0
SRR14477913	Melolontha melolontha	Germany	Anterior midgut tissue	0
SRR14477914	Melolontha melolontha	Germany	Posterior midgut tissue	0
SRR14477915	Melolontha melolontha	Germany	Posterior midgut tissue	0
SRR14477916	Melolontha melolontha	Germany	Posterior midgut tissue	0
SRR14477917	Melolontha melolontha	Germany	Anterior midgut tissue	0
SRR14477918	Melolontha melolontha	Germany	Posterior midgut tissue	0
SRR14477919	Melolontha melolontha	Germany	Posterior midgut tissue	0
SRR14477920	Melolontha melolontha	Germany	Posterior midgut tissue	0
SRR14477921	Melolontha melolontha	Germany	Anterior midgut tissue	0
SRR14477922	Melolontha melolontha	Germany	Anterior midgut tissue	0
SRR14477923	Melolontha melolontha	Germany	Anterior midgut tissue	0
SRR14477924	Melolontha melolontha	Germany	Posterior midgut tissue	0
SRR14477925	Melolontha melolontha	Germany	Posterior midgut tissue	0
SRR11233347	Mesosa nebulosa	Slovakia	midgut	0
SRR2083694	Microcara testacea	Germany	whole organism	0
SRR22314182	Misolampus gibbulus	Portugal	whole body	0
SRR11233336	Molorchus minor	Czech Republic	midgut	0
SRR22314181	Mycetophagus quadripustulatus	Germany	whole body	0
SRR13009757	Mylabris variabilis	Italy	Body	0
SRR13009758	Mylabris variabilis	Italy	haemolymph	0
SRR13009759	Mylabris variabilis	Italy	haemolymph	0
SRR13009760	Mylabris variabilis	Italy	Body	0
SRR13009761	Mylabris variabilis	Italy	Gonads	0
SRR13009762	Mylabris variabilis	Italy	Body	0
SRR13009763	Mylabris variabilis	Italy	haemolymph	0
SRR13009764	Mylabris variabilis	Italy	Gonads	0
SRR13009765	Mylabris variabilis	Italy	Gonads	0
SRR22314180	Nalassus laevioctostriatus	Germany	whole body	0
SRR11233350	Necydalis major	Czech Republic	midgut	0
SRR2083699	Nedyus quadrimaculatus	Austria	whole organism	0
ERR11837468	Neocrepidodera transversa	United Kingdom	missing data	0
SRR22314179	Neoisocerus ferrugineus	Portugal	whole body	0
ERR12035186	Nicrophorus investigator	United Kingdom	missing data	0
SRR2086504	Nicrophorus vespilloides	United Kingdom	brain	0
SRR2086507	Nicrophorus vespilloides	United Kingdom	brain	0
SRR2086508	Nicrophorus vespilloides	United Kingdom	brain	0
SRR2086509	Nicrophorus vespilloides	United Kingdom	brain	0
SRR2086510	Nicrophorus vespilloides	United Kingdom	brain	0
SRR2086511	Nicrophorus vespilloides	United Kingdom	brain	0
SRR2089927	Nicrophorus vespilloides	United Kingdom	brain	0
SRR2089928	Nicrophorus vespilloides	United Kingdom	brain	0
SRR2089929	Nicrophorus vespilloides	United Kingdom	brain	0
SRR2089932	Nicrophorus vespilloides	United Kingdom	brain	0
SRR2089933	Nicrophorus vespilloides	United Kingdom	brain	0
SRR2089934	Nicrophorus vespilloides	United Kingdom	brain	0
SRR2089939	Nicrophorus vespilloides	United Kingdom	brain	0
SRR2089940	Nicrophorus vespilloides	United Kingdom	brain	0
SRR2089944	Nicrophorus vespilloides	United Kingdom	brain	0
SRR2089950	Nicrophorus vespilloides	United Kingdom	brain	0
SRR2089955	Nicrophorus vespilloides	United Kingdom	brain	0
SRR2089957	Nicrophorus vespilloides	United Kingdom	brain	0
SRR2089958	Nicrophorus vespilloides	United Kingdom	brain	0
SRR2089959	Nicrophorus vespilloides	United Kingdom	brain	0
SRR2089960	Nicrophorus vespilloides	United Kingdom	brain	0
SRR2089961	Nicrophorus vespilloides	United Kingdom	brain	0
SRR2089992	Nicrophorus vespilloides	United Kingdom	brain	0
SRR2089993	Nicrophorus vespilloides	United Kingdom	brain	0
SRR5307970	Nicrophorus vespilloides	United Kingdom	head	0
SRR5307971	Nicrophorus vespilloides	United Kingdom	head	0
SRR5307972	Nicrophorus vespilloides	United Kingdom	head	0
SRR5307973	Nicrophorus vespilloides	United Kingdom	head	0
SRR5307974	Nicrophorus vespilloides	United Kingdom	head	0
SRR5307975	Nicrophorus vespilloides	United Kingdom	head	0
SRR5307976	Nicrophorus vespilloides	United Kingdom	head	0
SRR5307979	Nicrophorus vespilloides	United Kingdom	head	0
SRR5307980	Nicrophorus vespilloides	United Kingdom	head	0
SRR5307981	Nicrophorus vespilloides	United Kingdom	head	0
SRR5307982	Nicrophorus vespilloides	United Kingdom	head	0
SRR5307983	Nicrophorus vespilloides	United Kingdom	head	0
SRR5307985	Nicrophorus vespilloides	United Kingdom	head	0
SRR5307986	Nicrophorus vespilloides	United Kingdom	head	0
SRR5307987	Nicrophorus vespilloides	United Kingdom	head	0
SRR5307988	Nicrophorus vespilloides	United Kingdom	head	0
SRR5307989	Nicrophorus vespilloides	United Kingdom	head	0
SRR5307990	Nicrophorus vespilloides	United Kingdom	head	0
SRR5307991	Nicrophorus vespilloides	United Kingdom	head	0
SRR5307992	Nicrophorus vespilloides	United Kingdom	head	0
SRR5307993	Nicrophorus vespilloides	United Kingdom	head	0
SRR5307994	Nicrophorus vespilloides	United Kingdom	head	0
SRR5307995	Nicrophorus vespilloides	United Kingdom	head	0
SRR5307996	Nicrophorus vespilloides	United Kingdom	head	0
SRR5307997	Nicrophorus vespilloides	United Kingdom	head	0
SRR5308000	Nicrophorus vespilloides	United Kingdom	head	0
SRR5308001	Nicrophorus vespilloides	United Kingdom	head	0
SRR5308002	Nicrophorus vespilloides	United Kingdom	head	0
SRR5308004	Nicrophorus vespilloides	United Kingdom	head	0
SRR5308005	Nicrophorus vespilloides	United Kingdom	head	0
SRR5308006	Nicrophorus vespilloides	United Kingdom	head	0
SRR5308007	Nicrophorus vespilloides	United Kingdom	head	0
SRR5308008	Nicrophorus vespilloides	United Kingdom	head	0
SRR5308009	Nicrophorus vespilloides	United Kingdom	head	0
SRR5615353	Nicrophorus vespilloides	United Kingdom	Female germline	0
SRR5615374	Nicrophorus vespilloides	United Kingdom	Female thorax	0
SRR5615375	Nicrophorus vespilloides	United Kingdom	Male germline	0
SRR5615551	Nicrophorus vespilloides	United Kingdom	Male thorax	0
SRR2083701	Noterus clavicornis	Germany	whole organism	0
SRR2083703	Ocypus brunnipes	Germany	whole organism	0
ERR6286735	Ocypus olens	United Kingdom	missing data	0
SRR2083706	Oiceoptoma thoracicum	Germany	whole organism	0
SRR22314173	Omophlus lepturoides	Germany	whole body	0
SRR2083707	Onthophagus similis	Germany	whole organism	0
SRR10664644	Onthophagus taurus	Italy	whole body	0
SRR10664655	Onthophagus taurus	Italy	whole body	0
SRR10664666	Onthophagus taurus	Italy	whole body	0
SRR10664677	Onthophagus taurus	Italy	whole body	0
SRR10664688	Onthophagus taurus	Italy	whole body	0
SRR10664691	Onthophagus taurus	Italy	whole body	0
SRR10664699	Onthophagus taurus	Italy	whole body	0
SRR10664700	Onthophagus taurus	Italy	whole body	0
SRR22314171	Oochrotus unicolor	Portugal	whole body	0
SRR22314170	Opatrum sabulosum	Germany	whole body	0
SRR2083709	Oreina cacaliae	Germany	whole organism	0
SRR22877205	Oryotus schmidti	Slovenia	Whole body	0
SRR11233352	Oxymirus cursor	Czech Republic	midgut	0
SRR23446686	Pachypus sp.	France	muscle	0
SRR22877188	Paranillochlamys urgellesi	Spain	Whole body	0
SRR22314169	Pedinus sp.	Portugal	whole body	0
ERR10378003	Philonthus cognatus	United Kingdom	missing data	0
ERR10123706	Phosphuga atrata	United Kingdom	missing data	0
SRR14040024	Phyllotreta armoraciae	Germany	Malpighian tubules	0
SRR14040025	Phyllotreta armoraciae	Germany	Hindgut	0
SRR14040026	Phyllotreta armoraciae	Germany	Midgut	0
SRR14040027	Phyllotreta armoraciae	Germany	Foregut	0
SRR14040028	Phyllotreta armoraciae	Germany	Malpighian tubules	0
SRR14040029	Phyllotreta armoraciae	Germany	Posterior midgut	0
SRR14040030	Phyllotreta armoraciae	Germany	Anterior midgut	0
SRR14040031	Phyllotreta armoraciae	Germany	Foregut	0
SRR11233339	Phymatodes testaceus	France	midgut	0
SRR22314162	Pimelia rugulosa	Italy	central nervous system	0
SRR11233338	Plagionotus detritus	France	midgut	0
SRR10208317	Plateumaris braccata	Germany	midgut	0
SRR10208316	Plateumaris sericea	Germany	midgut	0
SRR23446671	Platycerus caraboides	Germany	muscle	0
SRR22314161	Platydema violacea	Germany	whole body	0
SRR23446680	Pleurophorus caesus	Italy	muscle	0
ERR12642409	Podabrus alpinus	United Kingdom	missing data	0
ERR12245536	Poecilus cupreus	United Kingdom	missing data	0
ERR12642433	Polydrusus tereticollis	United Kingdom	missing data	0
SRR20647931	Popillia japonica	Italy	whole body	0
SRR20647932	Popillia japonica	Italy	whole body	0
SRR20647933	Popillia japonica	Italy	whole body	0
SRR20647934	Popillia japonica	Italy	whole body	0
SRR20647935	Popillia japonica	Italy	whole body	0
SRR20647936	Popillia japonica	Italy	whole body	0
SRR20647938	Popillia japonica	Italy	whole body	0
SRR20647943	Popillia japonica	Italy	whole body	0
SRR20647944	Popillia japonica	Italy	whole body	0
SRR20647945	Popillia japonica	Italy	whole body	0
SRR20647947	Popillia japonica	Italy	whole body	0
SRR20647948	Popillia japonica	Italy	whole body	0
SRR20647949	Popillia japonica	Italy	whole body	0
SRR20647950	Popillia japonica	Italy	whole body	0
SRR11233355	Prionus coriarius	France	midgut	0
SRR22314159	Prionychus melanarius	Germany	whole body	0
ERR12102431	Propylea quattuordecimpunctata	United Kingdom	missing data	0
SRR22877193	Prospelaeobates brelihi	Slovenia	Whole body	0
SRR16339628	Psylliodes affinis	Germany	whole body	0
SRR16339643	Psylliodes affinis	Germany	body tissue excluding gut	0
SRR16339644	Psylliodes affinis	Germany	gut	0
SRR16339637	Psylliodes attenuatus	Germany	body tissue excluding gut	0
SRR16339638	Psylliodes attenuatus	Germany	gut	0
SRR16339639	Psylliodes attenuatus	Germany	whole body	0
SRR16339635	Psylliodes chrysocephala	Germany	pupa	0
SRR16339645	Psylliodes chrysocephala	Germany	gut	0
SRR16339646	Psylliodes chrysocephala	Germany	body tissue excluding gut	0
SRR16339640	Psylliodes dulcamarae	Germany	body tissue excluding gut	0
SRR16339641	Psylliodes dulcamarae	Germany	gut	0
SRR16339642	Psylliodes dulcamarae	Germany	whole body	0
SRR16339629	Psylliodes hospes	Spain	body tissue excluding gut	0
SRR16339630	Psylliodes hospes	Spain	gut	0
SRR16339631	Psylliodes hospes	Spain	whole body	0
SRR16339636	Psylliodes kiesenwetteri	Croatia	whole body	0
SRR16339632	Psylliodes laticollis	Germany	body tissue excluding gut	0
SRR16339633	Psylliodes laticollis	Germany	gut	0
SRR16339634	Psylliodes laticollis	Germany	whole body	0
ERR10123647	Pterostichus madidus	United Kingdom	missing data	0
ERR9434985	Pterostichus madidus	United Kingdom	missing data	0
ERR11641105	Pterostichus niger	United Kingdom	missing data	0
SRR2083716	Ptilinus pectinicornis	Germany	whole organism	0
SRR2083717	Ptosima undecimmaculata	Germany	whole organism	0
SRR11233334	Rhagium bifasciatum	France	midgut	0
ERR6286718	Rhagonycha fulva	United Kingdom	missing data	0
SRR11233351	Rhamnusium bicolor	Slovakia	midgut	0
SRR2083720	Rhamnusium bicolor	Germany	whole organism	0
SRR15837412	Rhantus suturalis	France	thoracic muscle	0
SRR15837413	Rhantus suturalis	France	palps	0
SRR15837414	Rhantus suturalis	France	antennae	0
SRR15837415	Rhantus suturalis	France	palps	0
SRR15837416	Rhantus suturalis	France	antennae	0
ERR10123690	Rutpela maculata	United Kingdom	missing data	0
ERR12245532	Salpingus planirostris	United Kingdom	missing data	0
SRR11233348	Saperda scalaris	Czech Republic	midgut	0
SRR11233342	Saphanus piceus	Czech Republic	midgut	0
SRR22314153	Scaurus uncinus	Portugal	whole body	0
ERR12245570	Schizotus pectinicornis	United Kingdom	missing data	0
SRR22314151	Sepidium bidentatum	Portugal	whole body	0
SRR2083726	Serica brunnea	Germany	whole organism	0
SRR23446692	Serica brunnea	Germany	muscle	0
ERR12245554	Silvanus unidentatus	United Kingdom	missing data	0
SRR23446677	Sisyphus schaefferi	Italy	muscle	0
SRR7241725	Sitophilus granarius	France	whole organism	0
SRR7241726	Sitophilus granarius	France	whole organism	0
SRR7241728	Sitophilus granarius	France	whole organism	0
SRR2034796	Sitophilus oryzae	France	midgut	0
SRR2034797	Sitophilus oryzae	France	midgut	0
SRR2034799	Sitophilus oryzae	France	midgut	0
SRR2034800	Sitophilus oryzae	France	midgut	0
SRR2034801	Sitophilus oryzae	France	midgut	0
SRR22996327	Sitophilus oryzae	France	Midgut	0
SRR22996328	Sitophilus oryzae	France	Midgut	0
SRR22996329	Sitophilus oryzae	France	Midgut	0
SRR22996330	Sitophilus oryzae	France	Midgut	0
SRR22996331	Sitophilus oryzae	France	Midgut	0
SRR22996332	Sitophilus oryzae	France	Midgut	0
SRR22996333	Sitophilus oryzae	France	Midgut	0
SRR22996334	Sitophilus oryzae	France	Midgut	0
SRR22996335	Sitophilus oryzae	France	Midgut	0
SRR22996336	Sitophilus oryzae	France	Midgut	0
SRR22996337	Sitophilus oryzae	France	Midgut	0
SRR22996338	Sitophilus oryzae	France	Midgut	0
SRR22996339	Sitophilus oryzae	France	Midgut	0
SRR22996340	Sitophilus oryzae	France	Midgut	0
SRR22996341	Sitophilus oryzae	France	Midgut	0
SRR22996342	Sitophilus oryzae	France	Midgut	0
SRR22996343	Sitophilus oryzae	France	Midgut	0
SRR22996344	Sitophilus oryzae	France	Midgut	0
SRR22996345	Sitophilus oryzae	France	Midgut	0
SRR22996346	Sitophilus oryzae	France	Midgut	0
SRR22996347	Sitophilus oryzae	France	Midgut	0
SRR22996348	Sitophilus oryzae	France	Midgut	0
SRR22996349	Sitophilus oryzae	France	Midgut	0
SRR22996350	Sitophilus oryzae	France	Midgut	0
SRR22996351	Sitophilus oryzae	France	Midgut	0
SRR22996352	Sitophilus oryzae	France	Midgut	0
SRR22996353	Sitophilus oryzae	France	Midgut	0
SRR22996354	Sitophilus oryzae	France	Midgut	0
SRR22996355	Sitophilus oryzae	France	Midgut	0
SRR22996356	Sitophilus oryzae	France	Midgut	0
SRR22996357	Sitophilus oryzae	France	Midgut	0
SRR6748455	Sitophilus oryzae	France	whole larvae	0
SRR6748456	Sitophilus oryzae	France	whole larvae	0
SRR6748457	Sitophilus oryzae	France	whole larvae	0
SRR6748458	Sitophilus oryzae	France	whole larvae	0
SRR6748459	Sitophilus oryzae	France	bacteriome	0
SRR6748460	Sitophilus oryzae	France	bacteriome	0
SRR7641106	Sitophilus oryzae	France	Bacteriome.LN.3	0
SRR7641107	Sitophilus oryzae	France	Bacteriome.LN.2	0
SRR7641108	Sitophilus oryzae	France	Bacteriome.N.2	0
SRR7641109	Sitophilus oryzae	France	Bacteriome.N.1	0
SRR7641110	Sitophilus oryzae	France	Bacteriome.EN.3	0
SRR7641111	Sitophilus oryzae	France	Bacteriome.EN.2	0
SRR7641112	Sitophilus oryzae	France	Bacteriome.EN.1	0
SRR7641113	Sitophilus oryzae	France	Bacteriome.L4.3	0
SRR7641114	Sitophilus oryzae	France	Bacteriome.L4.2	0
SRR7641115	Sitophilus oryzae	France	Bacteriome.L4.1	0
SRR7641116	Sitophilus oryzae	France	Bacteriome.LN.1	0
SRR7641117	Sitophilus oryzae	France	Bacteriome.N.3	0
SRR7239948	Sitophilus zeamais	Portugal	whole organism	0
SRR7239949	Sitophilus zeamais	Portugal	whole organism	0
SRR7239950	Sitophilus zeamais	Portugal	whole organism	0
SRR7239951	Sitophilus zeamais	Portugal	whole organism	0
SRR12816514	Speonomus longicornis	France	Antennae and rest of the body	0
SRR12816515	Speonomus longicornis	France	Antennae and rest of the body	0
SRR12816516	Speonomus longicornis	France	Antennae and rest of the body	0
SRR12816517	Speonomus longicornis	France	Antennae and rest of the body	0
SRR12816518	Speonomus longicornis	France	Antennae and rest of the body	0
SRR12816519	Speonomus longicornis	France	Antennae and rest of the body	0
SRR2083729	Spercheus emarginatus	Germany	whole organism	0
SRR11233341	Spondylis buprestoides	Czech Republic	midgut	0
ERR12035193	Stenus bimaculatus	United Kingdom	missing data	0
ERR11872538	Subcoccinella vigintiquattuorpunctata	United Kingdom	missing data	0
SRR22314150	Synchita undata	Germany	whole body	0
SRR11184806	Tenebrio molitor	Poland	brain	0
SRR22314148	Tentyria cf. laevigata	Italy	central nervous system	0
SRR22314149	Tentyria cf. laevigata	Italy	body without CNS	0
SRR2083732	Thanasimus formicarius	Germany	whole organism	0
SRR23446675	Thorectes sp.	Italy	muscle	0
SRR12199339	Tribolium castaneum	Germany	pooled whole eggs: Tc-zen2 RNAi	0
SRR12199340	Tribolium castaneum	Germany	pooled whole eggs: wild type	0
SRR12199341	Tribolium castaneum	Germany	pooled whole eggs: wild type	0
SRR12199342	Tribolium castaneum	Germany	pooled whole eggs: wild type	0
SRR12199343	Tribolium castaneum	Germany	pooled whole eggs: Tc-zen1 RNAi	0
SRR12199344	Tribolium castaneum	Germany	pooled whole eggs: Tc-zen1 RNAi	0
SRR12199345	Tribolium castaneum	Germany	pooled whole eggs: Tc-zen1 RNAi	0
SRR12199346	Tribolium castaneum	Germany	pooled whole eggs: Tc-zen2 RNAi	0
SRR12199348	Tribolium castaneum	Germany	pooled whole eggs: Tc-zen2 RNAi	0
SRR12199350	Tribolium castaneum	Germany	pooled whole eggs: wild type	0
SRR12199351	Tribolium castaneum	Germany	pooled whole eggs: wild type	0
SRR12199352	Tribolium castaneum	Germany	pooled whole eggs: wild type	0
SRR12199353	Tribolium castaneum	Germany	pooled whole eggs: wild type	0
SRR12199354	Tribolium castaneum	Germany	pooled whole eggs: wild type	0
SRR12199356	Tribolium castaneum	Germany	pooled whole eggs: Tc-zen2 RNAi	0
SRR12199357	Tribolium castaneum	Germany	pooled whole eggs: Tc-zen2 RNAi	0
SRR12199358	Tribolium castaneum	Germany	pooled whole eggs: Tc-zen2 RNAi	0
SRR12199359	Tribolium castaneum	Germany	pooled whole eggs: wild type	0
SRR12199360	Tribolium castaneum	Germany	pooled whole eggs: wild type	0
SRR12199361	Tribolium castaneum	Germany	pooled whole eggs: wild type	0
SRR12199362	Tribolium castaneum	Germany	pooled whole eggs: wild type	0
SRR12199363	Tribolium castaneum	Germany	pooled whole eggs: Tc-zen2 RNAi	0
SRR12199364	Tribolium castaneum	Germany	pooled whole eggs: Tc-zen2 RNAi	0
SRR12199365	Tribolium castaneum	Germany	pooled whole eggs: wild type	0
SRR12199366	Tribolium castaneum	Germany	pooled whole eggs: wild type	0
SRR4446737	Tribolium castaneum	Croatia	whole body	0
SRR4446738	Tribolium castaneum	Croatia	whole body	0
SRR4446739	Tribolium castaneum	Croatia	whole body	0
SRR4446740	Tribolium castaneum	Croatia	whole body	0
SRR4446741	Tribolium castaneum	Croatia	whole body	0
SRR4446742	Tribolium castaneum	Croatia	whole body	0
SRR4446743	Tribolium castaneum	Croatia	whole body	0
SRR4446744	Tribolium castaneum	Croatia	whole body	0
SRR4446745	Tribolium castaneum	Croatia	whole body	0
SRR4446746	Tribolium castaneum	Croatia	whole body	0
SRR4446747	Tribolium castaneum	Croatia	whole body	0
SRR4446748	Tribolium castaneum	Croatia	whole body	0
SRR4446749	Tribolium castaneum	Croatia	whole body	0
SRR4446750	Tribolium castaneum	Croatia	whole body	0
SRR4446751	Tribolium castaneum	Croatia	whole body	0
SRR4446752	Tribolium castaneum	Croatia	whole body	0
SRR4446753	Tribolium castaneum	Croatia	whole body	0
SRR4446754	Tribolium castaneum	Croatia	whole body	0
SRR23446694	Trichius sp.	Germany	muscle	0
SRR23446695	Trichius sp.	Germany	muscle	0
SRR23446670	Triodontella sp.	Italy	muscle	0
SRR2083733	Trixagus carinifrons	Germany	whole organism	0
SRR22877190	Troglocharinus ferreri	Spain	Whole body	0
SRR22314143	Vincenzellus ruficollis	Germany	whole body	0
ERR12342491	Xestobium rufovillosum	United Kingdom	missing data	0
SRR11178058	Zophobas atratus	Poland	retrocerebral complex	0
SRR11178059	Zophobas atratus	Poland	brain	0

## Sheet: Diptera
SRA accession	Species name	European Country	Tissue	Number of matching reads (1st step)	Number of Ophiocordycipitaceae-related transcripts (2nd step)
ERR11635218	Drosophila simulans	Austria	missing data	370	0
ERR11635216	Drosophila simulans	Austria	missing data	304
ERR11635219	Drosophila simulans	Austria	missing data	301
ERR11635211	Drosophila simulans	Austria	missing data	286
ERR11635212	Drosophila simulans	Austria	missing data	286
ERR11635214	Drosophila simulans	Austria	missing data	247
ERR11635213	Drosophila simulans	Austria	missing data	215
ERR11635220	Drosophila simulans	Austria	missing data	214
ERR11635215	Drosophila simulans	Austria	missing data	205
ERR11635217	Drosophila simulans	Austria	missing data	204
ERR10378014	Eristalinus sepulchralis	United Kingdom	missing data	30	0
SRR22586790	Anopheles coluzzii	Greece	Legs	10
SRR22586798	Anopheles coluzzii	Greece	Legs	10
SRR22586795	Anopheles coluzzii	Greece	Legs	8
SRR22586796	Anopheles coluzzii	Greece	Legs	6
SRR22586802	Anopheles coluzzii	Greece	Legs	6
ERR6054388	Xylota sylvarum	United Kingdom	missing data	5
SRR22586799	Anopheles coluzzii	Greece	Legs	5
SRR22586803	Anopheles coluzzii	Greece	Legs	5
ERR11837463	Conops quadrifasciatus	United Kingdom	missing data	4
SRR14565688	Episyrphus balteatus	France	Whole body	4
SRR14565714	Episyrphus balteatus	France	Whole body	4
SRR22586797	Anopheles coluzzii	Greece	Legs	4
SRR22586805	Anopheles coluzzii	Greece	Legs	4
SRR14565706	Episyrphus balteatus	France	Whole body	3
SRR14565710	Episyrphus balteatus	France	Whole body	3
SRR22586793	Anopheles coluzzii	Greece	Legs	3
ERR11837489	Merodon equestris	United Kingdom	missing data	2
ERR6054382	Tachina fera	United Kingdom	missing data	2
ERR9434965	Syritta pipiens	United Kingdom	missing data	2
SRR14565704	Episyrphus balteatus	France	Whole body	2
SRR22586791	Anopheles coluzzii	Greece	Legs	2
SRR22586800	Anopheles coluzzii	Greece	Legs	2
SRR22586801	Anopheles coluzzii	Greece	Legs	2
SRR22586804	Anopheles coluzzii	Greece	Legs	2
ERR11837465	Protophormia terraenovae	United Kingdom	missing data	1
ERR12374290	Eristalis horticola	United Kingdom	missing data	1
SRR14180118	Drosophila melanogaster	France	larva	1
SRR14565692	Episyrphus balteatus	France	Whole body	1
SRR14565703	Episyrphus balteatus	France	Whole body	1
SRR14565707	Episyrphus balteatus	France	Whole body	1
SRR15928270	Eristalis tenax	Spain	whole body	1
SRR1695354	Leucozona lucorum	Germany	missing data	1
ERR10123643	Eristalis pertinax	United Kingdom	missing data	0
ERR10123652	Melanostoma mellinum	United Kingdom	missing data	0
ERR10123667	Rhingia campestris	United Kingdom	missing data	0
ERR10123673	Bombylius discolor	United Kingdom	missing data	0
ERR10123677	Bombylius major	United Kingdom	missing data	0
ERR10378000	Volucella inflata	United Kingdom	missing data	0
ERR10378022	Dasysyrphus albostriatus	United Kingdom	missing data	0
ERR10378025	Nephrotoma appendiculata	United Kingdom	missing data	0
ERR10378031	Cheilosia soror	United Kingdom	missing data	0
ERR10378032	Acrocera orbiculus	United Kingdom	missing data	0
ERR10378037	Hydrotaea cyrtoneurina	United Kingdom	missing data	0
ERR10614871	Leptogaster cylindrica	United Kingdom	missing data	0
ERR10890678	Epistrophe grossulariae	United Kingdom	missing data	0
ERR10890682	Pherbina coryleti	United Kingdom	missing data	0
ERR10890687	Brachypalpus laphriformis	United Kingdom	missing data	0
ERR10890688	Eupeodes corollae	United Kingdom	missing data	0
ERR10890706	Dysmachus trigonus	United Kingdom	missing data	0
ERR10890707	Leucophora obtusa	United Kingdom	missing data	0
ERR10908601	Poecilobothrus nobilitatus	United Kingdom	missing data	0
ERR10908608	Meliscaeva auricollis	United Kingdom	missing data	0
ERR10908616	Epistrophe eligans	United Kingdom	missing data	0
ERR11242509	Volucella bombylans	United Kingdom	missing data	0
ERR11242522	Machimus rusticus	United Kingdom	missing data	0
ERR11242524	Dilophus febrilis	United Kingdom	missing data	0
ERR11242525	Linnaemya tessellans	United Kingdom	missing data	0
ERR11242527	Tachina grossa	United Kingdom	missing data	0
ERR11439640	Gymnocheta viridis	United Kingdom	missing data	0
ERR11468750	Cheilosia scutellata	United Kingdom	missing data	0
ERR11606298	Tolmerus cingulatus	United Kingdom	missing data	0
ERR11641101	Blera fallax	United Kingdom	missing data	0
ERR11641108	Thelaira solivaga	United Kingdom	missing data	0
ERR11641120	Sphenella marginata	United Kingdom	missing data	0
ERR11641123	Stratiomys singularior	United Kingdom	missing data	0
ERR11641127	Calliphora vicina	United Kingdom	missing data	0
ERR11641137	Ptychoptera albimana	United Kingdom	missing data	0
ERR11641140	Philonicus albiceps	United Kingdom	missing data	0
ERR11814123	Drosophila obscura	United Kingdom	missing data	0
ERR11837454	Anomoia purmunda	United Kingdom	missing data	0
ERR11837458	Syrphus vitripennis	United Kingdom	missing data	0
ERR11837488	Criorhina ranunculi	United Kingdom	missing data	0
ERR11837499	Ferdinandea cuprea	United Kingdom	missing data	0
ERR12035176	Baccha elongata	United Kingdom	missing data	0
ERR12035192	Eupeodes luniger	United Kingdom	missing data	0
ERR12245502	Syritta pipiens	United Kingdom	missing data	0
ERR12245509	Thecocarcelia acutangulata	United Kingdom	missing data	0
ERR12245520	Nephrocerus scutellatus	United Kingdom	missing data	0
ERR12245524	Coelopa pilipes	United Kingdom	missing data	0
ERR12245525	Hirtodrosophila cameraria	United Kingdom	missing data	0
ERR12245529	Leucophora obtusa	United Kingdom	missing data	0
ERR12245530	Chymomyza fuscimana	United Kingdom	missing data	0
ERR12245537	Empis tessellata	United Kingdom	missing data	0
ERR12245552	Eristalis intricaria	United Kingdom	missing data	0
ERR12245575	Sericomyia silentis	United Kingdom	missing data	0
ERR12245578	Cheilosia grossa	United Kingdom	missing data	0
ERR12245585	Platycheirus rosarum	United Kingdom	missing data	0
ERR12245598	Lonchoptera lutea	United Kingdom	missing data	0
ERR12245619	Scenopinus jerei	Finland	missing data	0
ERR12321224	Merzomyia westermanni	United Kingdom	missing data	0
ERR12356297	Dichetophora obliterata	United Kingdom	missing data	0
ERR12356303	Dioctria rufipes	United Kingdom	missing data	0
ERR12374290	Eristalis horticola	United Kingdom	missing data	0
ERR12374386	Pherbellia cinerella	United Kingdom	missing data	0
ERR12374387	Cheilosia illustrata	United Kingdom	missing data	0
ERR12374388	Villa modesta	United Kingdom	missing data	0
ERR12642407	Sicus ferrugineus	United Kingdom	missing data	0
ERR12642410	Leucozona laternaria	United Kingdom	missing data	0
ERR12708753	Drosophila limbata	United Kingdom	missing data	0
ERR6054461	Eristalis tenax	United Kingdom	missing data	0
ERR6054737	Eristalis pertinax	United Kingdom	missing data	0
ERR6286723	Platycheirus albimanus	United Kingdom	missing data	0
ERR6464927	Volucella inanis	United Kingdom	missing data	0
ERR6464930	Chrysotoxum bicinctum	United Kingdom	missing data	0
ERR6594877	Glossina morsitans morsitans	United Kingdom	missing data	0
ERR6594878	Glossina morsitans morsitans	United Kingdom	missing data	0
ERR6594879	Glossina morsitans morsitans	United Kingdom	missing data	0
ERR6594880	Glossina morsitans morsitans	United Kingdom	missing data	0
ERR6594881	Glossina morsitans morsitans	United Kingdom	missing data	0
ERR6594882	Glossina morsitans morsitans	United Kingdom	missing data	0
ERR6594883	Glossina morsitans morsitans	United Kingdom	missing data	0
ERR6594884	Glossina morsitans morsitans	United Kingdom	missing data	0
ERR6594885	Glossina morsitans morsitans	United Kingdom	missing data	0
ERR6594886	Glossina morsitans morsitans	United Kingdom	missing data	0
ERR6594887	Glossina morsitans morsitans	United Kingdom	missing data	0
ERR6594888	Glossina morsitans morsitans	United Kingdom	missing data	0
ERR6594889	Glossina morsitans morsitans	United Kingdom	missing data	0
ERR6594890	Glossina morsitans morsitans	United Kingdom	missing data	0
ERR6594891	Glossina morsitans morsitans	United Kingdom	missing data	0
ERR6594892	Glossina morsitans morsitans	United Kingdom	missing data	0
ERR6594893	Glossina morsitans morsitans	United Kingdom	missing data	0
ERR6594894	Glossina morsitans morsitans	United Kingdom	missing data	0
ERR6594895	Glossina morsitans morsitans	United Kingdom	missing data	0
ERR6594896	Glossina morsitans morsitans	United Kingdom	missing data	0
ERR6594897	Glossina morsitans morsitans	United Kingdom	missing data	0
ERR6594898	Glossina morsitans morsitans	United Kingdom	missing data	0
ERR6594899	Glossina morsitans morsitans	United Kingdom	missing data	0
ERR6594900	Glossina morsitans morsitans	United Kingdom	missing data	0
ERR6594901	Glossina morsitans morsitans	United Kingdom	missing data	0
ERR6594902	Glossina morsitans morsitans	United Kingdom	missing data	0
ERR6594903	Glossina morsitans morsitans	United Kingdom	missing data	0
ERR6594904	Glossina morsitans morsitans	United Kingdom	missing data	0
ERR6594905	Glossina morsitans morsitans	United Kingdom	missing data	0
ERR6594906	Glossina morsitans morsitans	United Kingdom	missing data	0
ERR6594907	Glossina morsitans morsitans	United Kingdom	missing data	0
ERR6594908	Glossina morsitans morsitans	United Kingdom	missing data	0
ERR6594909	Glossina morsitans morsitans	United Kingdom	missing data	0
ERR6594910	Glossina morsitans morsitans	United Kingdom	missing data	0
ERR6594911	Glossina morsitans morsitans	United Kingdom	missing data	0
ERR6594912	Glossina morsitans morsitans	United Kingdom	missing data	0
ERR6594913	Glossina morsitans morsitans	United Kingdom	missing data	0
ERR6594914	Glossina morsitans morsitans	United Kingdom	missing data	0
ERR6594915	Glossina morsitans morsitans	United Kingdom	missing data	0
ERR6594916	Glossina morsitans morsitans	United Kingdom	missing data	0
ERR6594917	Glossina morsitans morsitans	United Kingdom	missing data	0
ERR6594918	Glossina morsitans morsitans	United Kingdom	missing data	0
ERR6594919	Glossina morsitans morsitans	United Kingdom	missing data	0
ERR6594920	Glossina morsitans morsitans	United Kingdom	missing data	0
ERR6594921	Glossina morsitans morsitans	United Kingdom	missing data	0
ERR6594922	Glossina morsitans morsitans	United Kingdom	missing data	0
ERR6594923	Glossina morsitans morsitans	United Kingdom	missing data	0
ERR6594924	Glossina morsitans morsitans	United Kingdom	missing data	0
ERR6594925	Glossina morsitans morsitans	United Kingdom	missing data	0
ERR6594926	Glossina morsitans morsitans	United Kingdom	missing data	0
ERR6688408	Coremacera marginata	United Kingdom	missing data	0
ERR6787411	Scaeva pyrastri	United Kingdom	missing data	0
ERR6787427	Eristalis arbustorum	United Kingdom	missing data	0
ERR9356768	Anopheles coluzzii	United Kingdom	missing data	0
ERR9356769	Anopheles coluzzii	United Kingdom	missing data	0
ERR9356770	Anopheles coluzzii	United Kingdom	missing data	0
ERR9434980	Philhelius pedissequus	United Kingdom	missing data	0
ERR9434995	Cheilosia vulpina	United Kingdom	missing data	0
ERR9435022	Eupeodes latifasciatus	United Kingdom	missing data	0
ERR9881680	Episyrphus balteatus	United Kingdom	missing data	0
SRR13641921	Diamesa zernyi	Italy	Whole animal	0
SRR14050066	Drosophila willistoni	France	Male Accessory Gland	0
SRR14050067	Drosophila willistoni	France	Male Accessory Gland	0
SRR14050068	Drosophila willistoni	France	Male Accessory Gland	0
SRR14050069	Drosophila willistoni	France	Testis	0
SRR14050070	Drosophila willistoni	France	Testis	0
SRR14050071	Drosophila willistoni	France	Testis	0
SRR14050079	Drosophila willistoni	France	Ovary	0
SRR14050090	Drosophila willistoni	France	Ovary	0
SRR14050091	Drosophila willistoni	France	Ovary	0
SRR14110664	Drosophila willistoni	France	Whole body	0
SRR14180013	Drosophila melanogaster	France	female adult	0
SRR14180015	Drosophila melanogaster	France	female adult	0
SRR14180016	Drosophila melanogaster	France	female adult	0
SRR14180017	Drosophila melanogaster	France	female adult	0
SRR14180033	Drosophila melanogaster	France	pupa	0
SRR14180034	Drosophila melanogaster	France	pupa	0
SRR14180035	Drosophila melanogaster	France	pupa	0
SRR14180036	Drosophila melanogaster	France	pupa	0
SRR14180037	Drosophila melanogaster	France	pupa	0
SRR14180038	Drosophila melanogaster	France	pupa	0
SRR14180039	Drosophila melanogaster	France	pupa	0
SRR14180040	Drosophila melanogaster	France	pupa	0
SRR14180093	Drosophila melanogaster	France	female adult	0
SRR14180117	Drosophila melanogaster	France	larva	0
SRR14180120	Drosophila melanogaster	France	larva	0
SRR14180121	Drosophila melanogaster	France	larva	0
SRR14180122	Drosophila melanogaster	France	larva	0
SRR14180123	Drosophila melanogaster	France	larva	0
SRR14180124	Drosophila melanogaster	France	larva	0
SRR14180125	Drosophila melanogaster	France	larva	0
SRR14180145	Drosophila melanogaster	France	female adult	0
SRR14180146	Drosophila melanogaster	France	female adult	0
SRR14180147	Drosophila melanogaster	France	female adult	0
SRR14180148	Drosophila melanogaster	France	female adult	0
SRR14180149	Drosophila melanogaster	France	female adult	0
SRR14180150	Drosophila melanogaster	France	female adult	0
SRR14180151	Drosophila melanogaster	France	female adult	0
SRR14316811	Culex pipiens	France	missing data	0
SRR14316812	Culex pipiens	France	missing data	0
SRR14316813	Culex pipiens	France	missing data	0
SRR14316814	Culex pipiens	France	missing data	0
SRR14316815	Culex pipiens	France	missing data	0
SRR14316816	Culex pipiens	France	missing data	0
SRR14316817	Culex pipiens	France	missing data	0
SRR14316818	Culex pipiens	France	missing data	0
SRR14316822	Culex pipiens	France	missing data	0
SRR14316823	Culex pipiens	France	missing data	0
SRR14316824	Culex pipiens	France	missing data	0
SRR14316825	Culex pipiens	France	missing data	0
SRR14565689	Episyrphus balteatus	France	Whole body	0
SRR14565690	Episyrphus balteatus	France	Whole body	0
SRR14565691	Episyrphus balteatus	France	Whole body	0
SRR14565693	Episyrphus balteatus	France	Whole body	0
SRR14565694	Episyrphus balteatus	France	Whole body	0
SRR14565695	Episyrphus balteatus	France	Whole body	0
SRR14565696	Episyrphus balteatus	France	Whole body	0
SRR14565697	Episyrphus balteatus	France	Whole body	0
SRR14565698	Episyrphus balteatus	France	Whole body	0
SRR14565699	Episyrphus balteatus	France	Whole body	0
SRR14565700	Episyrphus balteatus	France	Whole body	0
SRR14565701	Episyrphus balteatus	France	Whole body	0
SRR14565702	Episyrphus balteatus	France	Whole body	0
SRR14565705	Episyrphus balteatus	France	Whole body	0
SRR14565708	Episyrphus balteatus	France	Whole body	0
SRR14565709	Episyrphus balteatus	France	Whole body	0
SRR14565711	Episyrphus balteatus	France	Whole body	0
SRR14565712	Episyrphus balteatus	France	Whole body	0
SRR14565713	Episyrphus balteatus	France	Whole body	0
SRR14565715	Episyrphus balteatus	France	Whole body	0
SRR14565716	Episyrphus balteatus	France	Whole body	0
SRR14565717	Episyrphus balteatus	France	Whole body	0
SRR15116456	Coelopa frigida	Norway	whole organism	0
SRR15116457	Coelopa frigida	Norway	whole organism	0
SRR15116458	Coelopa frigida	Norway	whole organism	0
SRR15116459	Coelopa frigida	Norway	whole organism	0
SRR15116460	Coelopa frigida	Sweden	whole organism	0
SRR15116461	Coelopa frigida	Norway	whole organism	0
SRR15116462	Coelopa frigida	Norway	whole organism	0
SRR15116463	Coelopa frigida	Norway	whole organism	0
SRR15116464	Coelopa frigida	Norway	whole organism	0
SRR15116465	Coelopa frigida	Norway	whole organism	0
SRR15116466	Coelopa frigida	Norway	whole organism	0
SRR15116467	Coelopa frigida	Norway	whole organism	0
SRR15116468	Coelopa frigida	Norway	whole organism	0
SRR15116469	Coelopa frigida	Norway	whole organism	0
SRR15116470	Coelopa frigida	Sweden	whole organism	0
SRR15116471	Coelopa frigida	Sweden	whole organism	0
SRR15116472	Coelopa frigida	Norway	whole organism	0
SRR15116473	Coelopa frigida	Norway	whole organism	0
SRR15116474	Coelopa frigida	Norway	whole organism	0
SRR15116475	Coelopa frigida	Norway	whole organism	0
SRR15116476	Coelopa frigida	Norway	whole organism	0
SRR15116477	Coelopa frigida	Sweden	whole organism	0
SRR15116478	Coelopa frigida	Sweden	whole organism	0
SRR15116479	Coelopa frigida	Sweden	whole organism	0
SRR15116480	Coelopa frigida	Sweden	whole organism	0
SRR15116481	Coelopa frigida	Norway	whole organism	0
SRR15116482	Coelopa frigida	Norway	whole organism	0
SRR15116483	Coelopa frigida	Norway	whole organism	0
SRR15116484	Coelopa frigida	Sweden	whole organism	0
SRR15116485	Coelopa frigida	Norway	whole organism	0
SRR15116486	Coelopa frigida	Norway	whole organism	0
SRR15116487	Coelopa frigida	Norway	whole organism	0
SRR15116488	Coelopa frigida	Norway	whole organism	0
SRR15116489	Coelopa frigida	Sweden	whole organism	0
SRR15116490	Coelopa frigida	Sweden	whole organism	0
SRR15116491	Coelopa frigida	Norway	whole organism	0
SRR15116492	Coelopa frigida	Norway	whole organism	0
SRR15116493	Coelopa frigida	Norway	whole organism	0
SRR15116494	Coelopa frigida	Norway	whole organism	0
SRR15116495	Coelopa frigida	Sweden	whole organism	0
SRR15116496	Coelopa frigida	Norway	whole organism	0
SRR15116497	Coelopa frigida	Norway	whole organism	0
SRR15116498	Coelopa frigida	Sweden	whole organism	0
SRR15116499	Coelopa frigida	Sweden	whole organism	0
SRR15116500	Coelopa frigida	Norway	whole organism	0
SRR15116501	Coelopa frigida	Norway	whole organism	0
SRR15731150	Aedes albopictus	Sweden	Neonate larva	0
SRR15731151	Aedes albopictus	Sweden	Neonate larva	0
SRR15731152	Aedes albopictus	Sweden	Neonate larva	0
SRR15731153	Aedes albopictus	Sweden	Neonate larva	0
SRR15731154	Aedes albopictus	Sweden	Neonate larva	0
SRR15731155	Aedes albopictus	Sweden	Neonate larva	0
SRR15731156	Aedes albopictus	Sweden	Neonate larva	0
SRR15731157	Aedes albopictus	Sweden	Neonate larva	0
SRR15731158	Aedes albopictus	Sweden	Neonate larva	0
SRR15928269	Eristalis tenax	Spain	whole body	0
SRR15992681	Drosophila willistoni	France	Accessory gland	0
SRR15992682	Drosophila willistoni	France	Accessory gland	0
SRR15992683	Drosophila willistoni	France	Ovary	0
SRR15992684	Drosophila willistoni	France	Ovary	0
SRR15992685	Drosophila willistoni	France	Testis	0
SRR15992686	Drosophila willistoni	France	Testis	0
SRR16100356	Ceratitis capitata	Spain	Ovaries	0
SRR16100357	Ceratitis capitata	Spain	Somatic tissue	0
SRR16100358	Ceratitis capitata	Spain	Ovaries	0
SRR16100359	Ceratitis capitata	Spain	Somatic tissue	0
SRR16562767	Ceratitis capitata	Spain	Whole adult	0
SRR16562768	Ceratitis capitata	Spain	Whole adult	0
SRR16562769	Ceratitis capitata	Spain	Whole adult	0
SRR16761294	Melophagus ovinus	Russia	skin	0
SRR16761295	Melophagus ovinus	Russia	skin	0
SRR16761296	Melophagus ovinus	Russia	skin	0
SRR16761297	Melophagus ovinus	Russia	skin	0
SRR16761298	Melophagus ovinus	Russia	skin	0
SRR1695323	Baccha elongata	Germany	missing data	0
SRR1695341	Episyrphus balteatus	Germany	missing data	0
SRR1695342	Eristalis pertinax	Germany	missing data	0
SRR1695345	Ferdinandea cuprea	Germany	missing data	0
SRR1695362	Melanostoma scalare	Germany	missing data	0
SRR1695363	Merodon equestris	Germany	missing data	0
SRR1695381	Pipiza noctiluca	Germany	missing data	0
SRR1695397	Syritta pipiens	Germany	missing data	0
SRR17000749	Bactrocera oleae	Greece	gastric caeca	0
SRR17000750	Bactrocera oleae	Greece	gastric caeca	0
SRR17000751	Bactrocera oleae	Greece	gastric caeca	0
SRR17000752	Bactrocera oleae	Greece	gastric caeca	0
SRR17000753	Bactrocera oleae	Greece	gastric caeca	0
SRR17000754	Bactrocera oleae	Greece	gastric caeca	0
SRR17000755	Bactrocera oleae	Greece	gastric caeca	0
SRR17000756	Bactrocera oleae	Greece	gastric caeca	0
SRR17000757	Bactrocera oleae	Greece	gastric caeca	0
SRR17000758	Bactrocera oleae	Greece	gastric caeca	0
SRR17000759	Bactrocera oleae	Greece	gastric caeca	0
SRR17000760	Bactrocera oleae	Greece	gastric caeca	0
SRR17148801	Aedes albopictus	Sweden	missing data	0
SRR17148802	Aedes albopictus	Sweden	missing data	0
SRR17148803	Aedes albopictus	Sweden	missing data	0
SRR17148804	Aedes albopictus	Sweden	missing data	0
SRR17148805	Aedes albopictus	Sweden	missing data	0
SRR17148806	Aedes albopictus	Sweden	missing data	0
SRR17148807	Aedes albopictus	Sweden	missing data	0
SRR17148808	Aedes albopictus	Sweden	missing data	0
SRR17148809	Aedes albopictus	Sweden	missing data	0
SRR17148810	Aedes albopictus	Sweden	missing data	0
SRR17148811	Aedes albopictus	Sweden	missing data	0
SRR17148812	Aedes albopictus	Sweden	missing data	0
SRR17148813	Aedes albopictus	Sweden	missing data	0
SRR17148814	Aedes albopictus	Sweden	missing data	0
SRR17148815	Aedes albopictus	Sweden	missing data	0
SRR17148816	Aedes albopictus	Sweden	missing data	0
SRR17148817	Aedes albopictus	Sweden	missing data	0
SRR17148818	Aedes albopictus	Sweden	missing data	0
SRR17148819	Aedes albopictus	Sweden	missing data	0
SRR17148820	Aedes albopictus	Sweden	missing data	0
SRR17148821	Aedes albopictus	Sweden	missing data	0
SRR17148822	Aedes albopictus	Sweden	missing data	0
SRR17148823	Aedes albopictus	Sweden	missing data	0
SRR17148824	Aedes albopictus	Sweden	missing data	0
SRR17148825	Aedes albopictus	Sweden	missing data	0
SRR17148826	Aedes albopictus	Sweden	missing data	0
SRR17148827	Aedes albopictus	Sweden	missing data	0
SRR17148828	Aedes albopictus	Sweden	missing data	0
SRR17148829	Aedes albopictus	Sweden	missing data	0
SRR17148830	Aedes albopictus	Sweden	missing data	0
SRR17499302	Drosophila simulans	France	ovaries	0
SRR17499303	Drosophila simulans	France	ovaries	0
SRR17499308	Drosophila melanogaster	France	ovaries	0
SRR17499309	Drosophila melanogaster	France	ovaries	0
SRR17499314	Drosophila simulans	France	ovaries	0
SRR17499315	Drosophila simulans	France	ovaries	0
SRR17499316	Drosophila melanogaster	France	ovaries	0
SRR17499317	Drosophila melanogaster	France	ovaries	0
SRR18584837	Drosophila sechellia x Drosophila simulans	United Kingdom	Whole larvae	0
SRR18584838	Drosophila sechellia x Drosophila simulans	United Kingdom	Fat body	0
SRR18584839	Drosophila sechellia x Drosophila simulans	United Kingdom	Hemocytes	0
SRR18584843	Drosophila sechellia x Drosophila simulans	United Kingdom	Whole larvae	0
SRR18584844	Drosophila sechellia x Drosophila simulans	United Kingdom	Whole larvae	0
SRR18584845	Drosophila sechellia x Drosophila simulans	United Kingdom	Whole larvae	0
SRR18584846	Drosophila sechellia x Drosophila simulans	United Kingdom	Whole larvae	0
SRR18584847	Drosophila sechellia x Drosophila simulans	United Kingdom	Whole larvae	0
SRR18584848	Drosophila sechellia x Drosophila simulans	United Kingdom	Whole larvae	0
SRR18584849	Drosophila sechellia x Drosophila simulans	United Kingdom	Whole larvae	0
SRR18584850	Drosophila sechellia x Drosophila simulans	United Kingdom	Whole larvae	0
SRR18584857	Drosophila sechellia x Drosophila simulans	United Kingdom	Whole larvae	0
SRR18584858	Drosophila sechellia x Drosophila simulans	United Kingdom	Whole larvae	0
SRR18584859	Drosophila sechellia x Drosophila simulans	United Kingdom	Whole larvae	0
SRR18584860	Drosophila sechellia x Drosophila simulans	United Kingdom	Whole larvae	0
SRR18584861	Drosophila sechellia x Drosophila simulans	United Kingdom	Whole larvae	0
SRR18584862	Drosophila sechellia x Drosophila simulans	United Kingdom	Whole larvae	0
SRR18584863	Drosophila sechellia x Drosophila simulans	United Kingdom	Whole larvae	0
SRR18584864	Drosophila sechellia x Drosophila simulans	United Kingdom	Whole larvae	0
SRR18584865	Drosophila sechellia x Drosophila simulans	United Kingdom	Whole larvae	0
SRR18584867	Drosophila sechellia x Drosophila simulans	United Kingdom	Whole larvae	0
SRR18584868	Drosophila sechellia x Drosophila simulans	United Kingdom	Whole larvae	0
SRR18584869	Drosophila sechellia x Drosophila simulans	United Kingdom	Fat body	0
SRR18584870	Drosophila sechellia x Drosophila simulans	United Kingdom	Hemocytes	0
SRR18584871	Drosophila sechellia x Drosophila simulans	United Kingdom	Fat body	0
SRR18584872	Drosophila sechellia x Drosophila simulans	United Kingdom	Hemocytes	0
SRR18584882	Drosophila sechellia x Drosophila simulans	United Kingdom	Fat body	0
SRR18584883	Drosophila sechellia x Drosophila simulans	United Kingdom	Hemocytes	0
SRR18584884	Drosophila sechellia x Drosophila simulans	United Kingdom	Fat body	0
SRR18584885	Drosophila sechellia x Drosophila simulans	United Kingdom	Hemocytes	0
SRR18584895	Drosophila sechellia x Drosophila simulans	United Kingdom	Fat body	0
SRR18584896	Drosophila sechellia x Drosophila simulans	United Kingdom	Hemocytes	0
SRR18584897	Drosophila sechellia x Drosophila simulans	United Kingdom	Fat body	0
SRR18584898	Drosophila sechellia x Drosophila simulans	United Kingdom	Hemocytes	0
SRR18584908	Drosophila sechellia x Drosophila simulans	United Kingdom	Fat body	0
SRR18584909	Drosophila sechellia x Drosophila simulans	United Kingdom	Hemocytes	0
SRR19627177	Drosophila suzukii	Italy	Heads	0
SRR19627178	Drosophila suzukii	Italy	Antennae	0
SRR19627179	Drosophila suzukii	Italy	Antennae	0
SRR19733310	Culex quinquefasciatus	France	mosquito	0
SRR19733311	Culex quinquefasciatus	France	mosquito	0
SRR19733312	Culex quinquefasciatus	France	mosquito	0
SRR19733313	Culex quinquefasciatus	France	mosquito	0
SRR19733314	Culex quinquefasciatus	France	mosquito	0
SRR19733315	Culex quinquefasciatus	France	mosquito	0
SRR19733316	Culex quinquefasciatus	France	mosquito	0
SRR19733317	Culex quinquefasciatus	France	mosquito	0
SRR19733318	Culex quinquefasciatus	France	mosquito	0
SRR19733319	Culex quinquefasciatus	France	mosquito	0
SRR19733320	Culex quinquefasciatus	France	mosquito	0
SRR19733321	Culex quinquefasciatus	France	mosquito	0
SRR19733322	Culex quinquefasciatus	France	mosquito	0
SRR19733323	Culex quinquefasciatus	France	mosquito	0
SRR19733324	Culex quinquefasciatus	France	mosquito	0
SRR19733325	Culex quinquefasciatus	France	mosquito	0
SRR19733326	Culex quinquefasciatus	France	mosquito	0
SRR19733327	Culex quinquefasciatus	France	mosquito	0
SRR19733328	Culex quinquefasciatus	France	mosquito	0
SRR19733329	Culex quinquefasciatus	France	mosquito	0
SRR19733330	Culex quinquefasciatus	France	mosquito	0
SRR19733331	Culex quinquefasciatus	France	mosquito	0
SRR19733332	Culex quinquefasciatus	France	mosquito	0
SRR19733333	Culex quinquefasciatus	France	mosquito	0
SRR20493024	Anopheles beklemishevi	Russia	whole body	0
SRR20493025	Anopheles labranchiae	Italy	whole body	0
SRR20493026	Anopheles maculipennis	Italy	whole body	0
SRR20493027	Anopheles messeae	Russia	whole body	0
SRR20493028	Anopheles daciae	Russia	whole body	0
SRR20493029	Anopheles daciae	Russia	whole body	0
SRR21118848	Aedes albopictus	Sweden	Larvae	0
SRR21118849	Aedes albopictus	Sweden	Larvae	0
SRR21118850	Aedes albopictus	Sweden	Larvae	0
SRR21118851	Aedes albopictus	Sweden	Larvae	0
SRR21118852	Aedes albopictus	Sweden	Larvae	0
SRR21118853	Aedes albopictus	Sweden	Larvae	0
SRR21118854	Aedes albopictus	Sweden	Larvae	0
SRR21118855	Aedes albopictus	Sweden	Larvae	0
SRR21118856	Aedes albopictus	Sweden	Larvae	0
SRR21118857	Aedes albopictus	Sweden	Larvae	0
SRR21118858	Aedes albopictus	Sweden	Larvae	0
SRR21118859	Aedes albopictus	Sweden	Larvae	0
SRR21118860	Aedes albopictus	Sweden	Larvae	0
SRR21118861	Aedes albopictus	Sweden	Larvae	0
SRR21118862	Aedes albopictus	Sweden	Larvae	0
SRR21118863	Aedes albopictus	Sweden	Larvae	0
SRR21118864	Aedes albopictus	Sweden	Larvae	0
SRR21118865	Aedes albopictus	Sweden	Larvae	0
SRR21210930	Drosophila melanogaster	United Kingdom	Whole fly	0
SRR21210931	Drosophila melanogaster	United Kingdom	Whole fly	0
SRR21210932	Drosophila melanogaster	United Kingdom	Whole fly	0
SRR21210933	Drosophila melanogaster	United Kingdom	Whole fly	0
SRR21210934	Drosophila melanogaster	United Kingdom	Whole fly	0
SRR21210935	Drosophila melanogaster	United Kingdom	Whole fly	0
SRR21210936	Drosophila melanogaster	United Kingdom	Whole fly	0
SRR21210937	Drosophila melanogaster	United Kingdom	Whole fly	0
SRR21210938	Drosophila melanogaster	United Kingdom	Whole fly	0
SRR21210939	Drosophila melanogaster	United Kingdom	Whole fly	0
SRR21210940	Drosophila melanogaster	United Kingdom	Whole fly	0
SRR21210941	Drosophila melanogaster	United Kingdom	Whole fly	0
SRR21929856	Bactrocera oleae	Greece	whole animals	0
SRR21929857	Bactrocera oleae	Greece	whole animals	0
SRR21929858	Bactrocera oleae	Greece	whole animals	0
SRR21929859	Bactrocera oleae	Greece	whole animals	0
SRR21929860	Bactrocera oleae	Greece	whole animals	0
SRR21929861	Bactrocera oleae	Greece	whole animals	0
SRR21929862	Bactrocera oleae	Greece	whole animals	0
SRR21929863	Bactrocera oleae	Greece	malphighian tubules	0
SRR21929864	Bactrocera oleae	Greece	malphighian tubules	0
SRR21929865	Bactrocera oleae	Greece	whole animals	0
SRR21929866	Bactrocera oleae	Greece	malphighian tubules	0
SRR21929867	Bactrocera oleae	Greece	malphighian tubules	0
SRR21929868	Bactrocera oleae	Greece	malphighian tubules	0
SRR21929869	Bactrocera oleae	Greece	malphighian tubules	0
SRR21929870	Bactrocera oleae	Greece	whole animals	0
SRR21929871	Bactrocera oleae	Greece	whole animals	0
SRR21929872	Bactrocera oleae	Greece	whole animals	0
SRR21929873	Bactrocera oleae	Greece	whole animals	0
SRR21929874	Bactrocera oleae	Greece	whole animals	0
SRR21929875	Bactrocera oleae	Greece	whole animals	0
SRR21929876	Bactrocera oleae	Greece	whole animals	0
SRR21929877	Bactrocera oleae	Greece	whole animals	0
SRR22586792	Anopheles coluzzii	Greece	Legs	0
SRR22586794	Anopheles coluzzii	Greece	Legs	0
SRR23269568	Drosophila melanogaster	Ukraine	full body	0
SRR23269569	Drosophila melanogaster	Spain	full body	0
SRR23269570	Drosophila melanogaster	Denmark	full body	0
SRR23269575	Drosophila melanogaster	Sweden	full body	0
SRR23269576	Drosophila melanogaster	Finland	full body	0
SRR24463193	Aedes koreicus	Italy	Whole body tissue	0
SRR24463194	Aedes koreicus	Italy	Whole body tissue	0
SRR24463195	Aedes koreicus	Italy	Whole body tissue	0
SRR24463196	Aedes koreicus	Italy	Whole body tissue	0
SRR24463197	Aedes koreicus	Italy	Whole body tissue	0
SRR24463198	Aedes koreicus	Italy	Whole body tissue	0
SRR24463199	Aedes koreicus	Italy	Whole body tissue	0
SRR24463200	Aedes koreicus	Italy	Whole body tissue	0
SRR24463201	Aedes koreicus	Italy	Whole body tissue	0
SRR24463202	Aedes koreicus	Italy	Whole body tissue	0
SRR24463203	Aedes koreicus	Italy	Whole body tissue	0
SRR24463204	Aedes koreicus	Italy	Whole body tissue	0
SRR24465438	Aedes japonicus	Italy	Whole body	0
SRR24465439	Aedes japonicus	Italy	Whole body	0
SRR24465440	Aedes japonicus	Italy	Whole body	0
SRR24465441	Aedes japonicus	Italy	Whole body	0
SRR24465442	Aedes japonicus	Italy	Whole body	0
SRR24465443	Aedes japonicus	Italy	Whole body	0
SRR24465444	Aedes japonicus	Italy	Whole body	0
SRR24465445	Aedes japonicus	Italy	Whole body	0
SRR24465446	Aedes japonicus	Italy	Whole body	0
SRR24465447	Aedes japonicus	Italy	Whole body	0
SRR24465448	Aedes japonicus	Italy	Whole body	0
SRR24465449	Aedes japonicus	Italy	Whole body	0
SRR25004045	Drosophila simulans	France	testes	0
SRR25004046	Drosophila simulans	France	testes	0
SRR25004051	Drosophila melanogaster	France	testes	0
SRR25004052	Drosophila melanogaster	France	testes	0
SRR25004057	Drosophila simulans	France	testes	0
SRR25004058	Drosophila melanogaster	France	testes	0
SRR25004059	Drosophila melanogaster	France	testes	0
SRR25243043	Aedes aegypti	Netherlands	pupae	0
SRR25243044	Aedes aegypti	Netherlands	pupae	0
SRR25243045	Aedes aegypti	Netherlands	pupae	0
SRR25243046	Aedes aegypti	Netherlands	pupae	0
SRR25243047	Aedes aegypti	Netherlands	pupae	0
SRR25243048	Aedes aegypti	Netherlands	pupae	0
SRR25869139	Drosophila melanogaster	France	ovary	0
SRR25869140	Drosophila melanogaster	France	ovary	0
SRR25869141	Drosophila melanogaster	France	ovary	0
SRR25869142	Drosophila melanogaster	France	ovary	0
SRR25869143	Drosophila melanogaster	France	ovary	0
SRR26249412	Drosophila subobscura	Portugal	Testes	0
SRR26249413	Drosophila subobscura	Portugal	Testes	0
SRR26249414	Drosophila subobscura	Portugal	Ovaries	0
SRR26249415	Drosophila subobscura	Portugal	Ovaries	0
SRR26249418	Drosophila subobscura	Portugal	Testes	0
SRR26249419	Drosophila subobscura	Portugal	Testes	0
SRR26249420	Drosophila subobscura	Portugal	Ovaries	0
SRR26249421	Drosophila subobscura	Portugal	Ovaries	0
SRR26249428	Drosophila subobscura	Portugal	Testes	0
SRR26249429	Drosophila subobscura	Portugal	Testes	0
SRR26249430	Drosophila subobscura	Portugal	Ovaries	0
SRR26249431	Drosophila subobscura	Portugal	Ovaries	0
SRR26249434	Drosophila subobscura	Portugal	Testes	0
SRR26249435	Drosophila subobscura	Portugal	Testes	0
SRR26249436	Drosophila subobscura	Portugal	Ovaries	0
SRR26249437	Drosophila subobscura	Portugal	Ovaries	0
SRR27437767	Aedes aegypti	France	whole larvae	0
SRR27437768	Aedes aegypti	France	whole larvae	0
SRR27437769	Aedes aegypti	France	whole larvae	0
SRR27437770	Aedes aegypti	France	whole larvae	0
SRR921573	Bombylius major	Germany: North Rhine-Westphalia\, Bonn\, ZFMK	missing data	0

## Sheet: Hemiptera
SRA accession	Species name	Country	Continent	Tissue	Number of matching reads (1st step)	Number of Ophiocordycipitaceae-related transcripts (2nd step)	Notes
SRR30644300	Hishimonus sellatus	China	Asia	Digestive glands	56835	7017
SRR6427068	Meimuna opalifera	Japan	Asia	fungal isolate	47558	4545	positive control
SRR17258996	Neogerris hesione	Brazil	South America	Whole individual	44650	10549
SRR9617910	Ericerus pela	China	Asia	body	30387	8484	positive control
SRR9617913	Ericerus pela	China	Asia	body	29731		positive control
SRR9617915	Ericerus pela	China	Asia	body	20829		positive control
SRR30644301	Hishimonus sellatus	China	Asia	Digestive glands	16122
SRR1176880	Kerria lacca	India	Asia	Whole organism	15883	4799	positive control
SRR1264532	Kerria lacca	missing data	missing data	whole body	13874		positive control
SRR9617911	Ericerus pela	China	Asia	body	13258		positive control
SRR1174805	Kerria lacca	India	Asia	Whole organism	10396		positive control
SRR35311982	Cosmococcus erythrinae	China	Asia	young adult female	7995	7273
SRR9617918	Ericerus pela	China	Asia	body	7627		positive control
SRR30508822	Hyalessa maculaticollis	China	Asia	bacteriome	5410	2128	positive control
SRR30508821	Hyalessa maculaticollis	China	Asia	bacteriome	4702		positive control
SRR30508820	Hyalessa maculaticollis	China	Asia	bacteriome	4607		positive control
SRR9617917	Ericerus pela	China	Asia	body	4320		positive control
SRR30644302	Hishimonus sellatus	China	Asia	Digestive glands	3687
SRR1104126	Kerria lacca	India	Asia	missing data	3383		positive control
SRR30508826	Hyalessa maculaticollis	China	Asia	bacteriome	2910		positive control
DRR525930	Megymenum gracilicorne	Japan	Asia	mid leg	2752	34
SRR9617916	Ericerus pela	China	Asia	body	2462		positive control
SRR9617907	Ericerus pela	China	Asia	body	2374		positive control
ERR4368660	Planococcus citri	missing data	missing data	missing data	2117	1
SRR30508827	Hyalessa maculaticollis	China	Asia	bacteriome	2104		positive control
SRR30508823	Hyalessa maculaticollis	China	Asia	bacteriome	1845		positive control
SRR16109749	Scaphoideus titanus	Switzerland	Europe	whole organism	1798	716	positive control
SRR19225974	Nilaparvata lugens	China	Asia	fat body	1711	6269	positive control
SRR13728356	Schlechtendalia chinensis	missing data	missing data	body	1669	1050
SRR9617912	Ericerus pela	China	Asia	body	1662		positive control
SRR30508828	Hyalessa maculaticollis	China	Asia	bacteriome	1595		positive control
SRR9617904	Ericerus pela	China	Asia	body	1569		positive control
SRR8177427	Ericerus pela	China	Asia	body	1558		positive control
ERR4368679	Planococcus citri	missing data	missing data	missing data	1510
SRR13441670	Adelphocoris suturalis	China	Asia	Insect	1422	1
DRR525931	Megymenum gracilicorne	Japan	Asia	hind leg	1409
SRR9617906	Ericerus pela	China	Asia	body	1401		positive control
DRR525929	Megymenum gracilicorne	Japan	Asia	hind leg	1349
SRR7786296	Kerria chinensis	China	Asia	Whole insect	1295	479
SRR1198669	Adelges tsugae	missing data	missing data	whole body	1257	12
DRR525932	Megymenum gracilicorne	Japan	Asia	mid leg	1254
SRR2496634	Nionia palmeri	USA	North America	whole insect	1185	116
SRR28491885	Nilaparvata muiri	China	Asia	whole body	1170	6218
SRR7467263	Bhatia hastata	China	Asia	whole insect	1162	247
SRR1259461	Diaphorina citri	missing data	missing data	whole body	1151	3
SRR13728354	Schlechtendalia chinensis	missing data	missing data	body	1139
SRR7467247	Austrotartessus sp. N. BrspCIC	Australia	Oceania	whole insect	1105	175
SRR9617908	Ericerus pela	China	Asia	body	1062		positive control
SRR19225976	Nilaparvata lugens	China	Asia	fat body	1021		positive control
SRR16109753	Scaphoideus titanus	Italy	Europe	whole organism	930		positive control
SRR30508824	Hyalessa maculaticollis	China	Asia	bacteriome	912		positive control
SRR16109752	Scaphoideus titanus	Italy	Europe	whole organism	885		positive control
SRR2496654	Acanthococcus lagerstroemiae	USA	North America	whole insect	879	157
SRR16109750	Scaphoideus titanus	Hungary	Europe	whole organism	865		positive control
SRR13728364	Schlechtendalia chinensis	missing data	missing data	body	857
SRR7786294	Kerria chinensis	China	Asia	Whole insect	849
SRR4340046	Dolycoris baccarum	China	Asia	whole body	814	7
SRR31795596	Delphacodes kuscheli	Argentina	South America	FAT BODY	805	4898	positive control
SRR9617905	Ericerus pela	China	Asia	body	777		positive control
SRR13958498	Nilaparvata lugens	China	Asia	fat body	737		positive control
SRR13728355	Schlechtendalia chinensis	missing data	missing data	body	721
SRR17901881	Sogatella furcifera	missing data	missing data	whole worm	718	5303	positive control
SRR17901882	Sogatella furcifera	missing data	missing data	whole worm	710		positive control
SRR28491888	Nilaparvata muiri	China	Asia	egg	667
SRR17901883	Sogatella furcifera	missing data	missing data	whole worm	664		positive control
SRR2051513	Ulopa reticulata	Germany	Europe	whole organism	663	0
SRR16560693	Hishimonoides sellatiformis	China	Asia	whole insect without the abdominal genital part	662	490
SRR7339787	Nilaparvata lugens	China	Asia	All body	616		positive control
SRR17901884	Sogatella furcifera	missing data	missing data	whole worm	592		positive control
SRR17901886	Sogatella furcifera	missing data	missing data	whole worm	591		positive control
SRR20936605	Sogatella furcifera	missing data	missing data	whole body	580		positive control
SRR19225975	Nilaparvata lugens	China	Asia	fat body	575		positive control
SRR17152968	Sogatella furcifera	China	Asia	Whole body	538		positive control
SRR20936609	Sogatella furcifera	missing data	missing data	whole body	517		positive control
SRR20936606	Sogatella furcifera	missing data	missing data	whole body	484		positive control
SRR20936608	Sogatella furcifera	missing data	missing data	whole body	426		positive control
SRR4294200	Sogatella furcifera	China	Asia	The whole body	409		positive control
SRR1259434	Diaphorina citri	missing data	missing data	whole body	396
SRR20936607	Sogatella furcifera	missing data	missing data	whole body	393		positive control
SRR28491887	Nilaparvata muiri	China	Asia	whole body	387
SRR16109751	Scaphoideus titanus	France	Europe	whole organism	380		positive control
SRR17152964	Sogatella furcifera	China	Asia	Whole body	370		positive control
SRR1821905	Ceroplastes cirripediformis	USA	North America	whole organism	355	85	positive control
SRR5030749	Brevicoryne brassicae	United Kingdom	Europe	Whole insects	354	0
ERR4368659	Planococcus citri	missing data	missing data	missing data	336
SRR20936610	Sogatella furcifera	missing data	missing data	whole body	335		positive control
SRR16560696	Macropsis matsumurana	China	Asia	whole insect without the abdominal genital part	333	119
SRR17152960	Sogatella furcifera	China	Asia	Whole body	330		positive control
SRR11322165	Myzus persicae	United Kingdom	Europe	Whole body	329	6
SRR17152965	Sogatella furcifera	China	Asia	Whole body	317		positive control
SRR5134713	Mollitrichosiphum yamabiwae	Taiwan	Asia	whole insect	316	2
SRR16560688	Batracomorphus sp. YHH-2021	China	Asia	whole insect without the abdominal genital part	314	233
SRR4294203	Sogatella furcifera	China	Asia	The whole body	314		positive control
SRR16560664	Frequenamia cavifrons	Brazil	South America	whole insect without the abdominal genital part	298	100
SRR17152962	Sogatella furcifera	China	Asia	Whole body	296		positive control
SRR19225955	Nilaparvata lugens	China	Asia	ovipositor	290		positive control
SRR17152969	Sogatella furcifera	China	Asia	Whole body	286		positive control
ERR4368668	Planococcus citri	missing data	missing data	missing data	283
SRR16560707	Micrutalis calva	USA	North America	whole insect without the abdominal genital part	279	198
SRR17152971	Sogatella furcifera	China	Asia	Whole body	279		positive control
SRR10199550	Myzus persicae	United Kingdom	Europe	whole body 1	278
SRR17152970	Sogatella furcifera	China	Asia	Whole body	267		positive control
SRR11658058	Sogatella furcifera	China	Asia	Total	266		positive control
SRR16560740	Athysanopsis salicis	China	Asia	whole insect without the abdominal genital part	260	126
SRR2496611	Eriosoma lanigerum	France	Europe	whole insect	260	16
SRR10389555	Aphis gossypii	China	Asia	total insect	253	7
SRR1821911	Coccus sp. AD-2014	USA	North America	whole organism	248	37
SRR16560715	Stenotortor sp. YHH-2021	China	Asia	whole insect without the abdominal genital part	246	108
SRR17152963	Sogatella furcifera	China	Asia	Whole body	245		positive control
ERR983165	Myzus cerasi	United Kingdom	Europe	missing data	243	0
SRR7786295	Kerria chinensis	China	Asia	Whole insect	242
SRR16560676	Olidiana hamularis	China	Asia	whole insect without the abdominal genital part	240	65
SRR17152967	Sogatella furcifera	China	Asia	Whole body	223		positive control
SRR8904476	Sogatella furcifera	missing data	missing data	Whole body	221		positive control
SRR17152961	Sogatella furcifera	China	Asia	Whole body	220		positive control
SRR16560669	Nephotettix nigropictus	China	Asia	whole insect without the abdominal genital part	217	86
SRR20982440	Sogatella furcifera	India	Asia	Whole body	217		positive control
SRR15711099	Metopolophium dirhodum	China	Asia	Whole body	213	24
SRR8904472	Sogatella furcifera	missing data	missing data	Whole body	210		positive control
SRR13728367	Schlechtendalia chinensis	missing data	missing data	body	207
SRR5320109	Paratachardina pseudolobata	USA	North America	Whole-Body	204	69
SRR7467259	Hishimonus rectus	China	Asia	whole insect	204	16
SRR20982442	Sogatella furcifera	India	Asia	Whole body	202		positive control
SRR17152959	Sogatella furcifera	China	Asia	Whole body	198		positive control
SRR11729958	Sogatella furcifera	China	Asia	Total	190		positive control
SRR15711091	Metopolophium dirhodum	China	Asia	Whole body	190
ERR12642421	Conomelus anceps	United Kingdom	Europe	missing data	180	2205	positive control
SRR19257395	Nilaparvata lugens	China	Asia	Hindgut	178		positive control
SRR28434351	Nilaparvata muiri	China	Asia	1st_nymph	175
SRR5134719	Aetalion reticulatum	Brazil	South America	whole insect	164	343
SRR12474157	Nilaparvata lugens	China	Asia	insect	163		positive control
SRR19257389	Nilaparvata lugens	China	Asia	Malpighian tubules	162		positive control
SRR16560716	Penthimiini gen. 1 sp. 1 YHH-2021	China	Asia	whole insect without the abdominal genital part	161	18
SRR16560724	Balala sp. YHH-2021	China	Asia	whole insect without the abdominal genital part	161	493
SRR8168313	Ericerus pela	China	Asia	body	160		positive control
SRR921560	Acanthocasuarina muellerianae	Australia	Oceania	missing data	159	41
SRR16560708	Truncatocornum parvum	China	Asia	whole insect	158	1171
SRR1646514	Kerria lacca	missing data	missing data	whole	152		positive control
SRR20982444	Sogatella furcifera	India	Asia	Whole body	151		positive control
SRR10019128	Bactericera trigonica	Israel	Asia	Adults\, nymphs\, guts	149	0
SRR17152972	Sogatella furcifera	China	Asia	Whole body	148		positive control
SRR11322166	Myzus persicae	United Kingdom	Europe	Whole body	143
SRR28434356	Nilaparvata muiri	China	Asia	adult	143
SRR5277485	Sogatella furcifera	China	Asia	The whole body	142		positive control
SRR11578398	Sogatella furcifera	China	Asia	Total	140		positive control
SRR28491886	Nilaparvata muiri	China	Asia	whole body	140
SRR5518933	Acyrthosiphon svalbardicum	Norway	Europe	whole body	139	0
SRR5134729	Lycoderes burmeisteri	Brazil	South America	whole insect	133	208
ERR983166	Myzus cerasi	United Kingdom	Europe	missing data	132
SRR16560694	Phlogotettix cyclops	China	Asia	whole insect without the abdominal genital part	132	88
SRR17152973	Sogatella furcifera	China	Asia	Whole body	131		positive control
SRR28434363	Nilaparvata muiri	China	Asia	4th_nymph	130
SRR10605392	Nilaparvata lugens	China	Asia	insect body	129		positive control
SRR2496663	Paratachardina pseudolobata	USA	North America	whole insect	129
SRR20982436	Sogatella furcifera	India	Asia	Whole body	126		positive control
SRR28434350	Nilaparvata muiri	China	Asia	2nd_nymph	120
SRR22822773	Diaphorina citri	China	Asia	gut	119
SRR5252938	Apolygus lucorum	missing data	missing data	fat body	119	0
SRR7467245	Mileewa sp. MispCIC	China	Asia	whole insect	115	8
SRR5252934	Apolygus lucorum	missing data	missing data	fat body	114
SRR1821892	Aclerda sp. AD-2014	USA	North America	whole organism	113	8
SRR8904475	Sogatella furcifera	missing data	missing data	Whole body	113		positive control
SRR10915942	Diaphorina citri	China	Asia	Whole insect	112
SRR1259432	Diaphorina citri	missing data	missing data	whole body	112
SRR8904474	Sogatella furcifera	missing data	missing data	Whole body	112		positive control
SRR10915941	Diaphorina citri	China	Asia	Whole insect	111
SRR20982443	Sogatella furcifera	India	Asia	Whole body	111		positive control
SRR27842851	Nilaparvata lugens	China	Asia	egg	109		positive control
SRR16560699	Mileewa jianzhuensis	China	Asia	whole insect without the abdominal genital part	107	89
SRR13728369	Schlechtendalia chinensis	missing data	missing data	body	105
SRR20982441	Sogatella furcifera	India	Asia	Whole body	105		positive control
SRR17179553	Nilaparvata lugens	China	Asia	The fourth instar nymph	99		positive control
SRR20982438	Sogatella furcifera	India	Asia	Whole body	99		positive control
SRR28434349	Nilaparvata muiri	China	Asia	3rd_nymph	99
SRR8904477	Sogatella furcifera	missing data	missing data	Whole body	97		positive control
ERR16043890	Ricania japonica	Bulgaria	Europe	Whole organism	97	1409	positive control
SRR16560718	Roxasellana stellata	China	Asia	whole insect without the abdominal genital part	95	13
SRR10915940	Diaphorina citri	China	Asia	Whole insect	94
SRR14147742	Sogatella furcifera	China	Asia	Total	94		positive control
SRR5252930	Apolygus lucorum	missing data	missing data	fat body	94
SRR6432780	Bemisia tabaci	France	Europe	Whole Body	94	0
SRR16560736	Scaphotettix striatus	China	Asia	whole insect without the abdominal genital part	93	0
ERR4368675	Planococcus citri	missing data	missing data	missing data	92
SRR16560662	Darthula hardwickii	China	Asia	whole insect	91	42	positive control
SRR30508825	Hyalessa maculaticollis	China	Asia	bacteriome	91		positive control
SRR5277484	Sogatella furcifera	China	Asia	The whole body	91		positive control
SRR2496638	Macropsis decisa	USA	North America	whole insect	89	0
SRR13728368	Schlechtendalia chinensis	missing data	missing data	body	87
SRR5252943	Apolygus lucorum	missing data	missing data	fat body	86
SRR8904473	Sogatella furcifera	missing data	missing data	Whole body	86		positive control
SRR16560678	Ledra sp. YHH-2021	China	Asia	whole insect without a wing and three legs on the same side	83	54
SRR20982437	Sogatella furcifera	India	Asia	Whole body	83		positive control
SRR5642368	Rhopalosiphum padi	China	Asia	whole body	83	3
SRR6432786	Bemisia tabaci	France	Europe	Whole Body	83
SRR27446527	Semiaphis heraclei	China	Asia	Whole body	82	2
SRR17152966	Sogatella furcifera	China	Asia	Whole body	79		positive control
SRR19225948	Nilaparvata lugens	China	Asia	cuticular	79		positive control
ERR983168	Myzus cerasi	United Kingdom	Europe	missing data	78
SRR9945310	Schizaphis graminum	China	Asia	whole body	78	5
ERR2239829	Myzus cerasi	United Kingdom	Europe	missing data	77
SRR921622	Nilaparvata lugens	Switzerland	Europe	missing data	77		positive control
ERR10751845	Hemiptera sp. BOLD:AAD6955	missing data	missing data	missing data	76	not evaluated (undefined species)
SRR5642366	Sitobion avenae	China	Asia	Whole body	76	2
SRR7943171	Nephotettix cincticeps	China	Asia	body	76	0	negative control
SRR16560667	Nacolus tuberculatus	China	Asia	whole insect without the abdominal genital part	75	0
SRR7467250	Dorydiella kansana	USA	North America	whole insect	74	10
SRR7467254	Jikradia olitoria	USA	North America	whole insect	74	9
SRR16560691	Drabescoides nuchalis	China	Asia	whole insect without the abdominal genital part	73	9
SRR16560732	Thagriini sp. YHH-2021	China	Asia	whole insect without the abdominal genital part	73	19
SRR16560675	Drabescus henanensis	China	Asia	whole insect without the abdominal genital part	72	41
SRR2051480	Daktulosphaira vitifoliae	France	Europe	whole organism	72	4
SRR5137141	Stenopirates sp. YW-2016	China	Asia	larva\, the head and thorax of adults	71	4
SRR4384533	Aphis gossypii	missing data	missing data	whole	70
SRR13958482	Nilaparvata lugens	China	Asia	integument	69		positive control
SRR4366847	Aphis gossypii	missing data	missing data	whole	69
SRR16560701	Scaphoideus albomaculatus	China	Asia	whole insect without the abdominal genital part	68	13
SRR1384502	Bactericera cockerelli	missing data	missing data	whole body	67	0
SRR1384503	Bactericera cockerelli	missing data	missing data	whole body	67
SRR17258978	Hydrometra stagnorum	Brazil	South America	Whole individual	67	67
SRR5252935	Apolygus lucorum	missing data	missing data	midgut	66
ERR4368676	Planococcus citri	missing data	missing data	missing data	65
SRR2051504	Metcalfa pruinosa	Italy	Europe	whole organism	65	668	positive control
SRR15711105	Metopolophium dirhodum	China	Asia	Whole body	63
SRR3348966	Yemma signatus	missing data	missing data	antennae	62	0
SRR6821692	Myzus persicae	United Kingdom	Europe	Whole insect	62
SRR1821960	Psyllopsis fraxinicola	United Kingdom	Europe	whole organism	61	0
SRR21041006	Adelphocoris suturalis	China	Asia	muscle	59
ERR2238994	Myzus persicae	United Kingdom	Europe	missing data	58
ERR983159	Rhopalosiphum padi	United Kingdom	Europe	missing data	57
SRR16560730	Hishimonus phycitis	China	Asia	whole insect without the abdominal genital part	57	23	positive control/threshold
ERR2238995	Myzus persicae	United Kingdom	Europe	missing data	56
ERR983160	Rhopalosiphum padi	United Kingdom	Europe	missing data	56
SRR17258979	Limnogonus aduncus	Brazil	South America	Whole individual	55	11
SRR27446528	Semiaphis heraclei	China	Asia	Whole body	55
SRR1365649	Bactericera cockerelli	missing data	missing data	whole body	54
SRR19225964	Nilaparvata lugens	China	Asia	antenna	54		positive control
SRR5252945	Apolygus lucorum	missing data	missing data	midgut	54
ERR2239827	Myzus cerasi	United Kingdom	Europe	missing data	53
ERR4310230	Macrosiphum euphorbiae	missing data	missing data	missing data	53	0
ERR4317541	Macrosiphum euphorbiae	missing data	missing data	missing data	53
ERR4332005	Macrosiphum euphorbiae	missing data	missing data	missing data	53
SRR10538971	Daktulosphaira vitifoliae	missing data	missing data	whole insect	53
SRR6370730	Nilaparvata lugens	China	Asia	total body	53		positive control
ERR4310167	Macrosiphum euphorbiae	missing data	missing data	missing data	52
SRR20982439	Sogatella furcifera	India	Asia	Whole body	52		positive control
SRR28434362	Nilaparvata muiri	China	Asia	5th_nymph	52
SRR12488522	Stephanitis nashi	China	Asia	antennae	51	1
SRR16560674	Phlogothamnus fanjingshanensis	China	Asia	whole insect without the abdominal genital part	51	26
SRR15312429	Sogatella furcifera	missing data	missing data	whole body	50		positive control
SRR16560666	Momoria menisica	Brazil	South America	whole insect without the abdominal genital part	50	19
SRR1696024	Ericerus pela	missing data	missing data	insect whole body	49		positive control
SRR4176853	Graphocephala coccinea	USA	North America	whole body	49	54
ERR2238996	Myzus persicae	United Kingdom	Europe	missing data	48
SRR15711100	Metopolophium dirhodum	China	Asia	Whole body	48
ERR2238993	Myzus persicae	United Kingdom	Europe	missing data	47
SRR10538963	Daktulosphaira vitifoliae	missing data	missing data	whole insect	47
SRR7101162	Subpsaltria yangi	China	Asia	Antenna	47	45	positive control
SRR8526512	Oxycarenus laetus	India	Asia	Whole Insect	47	0
SRR27026671	Ricania simulans	Turkey	Asia	Nimph early Whole body	46	35
SRR5252940	Apolygus lucorum	missing data	missing data	midgut	46
SRR5273019	Subpsaltria yangi	China	Asia	midgut	46		positive control
SRR5320108	Paratachardina pseudolobata	USA	North America	Whole-Body	46
ERR2239830	Myzus cerasi	United Kingdom	Europe	missing data	45
SRR16560717	Mesargus sp. YHH-2021	China	Asia	whole insect without the abdominal genital part	45	8
SRR1821937	Mapuchea sp. AD-2014	Chile	South America	whole organism	45	20
SRR7467243	Eusarima sp. N. ISSspISS	China	Asia	whole insect	45	69
ERR983161	Rhopalosiphum padi	United Kingdom	Europe	missing data	44
SRR19257392	Nilaparvata lugens	China	Asia	Midgut	44		positive control
SRR22822771	Diaphorina citri	China	Asia	gut	44
SRR28434359	Nilaparvata muiri	China	Asia	adult	44
SRR5133459	Rhopalosiphum padi	China	Asia	bodies (without nymphs)	44
SRR5252931	Apolygus lucorum	missing data	missing data	midgut	44
SRR28434352	Nilaparvata muiri	China	Asia	egg	43
SRR7467242	Pedionis garuda	China	Asia	whole insect	43	2
SRR7657830	Phenacoccus solenopsis	missing data	missing data	Whole body	43	1
SRR16560681	Paradorydium reflexanum	China	Asia	whole insect without the abdominal genital part	42	26
SRR8501354	Sitobion avenae	uncalculated	uncalculated	whole body	42
SRR5320110	Paratachardina pseudolobata	USA	North America	Whole-Body	41
SRR13728351	Schlechtendalia chinensis	missing data	missing data	body	40
SRR31077070	Orius strigicollis	China	Asia	individuls	40	0
SRR5320107	Paratachardina pseudolobata	USA	North America	Whole-Body	40
SRR6432772	Bemisia tabaci	France	Europe	Whole Body	40
ERR2239831	Myzus cerasi	United Kingdom	Europe	missing data	39
SRR11637885	Recilia dorsalis	China	Asia	Total	38	36
SRR22822772	Diaphorina citri	China	Asia	gut	38
SRR22822775	Diaphorina citri	China	Asia	gut	38
SRR22822776	Diaphorina citri	China	Asia	gut	38
SRR27446529	Semiaphis heraclei	China	Asia	Whole body	37
SRR31077057	Orius strigicollis	China	Asia	individuls	37
SRR8501356	Sitobion avenae	uncalculated	uncalculated	whole body	37
ERR4310256	Macrosiphum euphorbiae	missing data	missing data	missing data	36
ERR4317633	Macrosiphum euphorbiae	missing data	missing data	missing data	36
ERR4372684	Macrosiphum euphorbiae	missing data	missing data	missing data	36
ERR4390299	Macrosiphum euphorbiae	missing data	missing data	missing data	36
SRR22822774	Diaphorina citri	China	Asia	gut	36
SRR28434353	Nilaparvata muiri	China	Asia	adult	35
SRR19225945	Nilaparvata lugens	China	Asia	ovary	34		positive control
SRR21041007	Adelphocoris suturalis	China	Asia	muscle	34
SRR2496633	Microcentrus caryae	USA	North America	whole insect	34	3
SRR32201110	Illinoia liriodendri	USA	North America	body	34	1
SRR6821684	Myzus persicae	United Kingdom	Europe	Whole insect	34
SRR9617901	Ericerus pela	China	Asia	body	34		positive control
ERR983185	Myzus persicae	United Kingdom	Europe	missing data	33
SRR21041021	Adelphocoris suturalis	China	Asia	muscle	33
SRR5253013	Adelphocoris suturalis	missing data	missing data	fat body	33
DRR525943	Megymenum gracilicorne	Japan	Asia	hind leg	32
DRR525946	Megymenum gracilicorne	Japan	Asia	mid leg	32
SRR10389558	Aphis gossypii	China	Asia	total insect	32
SRR14224867	Watara sudra	China	Asia	All body	32	0
SRR1821928	Ladella sp. AD-2014	USA	North America	whole organism	32	111
SRR6821693	Myzus persicae	United Kingdom	Europe	Whole insect	32
SRR7101161	Subpsaltria yangi	China	Asia	Antenna	32		positive control
ERR4310166	Macrosiphum euphorbiae	missing data	missing data	missing data	31
SRR11322163	Myzus persicae	United Kingdom	Europe	Whole body	31
SRR15312416	Sogatella furcifera	missing data	missing data	whole body	31		positive control
SRR16560722	Stirellus sp. YHH-2021	China	Asia	whole insect	31	16
SRR16560725	Destinoides conspicuus	China	Asia	whole insect	31	152
SRR5462326	Dactylopius coccus	missing data	missing data	Whole insect	31	16
SRR7467264	Signoretia mishmiensis	China	Asia	whole insect	31	8
ERR4368665	Planococcus citri	missing data	missing data	missing data	30
DRR525938	Megymenum gracilicorne	Japan	Asia	mid leg	29
SRR31077069	Orius strigicollis	China	Asia	individuls	29
SRR5134718	Tettigometra bipunctata	China	Asia	whole insect	29	0
SRR7101163	Subpsaltria yangi	China	Asia	Antenna	29		positive control
SRR8501355	Sitobion avenae	uncalculated	uncalculated	whole body	29
DRR525937	Megymenum gracilicorne	Japan	Asia	hind leg	27
ERR7012629	Orius laevigatus	missing data	missing data	missing data	27	1
SRR5644065	Nilaparvata lugens	China	Asia	salivary glands	27		positive control
ERR4368664	Planococcus citri	missing data	missing data	missing data	26
ERR983163	Rhopalosiphum padi	United Kingdom	Europe	missing data	26
SRR11322164	Myzus persicae	United Kingdom	Europe	Whole body	26
SRR14000439	Sitobion avenae	China	Asia	body	26
SRR15312403	Sogatella furcifera	missing data	missing data	whole body	26		positive control
SRR15312428	Sogatella furcifera	missing data	missing data	whole body	26		positive control
SRR5270445	Delphacodes kuscheli	Argentina	South America	Whole insect	26		positive control
ERR2239069	Myzus persicae	United Kingdom	Europe	missing data	25
SRR5134707	Adelges sp. AdspAD	Canada	North America	whole insect	25	0
SRR6821694	Myzus persicae	United Kingdom	Europe	Whole insect	25
SRR9617914	Ericerus pela	China	Asia	body	25		positive control
ERR983175	Myzus persicae	United Kingdom	Europe	missing data	24
ERR983176	Myzus persicae	United Kingdom	Europe	missing data	24
SRR13221502	Diaphorina citri	China	Asia	whole body	24
SRR16483176	Piezodorus guildinii	Uruguay	South America	Hole body	24	1
SRR20083780	Diaphorina citri	China	Asia	Whole body	24
SRR21041020	Adelphocoris suturalis	China	Asia	muscle	24
SRR5133472	Rhopalosiphum padi	China	Asia	bodies (without nymphs)	24
SRR5253008	Adelphocoris suturalis	missing data	missing data	fat body	24
SRR7657831	Phenacoccus solenopsis	missing data	missing data	Whole body	24
SRR8501357	Sitobion avenae	uncalculated	uncalculated	whole body	24
SRR965347	Macrosiphum euphorbiae	uncalculated	uncalculated	missing data	24
ERR2239070	Myzus persicae	United Kingdom	Europe	missing data	23
SRR12975753	Megoura crassicauda	China	Asia	antennae	23	0
SRR15711102	Metopolophium dirhodum	China	Asia	Whole body	23
SRR15711104	Metopolophium dirhodum	China	Asia	Whole body	23
SRR17258994	Microvelia paludicola	French Guiana	South America	Whole individual	23	1
SRR27026670	Ricania simulans	Turkey	Asia	Nimph late Whole body	23
DRR525935	Megymenum gracilicorne	Japan	Asia	hind leg	22
SRR15312422	Sogatella furcifera	missing data	missing data	whole body	22		positive control
SRR15312431	Sogatella furcifera	missing data	missing data	whole body	22		positive control
SRR21041016	Adelphocoris suturalis	China	Asia	muscle	22
SRR21041019	Adelphocoris suturalis	China	Asia	muscle	22
SRR22197770	Peregrinus maidis	USA	North America	whole body	22	0
SRR31451009	Dyspersa apicalis	Finland	Europe	Whole body	22	7
SRR5253004	Adelphocoris suturalis	missing data	missing data	fat body	22
SRR6965165	Diaphorina citri	China	Asia	antennae	22
SRR7101166	Subpsaltria yangi	China	Asia	Antenna	22		positive control
ERR4310270	Macrosiphum euphorbiae	missing data	missing data	missing data	21
ERR4317564	Macrosiphum euphorbiae	missing data	missing data	missing data	21
ERR4372683	Macrosiphum euphorbiae	missing data	missing data	missing data	21
ERR983174	Myzus persicae	United Kingdom	Europe	missing data	21
SRR14000451	Sitobion avenae	China	Asia	body	21
SRR15312408	Sogatella furcifera	missing data	missing data	whole body	21		positive control
SRR15312427	Sogatella furcifera	missing data	missing data	whole body	21		positive control
SRR16560737	Neurotettix horishanus	China	Asia	whole insect without the abdominal genital part	21	0
SRR16972545	Sogatella furcifera	China	Asia	whole body	21		positive control
SRR2980521	Dialeurodes citri	China	Asia	All the body	21	0
SRR5010608	Bemisia tabaci	United Kingdom	Europe	Whole insects	21
SRR5270447	Delphacodes kuscheli	Argentina	South America	Whole insect	21		positive control
SRR965348	Macrosiphum euphorbiae	uncalculated	uncalculated	missing data	21
DRR525944	Megymenum gracilicorne	Japan	Asia	mid leg	20
SRR13481191	Sogatella furcifera	missing data	missing data	whole insect	20		positive control
SRR13481234	Sogatella furcifera	missing data	missing data	whole insect	20		positive control
SRR15711103	Metopolophium dirhodum	China	Asia	Whole body	20
SRR1821973	Megatibicen dorsatus	USA	North America	whole organism	20	0
SRR27026673	Ricania simulans	Turkey	Asia	Whole body	20
SRR5980154	Sogatella furcifera	China	Asia	whole body	20		positive control
DRR525934	Megymenum gracilicorne	Japan	Asia	mid leg	19
DRR525940	Megymenum gracilicorne	Japan	Asia	mid leg	19
ERR2239071	Myzus persicae	United Kingdom	Europe	missing data	19
ERR4368678	Planococcus citri	missing data	missing data	missing data	19
SRR10411567	Apolygus lucorum	China	Asia	different	19
SRR13259254	Notonecta chinensis	China	Asia	individual	19
SRR13391745	Megoura crassicauda	China	Asia	Adult worm	19
SRR13728349	Schlechtendalia chinensis	missing data	missing data	body	19
SRR15312434	Sogatella furcifera	missing data	missing data	whole body	19		positive control
SRR15711106	Metopolophium dirhodum	China	Asia	Whole body	19
ERR983173	Myzus persicae	United Kingdom	Europe	missing data	18
SRR13481198	Sogatella furcifera	missing data	missing data	whole insect	18		positive control
SRR13493647	Nilaparvata lugens	China	Asia	brain	18		positive control
SRR13913968	Sitobion miscanthi	China	Asia	whole body	18
SRR21041014	Adelphocoris suturalis	China	Asia	muscle	18
SRR5253001	Adelphocoris suturalis	missing data	missing data	midgut	18
SRR5253015	Adelphocoris suturalis	missing data	missing data	midgut	18
SRR5270446	Delphacodes kuscheli	Argentina	South America	Whole insect	18		positive control
SRR6965173	Diaphorina citri	China	Asia	female antennae	18
SRR9852485	Nezara viridula	Greece	Europe	Midgut-M3	18
ERR983167	Myzus cerasi	United Kingdom	Europe	missing data	17
ERR983188	Myzus persicae	United Kingdom	Europe	missing data	17
SRR10411568	Apolygus lucorum	China	Asia	different	17
SRR12975752	Megoura crassicauda	China	Asia	antennae	17
SRR14000446	Sitobion avenae	China	Asia	body	17
SRR15312425	Sogatella furcifera	missing data	missing data	whole body	17		positive control
SRR16972546	Sogatella furcifera	China	Asia	whole body	17		positive control
SRR27446524	Semiaphis heraclei	China	Asia	Whole body	17
SRR28434354	Nilaparvata muiri	China	Asia	adult	17
SRR5010202	Gergithus sp. YW-2016	China	Asia	Head and Thorax	17
SRR6821689	Myzus persicae	United Kingdom	Europe	Whole insect	17
SRR7101164	Subpsaltria yangi	China	Asia	Antenna	17		positive control
SRR7101165	Subpsaltria yangi	China	Asia	Antenna	17		positive control
SRR9617903	Ericerus pela	China	Asia	body	17		positive control
SRR9852477	Nezara viridula	Greece	Europe	Midgut-M2	17
DRR525948	Megymenum gracilicorne	Japan	Asia	mid leg	16
ERR2239006	Myzus persicae	United Kingdom	Europe	missing data	16
ERR2239008	Myzus persicae	United Kingdom	Europe	missing data	16
ERR2860552	Gerris buenoi	missing data	missing data	missing data	16
SRR15312420	Sogatella furcifera	missing data	missing data	whole body	16
SRR16560702	Macrosteles quadrimaculatus	China	Asia	whole insect without the abdominal genital part	16		negative control
SRR24893070	Aphis glycines	uncalculated	uncalculated	body	16
SRR24893751	Aphis glycines	uncalculated	uncalculated	body	16
SRR8183175	Ericerus pela	China	Asia	body	16		positive control
SRR965344	Macrosiphum euphorbiae	uncalculated	uncalculated	missing data	16
DRR525936	Megymenum gracilicorne	Japan	Asia	mid leg	15
DRR525945	Megymenum gracilicorne	Japan	Asia	hind leg	15
ERR2239007	Myzus persicae	United Kingdom	Europe	missing data	15
ERR2239072	Myzus persicae	United Kingdom	Europe	missing data	15
SRR13221503	Diaphorina citri	China	Asia	whole body	15
SRR13221504	Diaphorina citri	China	Asia	whole body	15
SRR15312421	Sogatella furcifera	missing data	missing data	whole body	15		positive control
SRR15711101	Metopolophium dirhodum	China	Asia	Whole body	15
SRR2496610	Chaitophorus leucomelas	France	Europe	whole insect	15
SRR27590589	Coridius chinensis	China	Asia	whole worm	15
SRR5373698	Sitobion avenae	uncalculated	uncalculated	Whole body (Alate)	15
ERR2239005	Myzus persicae	United Kingdom	Europe	missing data	14
ERR2239032	Myzus persicae	United Kingdom	Europe	missing data	14
SRR10199529	Myzus persicae nicotianae	Zimbabwe	Africa	whole body 8	14
SRR13481195	Sogatella furcifera	missing data	missing data	whole insect	14		positive control
SRR13481201	Sogatella furcifera	missing data	missing data	whole insect	14		positive control
SRR15312423	Sogatella furcifera	missing data	missing data	whole body	14		positive control
SRR15312433	Sogatella furcifera	missing data	missing data	whole body	14		positive control
SRR16972547	Sogatella furcifera	China	Asia	whole body	14		positive control
SRR16972550	Sogatella furcifera	China	Asia	whole body	14		positive control
SRR1821891	Acanalonia conica	USA	North America	whole organism	14		positive control
SRR19225968	Nilaparvata lugens	China	Asia	testis	14		positive control
SRR19351350	Laodelphax striatellus	China	Asia	whole body	14		positive control
SRR31451013	Trioza anthrisci	United Kingdom	Europe	Whole body	14
SRR8189327	Nilaparvata lugens	China	Asia	Leg	14		positive control
SRR8501358	Sitobion avenae	uncalculated	uncalculated	whole body	14
ERR2238998	Myzus persicae	United Kingdom	Europe	missing data	13
ERR2239029	Myzus persicae	United Kingdom	Europe	missing data	13
SRR10199530	Myzus persicae nicotianae	Greece	Europe	whole body 7	13
SRR10389547	Aphis gossypii	China	Asia	total insect	13
SRR13481189	Sogatella furcifera	missing data	missing data	whole insect	13		positive control
SRR19915182	Bagrada hilaris	USA	North America	egg mass	13
SRR21041011	Adelphocoris suturalis	China	Asia	muscle	13
SRR22197768	Peregrinus maidis	USA	North America	whole body	13
SRR22197772	Peregrinus maidis	USA	North America	whole body	13
SRR2496665	Hevaheva sp. KJ-2015	USA	North America	whole insect	13
SRR27590588	Coridius chinensis	China	Asia	whole worm	13
SRR4176855	Graphocephala coccinea	USA	North America	whole body	13
SRR9617909	Ericerus pela	China	Asia	body	13		positive control
DRR525933	Megymenum gracilicorne	Japan	Asia	hind leg	12
ERR2238999	Myzus persicae	United Kingdom	Europe	missing data	12
ERR2239030	Myzus persicae	United Kingdom	Europe	missing data	12
ERR2239031	Myzus persicae	United Kingdom	Europe	missing data	12
ERR2239058	Myzus persicae	United Kingdom	Europe	missing data	12
ERR2239828	Myzus cerasi	United Kingdom	Europe	missing data	12
SRR10411570	Apolygus lucorum	China	Asia	different	12
SRR12975751	Megoura crassicauda	China	Asia	antennae	12
SRR13481197	Sogatella furcifera	missing data	missing data	whole insect	12		positive control
SRR13481233	Sogatella furcifera	missing data	missing data	whole insect	12		positive control
SRR18046885	Exitianus capicola	Iraq	Asia	full	12
SRR2028037	Cimex lectularius	USA	North America	Whole_insect	12
SRR21011512	Nilaparvata lugens	China	Asia	whole body	12		positive control
SRR21041005	Adelphocoris suturalis	China	Asia	muscle	12
SRR2174325	Bemisia tabaci	Greece	Europe	Whole body	12
SRR22197769	Peregrinus maidis	USA	North America	whole body	12
SRR2559363	Tamalia coweni	USA	North America	whole body	12
SRR3990921	Sogatella furcifera	China	Asia	Whole body	12		positive control
SRR3990981	Sogatella furcifera	China	Asia	Whole body	12		positive control
SRR3990986	Sogatella furcifera	China	Asia	Whole body	12		positive control
SRR5137193	Neuroctenus hainanensis	China	Asia	head and thorax of adults	12
SRR6432776	Bemisia tabaci	France	Europe	Whole Body	12
SRR9852474	Nezara viridula	Greece	Europe	Carcass	12
DRR525939	Megymenum gracilicorne	Japan	Asia	hind leg	11
ERR2238945	Rhopalosiphum padi	United Kingdom	Europe	missing data	11
ERR2239028	Myzus persicae	United Kingdom	Europe	missing data	11
ERR2239059	Myzus persicae	United Kingdom	Europe	missing data	11
ERR983170	Myzus cerasi	United Kingdom	Europe	missing data	11
ERR983172	Myzus persicae	United Kingdom	Europe	missing data	11
ERR983187	Myzus persicae	United Kingdom	Europe	missing data	11
SRR13221500	Diaphorina citri	China	Asia	whole body	11
SRR13327229	Helopeltis bradyi	Indonesia	Asia	Antennae	11
SRR13481187	Sogatella furcifera	missing data	missing data	whole insect	11		positive control
SRR13481196	Sogatella furcifera	missing data	missing data	whole insect	11		positive control
SRR13728347	Schlechtendalia chinensis	missing data	missing data	body	11
SRR15312419	Sogatella furcifera	missing data	missing data	whole body	11		positive control
SRR15312432	Sogatella furcifera	missing data	missing data	whole body	11		positive control
SRR18079766	Neotoxoptera formosana	China	Asia	whole female adult	11
SRR2051481	Diaphorina citri	USA	North America	whole organism	11
SRR21041004	Adelphocoris suturalis	China	Asia	muscle	11
SRR22197771	Peregrinus maidis	USA	North America	whole body	11
SRR27446526	Semiaphis heraclei	China	Asia	Whole body	11
SRR5134708	Hackeriella veitchi	Australia	Oceania	whole insect	11
SRR5320111	Paratachardina pseudolobata	USA	North America	Whole-Body	11
SRR6821690	Myzus persicae	United Kingdom	Europe	Whole insect	11
SRR7943162	Nephotettix cincticeps	China	Asia	body	11		negative control
SRR9127897	Cacopsylla chinensis	missing data	missing data	head	11
SRR956606	Macrosiphum euphorbiae	uncalculated	uncalculated	missing data	11
SRR965345	Macrosiphum euphorbiae	uncalculated	uncalculated	missing data	11
SRR9852471	Nezara viridula	Greece	Europe	Midgut-M1	11
DRR525960	Megymenum gracilicorne	Japan	Asia	hind leg	10
ERR2238975	Myzus persicae	United Kingdom	Europe	missing data	10
ERR2238976	Myzus persicae	United Kingdom	Europe	missing data	10
ERR2239000	Myzus persicae	United Kingdom	Europe	missing data	10
ERR2239044	Myzus persicae	United Kingdom	Europe	missing data	10
ERR4310165	Macrosiphum euphorbiae	missing data	missing data	missing data	10
ERR983182	Myzus persicae	United Kingdom	Europe	missing data	10
ERR983186	Myzus persicae	United Kingdom	Europe	missing data	10
SRR10538970	Daktulosphaira vitifoliae	missing data	missing data	whole insect	10
SRR13481200	Sogatella furcifera	missing data	missing data	whole insect	10		positive control
SRR14000443	Sitobion avenae	China	Asia	body	10
SRR15312407	Sogatella furcifera	missing data	missing data	whole body	10		positive control
SRR15312430	Sogatella furcifera	missing data	missing data	whole body	10		positive control
SRR16046961	Slavum lentiscoides	Uzbekistan	Asia	whole body	10
SRR18473487	Sitobion miscanthi	China	Asia	aphid body	10
SRR21041013	Adelphocoris suturalis	China	Asia	muscle	10
SRR21041017	Adelphocoris suturalis	China	Asia	muscle	10
SRR28434361	Nilaparvata muiri	China	Asia	adult	10
SRR4020606	Sogatella furcifera	China	Asia	whole body	10		positive control
SRR5320105	Paratachardina pseudolobata	USA	North America	Whole-Body	10
SRR6821687	Myzus persicae	United Kingdom	Europe	Whole insect	10
SRR9852484	Nezara viridula	Greece	Europe	Midgut-M3	10
ERR2238973	Myzus persicae	United Kingdom	Europe	missing data	9
ERR2238974	Myzus persicae	United Kingdom	Europe	missing data	9
ERR2238981	Myzus persicae	United Kingdom	Europe	missing data	9
ERR2238997	Myzus persicae	United Kingdom	Europe	missing data	9
ERR2239027	Myzus persicae	United Kingdom	Europe	missing data	9
ERR2860570	Mesovelia mulsanti	missing data	missing data	missing data	9
ERR983164	Rhopalosiphum padi	United Kingdom	Europe	missing data	9
ERR9966683	Myzus persicae	France	Europe	missing data	9
SRR12975748	Megoura crassicauda	China	Asia	legs	9
SRR13481190	Sogatella furcifera	missing data	missing data	whole insect	9		positive control
SRR15312418	Sogatella furcifera	missing data	missing data	whole body	9		positive control
SRR16972543	Sogatella furcifera	China	Asia	whole body	9		positive control
SRR17062665	Sogatella furcifera	China	Asia	whole body	9		positive control
SRR21041018	Adelphocoris suturalis	China	Asia	muscle	9
SRR2496658	Monophlebulus sp. KJ-2015	Australia	Oceania	whole insect	9
SRR25033694	Schizaphis graminum	USA	North America	whole body	9
SRR3883370	Corythucha ciliata	China	Asia	whole body	9
SRR5253000	Adelphocoris suturalis	missing data	missing data	fat body	9
SRR5253010	Adelphocoris suturalis	missing data	missing data	midgut	9
SRR5858023	Podisus maculiventris	USA	North America	whole insects	9
SRR6432783	Bemisia tabaci	France	Europe	Whole Body	9
SRR8173537	Ericerus pela	China	Asia	body	9		positive control
SRR9617902	Ericerus pela	China	Asia	body	9		positive control
DRR191465	Nephotettix cincticeps	Japan	Asia	whole body	8		negative control
ERR2238980	Myzus persicae	United Kingdom	Europe	missing data	8
ERR2239026	Myzus persicae	United Kingdom	Europe	missing data	8
ERR2239041	Myzus persicae	United Kingdom	Europe	missing data	8
ERR2239049	Myzus persicae	United Kingdom	Europe	missing data	8
ERR4310193	Macrosiphum euphorbiae	missing data	missing data	missing data	8
ERR4310200	Macrosiphum euphorbiae	missing data	missing data	missing data	8
SRR10389557	Aphis gossypii	China	Asia	total insect	8
SRR10538968	Daktulosphaira vitifoliae	missing data	missing data	whole insect	8
SRR11322157	Myzus persicae	United Kingdom	Europe	Whole body	8
SRR11322167	Myzus persicae	United Kingdom	Europe	Whole body	8
SRR12975749	Megoura crassicauda	China	Asia	legs	8
SRR13481203	Sogatella furcifera	missing data	missing data	whole insect	8		positive control
SRR21041008	Adelphocoris suturalis	China	Asia	muscle	8
SRR2496616	Anoecia corni	Canada	North America	whole insect	8
SRR2496668	Chamaepsylla hartigii	United Kingdom	Europe	whole insect	8
SRR26067560	Coronaproctus castanopsis	China	Asia	whole body	8
SRR3990923	Sogatella furcifera	China	Asia	Whole body	8		positive control
SRR5320106	Paratachardina pseudolobata	USA	North America	Whole-Body	8
SRR6078601	Melanaphis sacchari	USA	North America	Whole body	8
SRR6821683	Myzus persicae	United Kingdom	Europe	Whole insect	8
DRR048588	Planococcus kraunhiae	missing data	missing data	missing data	7
DRR525950	Megymenum gracilicorne	Japan	Asia	mid leg	7
DRR525958	Megymenum gracilicorne	Japan	Asia	hind leg	7
ERR2238947	Rhopalosiphum padi	United Kingdom	Europe	missing data	7
ERR2238982	Myzus persicae	United Kingdom	Europe	missing data	7
ERR2238983	Myzus persicae	United Kingdom	Europe	missing data	7
ERR2239017	Myzus persicae	United Kingdom	Europe	missing data	7
ERR2239057	Myzus persicae	United Kingdom	Europe	missing data	7
ERR2239826	Myzus cerasi	United Kingdom	Europe	missing data	7
ERR4310272	Macrosiphum euphorbiae	missing data	missing data	missing data	7
ERR4317745	Macrosiphum euphorbiae	missing data	missing data	missing data	7
ERR4372693	Macrosiphum euphorbiae	missing data	missing data	missing data	7
ERR4390297	Macrosiphum euphorbiae	missing data	missing data	missing data	7
SRR10090677	Nilaparvata lugens	China	Asia	gut	7		positive control
SRR10090682	Laodelphax striatellus	China	Asia	gut	7		positive control
SRR11322168	Myzus persicae	United Kingdom	Europe	Whole body	7
SRR13328464	Oxycarenus laetus	India	Asia	whole body	7
SRR16560721	Petalocephala eurglobata	China	Asia	whole insect without the abdominal genital part	7
SRR16560733	Stroggylocephalus sp. YHH-2021	China	Asia	whole insect without the abdominal genital part	7
SRR17085744	Aspidiotus destructor	Philippines	Asia	whole insect	7
SRR19905686	Maconellicoccus hirsutus	uncalculated	uncalculated	Whole body	7
SRR20083770	Diaphorina citri	China	Asia	Whole body	7
SRR23579714	Aphis gossypii	USA	North America	Whole body	7
SRR2496605	Corythucha arcuata	USA	North America	whole insect	7
SRR25288084	Sclomina erinacea	China	Asia	thorax	7
SRR3883369	Corythucha ciliata	China	Asia	whole body	7
SRR6821685	Myzus persicae	United Kingdom	Europe	Whole insect	7
SRR6965172	Diaphorina citri	China	Asia	heads	7
ERR2238933	Rhopalosiphum padi	United Kingdom	Europe	missing data	6
ERR2238978	Myzus persicae	United Kingdom	Europe	missing data	6
ERR2238979	Myzus persicae	United Kingdom	Europe	missing data	6
ERR2239025	Myzus persicae	United Kingdom	Europe	missing data	6
ERR2239043	Myzus persicae	United Kingdom	Europe	missing data	6
ERR2239060	Myzus persicae	United Kingdom	Europe	missing data	6
ERR983180	Myzus persicae	United Kingdom	Europe	missing data	6
SRR10090678	Laodelphax striatellus	China	Asia	gut	6		positive control
SRR10230348	Sogatella furcifera	China	Asia	gut	6		positive control
SRR10230350	Sogatella furcifera	China	Asia	gut	6		positive control
SRR10485961	Apolygus lucorum	China	Asia	Female hind leg	6
SRR11822342	Dalbulus maidis	USA	North America	Whole insect	6		negative control
SRR13481188	Sogatella furcifera	missing data	missing data	whole insect	6		positive control
SRR13481192	Sogatella furcifera	missing data	missing data	whole insect	6		positive control
SRR13913967	Sitobion miscanthi	China	Asia	whole body	6
SRR15312404	Sogatella furcifera	missing data	missing data	whole body	6		positive control
SRR16560729	Aphrodes bicincta	China	Asia	whole insect without the abdominal genital part	6
SRR1821914	Dactylopius confusus	USA	North America	whole organism	6
SRR1824579	Pachypsylla venusta	missing data	missing data	whole organism	6
SRR18920719	Aleyrodes proletella	missing data	missing data	whole body	6
SRR21041012	Adelphocoris suturalis	China	Asia	muscle	6
SRR27446525	Semiaphis heraclei	China	Asia	Whole body	6
SRR27544939	Graphosoma rubrolineatum	China	Asia	antenna	6
SRR27590587	Coridius chinensis	China	Asia	whole worm	6
SRR32815858	Aelia rostrata	Turkey	Asia	Fat body	6
SRR3990922	Sogatella furcifera	China	Asia	Whole body	6		positive control
SRR4340047	Dolycoris baccarum	China	Asia	whole body	6
SRR5134709	Israelaphis ilharcoi	Italy	Europe	whole insect	6
SRR5134733	Tituria crinita	China	Asia	whole insect	6
SRR5308348	Saica sp. SaspR	uncalculated	uncalculated	whole insect	6
SRR5308353	Pnirontis sp. PnspR	uncalculated	uncalculated	whole insect	6
SRR5373697	Sitobion avenae	uncalculated	uncalculated	Whole body (Alate)	6
SRR6048394	Subpsaltria yangi	China	Asia	midgut	6		positive control
SRR6078602	Melanaphis sacchari	USA	North America	Whole body	6
SRR6432775	Bemisia tabaci	France	Europe	Whole Body	6
SRR6432787	Bemisia tabaci	France	Europe	Whole Body	6
SRR7467246	Barunoides rubrolineata	China	Asia	whole insect	6
SRR848067	Planococcus citri	United Kingdom	Europe	missing data	6
SRR9852475	Nezara viridula	Greece	Europe	Carcass	6
DRR525955	Megymenum gracilicorne	Japan	Asia	mid leg	5
ERR2238880	Rhopalosiphum padi	United Kingdom	Europe	missing data	5
ERR2238948	Rhopalosiphum padi	United Kingdom	Europe	missing data	5
ERR2238988	Myzus persicae	United Kingdom	Europe	missing data	5
ERR2239042	Myzus persicae	United Kingdom	Europe	missing data	5
ERR2239053	Myzus persicae	United Kingdom	Europe	missing data	5
ERR983169	Myzus cerasi	United Kingdom	Europe	missing data	5
ERR983171	Myzus persicae	United Kingdom	Europe	missing data	5
SRR10090680	Laodelphax striatellus	China	Asia	gut	5		positive control
SRR10090691	Laodelphax striatellus	China	Asia	gut	5		positive control
SRR10199548	Myzus persicae nicotianae	Italy	Europe	whole body 11	5
SRR10230347	Sogatella furcifera	China	Asia	gut	5		positive control
SRR10538964	Daktulosphaira vitifoliae	missing data	missing data	whole insect	5
SRR11322161	Myzus persicae	United Kingdom	Europe	Whole body	5
SRR11322162	Myzus persicae	United Kingdom	Europe	Whole body	5
SRR11928511	Hygia opaca	South Korea	Asia	Salivary gland	5
SRR13327276	Myzus persicae	Italy	Europe	Whole body	5
SRR13481194	Sogatella furcifera	missing data	missing data	whole insect	5		positive control
SRR13481199	Sogatella furcifera	missing data	missing data	whole insect	5		positive control
SRR14000453	Sitobion avenae	China	Asia	body	5
SRR14241184	Euscelidius variegatus	Italy	Europe	whole insect	5		negative control
SRR14333760	Diaphorina citri	Brazil	South America	gut	5
SRR15711092	Metopolophium dirhodum	China	Asia	Whole body	5
SRR16560690	Amritodus flavocapitatus	China	Asia	whole insect without the abdominal genital part	5
SRR1821904	Enchenopa latipes	USA	North America	whole organism	5
SRR1824580	Pachypsylla venusta	missing data	missing data	whole organism	5
SRR20083772	Diaphorina citri	China	Asia	Whole body	5
SRR2051470	Aradus betulae	Austria	Europe	whole organism	5
SRR21041010	Adelphocoris suturalis	China	Asia	muscle	5
SRR21590299	Sitobion avenae	United Kingdom	Europe	Whole body	5
SRR23579734	Aphis gossypii	USA	North America	Whole body	5
SRR2499576	Aphis nerii	USA	North America	Whole Insect	5
SRR28092771	Orius laevigatus	uncalculated	uncalculated	whole body	5
SRR30351217	Oxycarenus hyalinipennis	USA	North America	whole insect	5
SRR31798623	Adelges abietis	USA	North America	carcass	5
SRR3990924	Sogatella furcifera	China	Asia	Whole body	5		positive control
SRR5040129	Nerthra indica	China	Asia	head and thorax of adults	5
SRR5514654	Diaphorina citri	missing data	missing data	gut	5
SRR6432781	Bemisia tabaci	France	Europe	Whole Body	5
SRR8785184	Aphis craccivora	China	Asia	whole body	5
SRR9621859	Daktulosphaira vitifoliae	USA	North America	Whole body	5
DRR525949	Megymenum gracilicorne	Japan	Asia	hind leg	4
DRR525956	Megymenum gracilicorne	Japan	Asia	mid leg	4
ERR2238884	Rhopalosiphum padi	United Kingdom	Europe	missing data	4
ERR2238896	Rhopalosiphum padi	United Kingdom	Europe	missing data	4
ERR2238900	Rhopalosiphum padi	United Kingdom	Europe	missing data	4
ERR2238934	Rhopalosiphum padi	United Kingdom	Europe	missing data	4
ERR2238946	Rhopalosiphum padi	United Kingdom	Europe	missing data	4
ERR2238957	Rhopalosiphum padi	United Kingdom	Europe	missing data	4
ERR2238986	Myzus persicae	United Kingdom	Europe	missing data	4
ERR2239018	Myzus persicae	United Kingdom	Europe	missing data	4
ERR2239019	Myzus persicae	United Kingdom	Europe	missing data	4
ERR2239037	Myzus persicae	United Kingdom	Europe	missing data	4
ERR2239038	Myzus persicae	United Kingdom	Europe	missing data	4
ERR2239048	Myzus persicae	United Kingdom	Europe	missing data	4
ERR2239054	Myzus persicae	United Kingdom	Europe	missing data	4
ERR2239056	Myzus persicae	United Kingdom	Europe	missing data	4
ERR2239061	Myzus persicae	United Kingdom	Europe	missing data	4
ERR2239081	Myzus persicae	United Kingdom	Europe	missing data	4
ERR2239082	Myzus persicae	United Kingdom	Europe	missing data	4
ERR2239086	Myzus persicae	United Kingdom	Europe	missing data	4
ERR2239087	Myzus persicae	United Kingdom	Europe	missing data	4
ERR4368670	Planococcus citri	missing data	missing data	missing data	4
ERR4368671	Planococcus citri	missing data	missing data	missing data	4
ERR4368674	Planococcus citri	missing data	missing data	missing data	4
SRR10060919	Homalodisca vitripennis	USA	North America	body	4
SRR10090681	Laodelphax striatellus	China	Asia	gut	4		positive control
SRR10090690	Laodelphax striatellus	China	Asia	gut	4		positive control
SRR10199533	Myzus persicae	Germany	Europe	whole body 4	4
SRR10411575	Apolygus lucorum	China	Asia	different	4
SRR10872578	Sitobion avenae	China	Asia	the whole body of aphid	4
SRR11322156	Myzus persicae	United Kingdom	Europe	Whole body	4
SRR11928512	Anoplocnemis dallasi	South Korea	Asia	Salivary gland	4
SRR13221501	Diaphorina citri	China	Asia	whole body	4
SRR13328465	Oxycarenus laetus	India	Asia	whole body	4
SRR15166999	Balclutha rubrostriata	USA	North America	Whole insect	4
SRR15312414	Sogatella furcifera	missing data	missing data	whole body	4		positive control
SRR15510955	Rhodnius prolixus	Brazil	South America	Fat body	4
SRR16560673	Typhlocyba parababai	China	Asia	whole insect without the abdominal genital part	4
SRR16560686	Dryodurgades sp. YHH-2021	China	Asia	whole insect without the abdominal genital part	4
SRR16972549	Sogatella furcifera	China	Asia	whole body	4		positive control
SRR17330022	Aleurocanthus spiniferus	China	Asia	head and body	4
SRR17927917	Sogatella furcifera	missing data	missing data	whole worm	4		positive control
SRR1821942	Nessorhinus gibberulus	USA	North America	whole organism	4
SRR19540375	Jadera haematoloma	USA	North America	dorsal thorax	4
SRR2051479	Corythucha ciliata	Germany	Europe	whole organism	4
SRR21841529	Meimuna mongolica	China	Asia	compound eyes	4		positive control
SRR2496607	Myzocallis castaneoides	France	Europe	whole insect	4
SRR2559384	Tamalia inquilinus	USA	North America	whole body	4
SRR28092768	Orius laevigatus	uncalculated	uncalculated	whole body	4
SRR5040256	Dysdercus cingulatus	China	Asia	head and thorax of adults	4
SRR5308354	Rhiginia argentina	uncalculated	uncalculated	whole insect	4
SRR5514648	Diaphorina citri	missing data	missing data	gut	4
SRR6432784	Bemisia tabaci	France	Europe	Whole Body	4
SRR6676161	Dasyaphis mirabilis	China	Asia	whole body	4
SRR6679222	Dasyaphis mirabilis	China	Asia	whole body	4
SRR7961920	Nezara viridula	USA	North America	abdominal sternite	4
SRR8953751	Sitobion avenae	China	Asia	whole body	4
ERR2238871	Rhopalosiphum padi	United Kingdom	Europe	missing data	3
ERR2238876	Rhopalosiphum padi	United Kingdom	Europe	missing data	3
ERR2238881	Rhopalosiphum padi	United Kingdom	Europe	missing data	3
ERR2238984	Myzus persicae	United Kingdom	Europe	missing data	3
ERR2238985	Myzus persicae	United Kingdom	Europe	missing data	3
ERR2238987	Myzus persicae	United Kingdom	Europe	missing data	3
ERR2239002	Myzus persicae	United Kingdom	Europe	missing data	3
ERR2239003	Myzus persicae	United Kingdom	Europe	missing data	3
ERR2239020	Myzus persicae	United Kingdom	Europe	missing data	3
ERR2239021	Myzus persicae	United Kingdom	Europe	missing data	3
ERR2239022	Myzus persicae	United Kingdom	Europe	missing data	3
ERR2239023	Myzus persicae	United Kingdom	Europe	missing data	3
ERR2239033	Myzus persicae	United Kingdom	Europe	missing data	3
ERR2239034	Myzus persicae	United Kingdom	Europe	missing data	3
ERR2239046	Myzus persicae	United Kingdom	Europe	missing data	3
ERR2239050	Myzus persicae	United Kingdom	Europe	missing data	3
ERR2239052	Myzus persicae	United Kingdom	Europe	missing data	3
ERR2239055	Myzus persicae	United Kingdom	Europe	missing data	3
ERR2239064	Myzus persicae	United Kingdom	Europe	missing data	3
ERR2239068	Myzus persicae	United Kingdom	Europe	missing data	3
ERR2239077	Myzus persicae	United Kingdom	Europe	missing data	3
ERR2239078	Myzus persicae	United Kingdom	Europe	missing data	3
ERR2239080	Myzus persicae	United Kingdom	Europe	missing data	3
ERR2239088	Myzus persicae	United Kingdom	Europe	missing data	3
ERR4368662	Planococcus citri	missing data	missing data	missing data	3
SRR10389556	Aphis gossypii	China	Asia	total insect	3
SRR10411574	Apolygus lucorum	China	Asia	different	3
SRR11126579	Cimex lectularius	missing data	missing data	hemocytes	3
SRR11260462	Planococcus citri	United Kingdom	Europe	Whole body	3
SRR11260468	Planococcus citri	United Kingdom	Europe	Whole body	3
SRR15312417	Sogatella furcifera	missing data	missing data	whole body	3		positive control
SRR15312424	Sogatella furcifera	missing data	missing data	whole body	3		positive control
SRR15538978	Rhopalosiphum maidis	USA	North America	whole insect	3
SRR15711097	Metopolophium dirhodum	China	Asia	Whole body	3
SRR16560704	Midoria emmrichi	China	Asia	whole insect	3
SRR17258991	Microvelia ayacuchana	Brazil	South America	Whole individual	3
SRR17330021	Aleurocanthus spiniferus	China	Asia	head and body	3
SRR1821920	Gelastocoris oculatus	USA	North America	whole organism	3
SRR1821938	Chauliops fallax	South Korea	Asia	whole organism	3
SRR1821967	Scutelleridae sp. AD-2014	South Korea	Asia	whole organism	3
SRR19540471	Jadera haematoloma	USA	North America	dorsal thorax	3
SRR23579733	Aphis gossypii	USA	North America	Whole body	3
SRR2496619	Cavariella aegopodii	Canada	North America	whole insect	3
SRR2496629	Kikihia scutellaris	New Zealand	Oceania	whole insect	3
SRR26331978	Tricentrus brunneus	China	Asia	Whole body	3
SRR28092770	Orius laevigatus	uncalculated	uncalculated	whole body	3
SRR32080004	Acyrthosiphon churchillense	USA	North America	whole-body nymph	3
SRR3990925	Sogatella furcifera	China	Asia	Whole body	3		positive control
SRR5058371	Cinara formosana	China	Asia	The scorpio of Cinara pinitabulaeformis Zhang et Zhang adults	3
SRR6054180	Subpsaltria yangi	China	Asia	salivary gland	3		positive control
SRR6078597	Melanaphis sacchari	USA	North America	Whole body	3
SRR6078603	Melanaphis sacchari	USA	North America	Whole body	3
SRR6180896	Aphis nerii	USA	North America	whole body	3
SRR6322944	Adelphocoris suturalis	missing data	missing data	whole body	3
SRR6432777	Bemisia tabaci	France	Europe	Whole Body	3
SRR6821688	Myzus persicae	United Kingdom	Europe	Whole insect	3
SRR6998956	Schizaphis graminum	USA	North America	Whole body	3
SRR6998987	Schizaphis graminum	USA	North America	Whole body	3
SRR7657829	Phenacoccus solenopsis	missing data	missing data	Whole body	3
SRR7657832	Phenacoccus solenopsis	missing data	missing data	Whole body	3
SRR9309912	Trialeurodes vaporariorum	United Kingdom	Europe	Whole body	3
SRR9309930	Trialeurodes vaporariorum	United Kingdom	Europe	Whole body	3
SRR954044	Homalodisca vitripennis	USA	North America	missing data	3
SRR9705741	Amrasca biguttula biguttula	India	Asia	Whole Insect	3
DRR525947	Megymenum gracilicorne	Japan	Asia	hind leg	2
DRR525951	Megymenum gracilicorne	Japan	Asia	hind leg	2
DRR525953	Megymenum gracilicorne	Japan	Asia	mid leg	2
DRR525957	Megymenum gracilicorne	Japan	Asia	hind leg	2
ERR12245533	Drepanosiphum platanoidis	United Kingdom	Europe	missing data	2
ERR2238869	Rhopalosiphum padi	United Kingdom	Europe	missing data	2
ERR2238894	Rhopalosiphum padi	United Kingdom	Europe	missing data	2
ERR2238895	Rhopalosiphum padi	United Kingdom	Europe	missing data	2
ERR2238897	Rhopalosiphum padi	United Kingdom	Europe	missing data	2
ERR2238904	Rhopalosiphum padi	United Kingdom	Europe	missing data	2
ERR2238936	Rhopalosiphum padi	United Kingdom	Europe	missing data	2
ERR2238961	Rhopalosiphum padi	United Kingdom	Europe	missing data	2
ERR2238977	Myzus persicae	United Kingdom	Europe	missing data	2
ERR2239001	Myzus persicae	United Kingdom	Europe	missing data	2
ERR2239004	Myzus persicae	United Kingdom	Europe	missing data	2
ERR2239015	Myzus persicae	United Kingdom	Europe	missing data	2
ERR2239035	Myzus persicae	United Kingdom	Europe	missing data	2
ERR2239036	Myzus persicae	United Kingdom	Europe	missing data	2
ERR2239040	Myzus persicae	United Kingdom	Europe	missing data	2
ERR2239045	Myzus persicae	United Kingdom	Europe	missing data	2
ERR2239063	Myzus persicae	United Kingdom	Europe	missing data	2
ERR2239066	Myzus persicae	United Kingdom	Europe	missing data	2
ERR2239067	Myzus persicae	United Kingdom	Europe	missing data	2
ERR2239079	Myzus persicae	United Kingdom	Europe	missing data	2
ERR2239083	Myzus persicae	United Kingdom	Europe	missing data	2
ERR2239084	Myzus persicae	United Kingdom	Europe	missing data	2
ERR2239090	Myzus persicae	United Kingdom	Europe	missing data	2
ERR4310186	Macrosiphum euphorbiae	missing data	missing data	missing data	2
ERR4368667	Planococcus citri	missing data	missing data	missing data	2
ERR4390295	Macrosiphum euphorbiae	missing data	missing data	missing data	2
ERR983179	Myzus persicae	United Kingdom	Europe	missing data	2
ERR983181	Myzus persicae	United Kingdom	Europe	missing data	2
ERR9966685	Myzus persicae	France	Europe	missing data	2
ERR9966687	Myzus persicae	France	Europe	missing data	2
ERR9966689	Myzus persicae	France	Europe	missing data	2
SRR1005707	Apolygus lucorum	missing data	missing data	missing data	2
SRR10090679	Laodelphax striatellus	China	Asia	gut	2		positive control
SRR10090683	Laodelphax striatellus	China	Asia	gut	2		positive control
SRR10295172	Sitobion avenae	China	Asia	whole body	2
SRR10389548	Aphis gossypii	China	Asia	total insect	2
SRR10389554	Aphis gossypii	China	Asia	total insect	2
SRR10411569	Apolygus lucorum	China	Asia	different	2
SRR10411576	Apolygus lucorum	China	Asia	different	2
SRR10411581	Apolygus lucorum	China	Asia	different	2
SRR10538967	Daktulosphaira vitifoliae	missing data	missing data	whole insect	2
SRR11128858	Empoasca vitis	China	Asia	whole body	2
SRR11234235	Lethocerus indicus	China	Asia	thoracic muscle	2
SRR11241470	Ochterus marginatus	China	Asia	cephalothorax	2
SRR11322160	Myzus persicae	United Kingdom	Europe	Whole body	2
SRR11428767	Hormaphis cornu	USA	North America	Body	2
SRR11822341	Dalbulus maidis	USA	North America	Whole insect	2		negative control
SRR12344055	Diaphorina citri	missing data	missing data	whole4	2
SRR13328466	Oxycarenus laetus	India	Asia	whole body	2
SRR13447692	Metopolophium dirhodum	China	Asia	whole	2
SRR13645090	Cyrtorhinus lividipennis	China	Asia	egg	2
SRR13728348	Schlechtendalia chinensis	missing data	missing data	body	2
SRR13958483	Nilaparvata lugens	China	Asia	head	2		positive control
SRR14000455	Sitobion avenae	China	Asia	body	2
SRR14000459	Sitobion avenae	China	Asia	body	2
SRR14298111	Homalodisca vitripennis	USA	North America	Whole insect	2
SRR15538977	Rhopalosiphum maidis	USA	North America	whole insect	2
SRR15604820	Acyrthosiphon pisum	United Kingdom	Europe	heads	2
SRR15711095	Metopolophium dirhodum	China	Asia	Whole body	2
SRR15711098	Metopolophium dirhodum	China	Asia	Whole body	2
SRR16560656	Machaerotypus rubromarginatus	China	Asia	whole insect without the abdominal genital part	2
SRR16560659	Gargara genistae	China	Asia	whole insect without the abdominal genital part	2
SRR16560679	Usuironus limbifer	China	Asia	whole insect without the abdominal genital part	2
SRR16560689	Pediopsoides kurentsovi	China	Asia	whole insect without the abdominal genital part	2
SRR16560709	Elaphiceps sp. YH-2021	China	Asia	whole insect	2
SRR16972548	Sogatella furcifera	China	Asia	whole body	2		positive control
SRR17258986	Mesovelia mulsanti	Zambia	Africa	Whole individual	2
SRR17262653	Leuronota fagarae	USA	North America	missing data	2
SRR189238	Diaphorina citri	missing data	missing data	missing data	2
SRR19238593	Pyrrhocoris apterus	uncalculated	uncalculated	gut	2
SRR19845692	Bactericera cockerelli	missing data	missing data	Gut	2
SRR20083779	Diaphorina citri	China	Asia	Whole body	2
SRR2123649	Aphis citricidus	China	Asia	whole body parts	2
SRR2181914	Aphis glycines	China	Asia	whole body	2
SRR21841528	Meimuna mongolica	China	Asia	compound eyes	2		positive control
SRR21977258	Acyrthosiphon pisum	China	Asia	wholebody	2
SRR23579713	Aphis gossypii	USA	North America	Whole body	2
SRR23641431	Diaphorina citri	USA	North America	whole body without bacteriome	2
SRR24743011	Typhlocybinae sp.	uncalculated	uncalculated	Insects	2
SRR24743014	Typhlocybinae sp.	uncalculated	uncalculated	Insects	2
SRR24893062	Aphis glycines	uncalculated	uncalculated	body	2
SRR24893063	Aphis glycines	uncalculated	uncalculated	body	2
SRR24893065	Aphis glycines	uncalculated	uncalculated	body	2
SRR24893743	Aphis glycines	uncalculated	uncalculated	body	2
SRR2496606	Tuberculatus eggleri	France	Europe	whole insect	2
SRR2496646	Lipocallia australensis	Australia	Oceania	whole insect	2
SRR25498303	Sogatella furcifera	China	Asia	whole body	2		positive control
SRR25920289	Phenacoccus manihoti	India	Asia	Whole body	2
SRR26067559	Coronaproctus castanopsis	China	Asia	whole body	2
SRR2913275	Pemphigus populicaulis	USA	North America	whole body	2
SRR30351207	Oxycarenus hyalinipennis	USA	North America	whole insect	2
SRR30351216	Oxycarenus hyalinipennis	USA	North America	whole insect	2
SRR31077061	Orius strigicollis	China	Asia	individuls	2
SRR31451010	Dyspersa apicalis	Finland	Europe	Whole body	2
SRR31451011	Dyspersa apicalis	Finland	Europe	Whole body	2
SRR31798631	Adelges abietis	USA	North America	salivary gland	2
SRR32079997	Acyrthosiphon churchillense	USA	North America	whole-body nymph	2
SRR3620871	Empoasca vitis	China	Asia	intestine	2
SRR4289603	Tupiocoris notatus	uncalculated	uncalculated	whole body	2
SRR5007142	Kokeshia xiei	China	Asia	whole body	2
SRR5040251	Macrocheraia grandis	China	Asia	head and thorax of adults	2
SRR5040258	Homoeocerus walkeri	China	Asia	head and thorax of adults	2
SRR5137182	Valleriola sp. YW-2016	China	Asia	head and thorax of adults	2
SRR5270448	Delphacodes kuscheli	Argentina	South America	Whole insect	2		positive control
SRR5308347	Rasahus sp. RaspR	uncalculated	uncalculated	whole insect	2
SRR5514644	Diaphorina citri	missing data	missing data	gut	2
SRR5514650	Diaphorina citri	missing data	missing data	gut	2
SRR5940664	Subpsaltria yangi	China	Asia	salivary glands	2		positive control
SRR6048395	Subpsaltria yangi	China	Asia	midgut	2		positive control
SRR6054181	Subpsaltria yangi	China	Asia	salivary gland	2		positive control
SRR6078595	Melanaphis sacchari	USA	North America	Whole body	2
SRR6078599	Melanaphis sacchari	USA	North America	Whole body	2
SRR6078600	Melanaphis sacchari	USA	North America	Whole body	2
SRR6180897	Aphis nerii	USA	North America	whole body	2
SRR6965166	Diaphorina citri	China	Asia	legs	2
SRR6998981	Schizaphis graminum	USA	North America	Whole body	2
SRR7467241	Eoscarta tonkinensis	China	Asia	whole insect	2
SRR7772174	Sogatella furcifera	China	Asia	whole body	2		positive control
SRR7772180	Sogatella furcifera	China	Asia	whole body	2		positive control
SRR7943167	Nephotettix cincticeps	China	Asia	body	2		negative control
SRR8223454	Hyalessa maculaticollis	South Korea	Asia	pronotal tissue	2		positive control
SRR8953748	Sitobion avenae	China	Asia	whole body	2
SRR9117106	Cimex lectularius	USA	North America	antennae	2
SRR921561	Acanthosoma haemorrhoidale	Germany	Europe	missing data	2
SRR9309927	Trialeurodes vaporariorum	United Kingdom	Europe	Whole body	2
SRR9309929	Trialeurodes vaporariorum	United Kingdom	Europe	Whole body	2
SRR9309935	Trialeurodes vaporariorum	United Kingdom	Europe	Whole body	2
SRR9309937	Trialeurodes vaporariorum	United Kingdom	Europe	Whole body	2
SRR9309938	Trialeurodes vaporariorum	United Kingdom	Europe	Whole body	2
SRR9852469	Nezara viridula	Greece	Europe	Midgut-M1	2
SRR9852476	Nezara viridula	Greece	Europe	Midgut-M2	2
SRR9852483	Nezara viridula	Greece	Europe	Midgut-M3	2
SRR9852486	Nezara viridula	Greece	Europe	Midgut-M2	2
DRR525954	Megymenum gracilicorne	Japan	Asia	mid leg	1
DRR525959	Megymenum gracilicorne	Japan	Asia	hind leg	1
DRR730202	Nephotettix virescens	missing data	missing data	whole body	1
ERR2238846	Rhopalosiphum padi	United Kingdom	Europe	missing data	1
ERR2238848	Rhopalosiphum padi	United Kingdom	Europe	missing data	1
ERR2238849	Rhopalosiphum padi	United Kingdom	Europe	missing data	1
ERR2238850	Rhopalosiphum padi	United Kingdom	Europe	missing data	1
ERR2238870	Rhopalosiphum padi	United Kingdom	Europe	missing data	1
ERR2238873	Rhopalosiphum padi	United Kingdom	Europe	missing data	1
ERR2238874	Rhopalosiphum padi	United Kingdom	Europe	missing data	1
ERR2238875	Rhopalosiphum padi	United Kingdom	Europe	missing data	1
ERR2238877	Rhopalosiphum padi	United Kingdom	Europe	missing data	1
ERR2238878	Rhopalosiphum padi	United Kingdom	Europe	missing data	1
ERR2238879	Rhopalosiphum padi	United Kingdom	Europe	missing data	1
ERR2238882	Rhopalosiphum padi	United Kingdom	Europe	missing data	1
ERR2238883	Rhopalosiphum padi	United Kingdom	Europe	missing data	1
ERR2238889	Rhopalosiphum padi	United Kingdom	Europe	missing data	1
ERR2238893	Rhopalosiphum padi	United Kingdom	Europe	missing data	1
ERR2238899	Rhopalosiphum padi	United Kingdom	Europe	missing data	1
ERR2238912	Rhopalosiphum padi	United Kingdom	Europe	missing data	1
ERR2238914	Rhopalosiphum padi	United Kingdom	Europe	missing data	1
ERR2238915	Rhopalosiphum padi	United Kingdom	Europe	missing data	1
ERR2238918	Rhopalosiphum padi	United Kingdom	Europe	missing data	1
ERR2238919	Rhopalosiphum padi	United Kingdom	Europe	missing data	1
ERR2238920	Rhopalosiphum padi	United Kingdom	Europe	missing data	1
ERR2238923	Rhopalosiphum padi	United Kingdom	Europe	missing data	1
ERR2238925	Rhopalosiphum padi	United Kingdom	Europe	missing data	1
ERR2238928	Rhopalosiphum padi	United Kingdom	Europe	missing data	1
ERR2238932	Rhopalosiphum padi	United Kingdom	Europe	missing data	1
ERR2238935	Rhopalosiphum padi	United Kingdom	Europe	missing data	1
ERR2238938	Rhopalosiphum padi	United Kingdom	Europe	missing data	1
ERR2238940	Rhopalosiphum padi	United Kingdom	Europe	missing data	1
ERR2238942	Rhopalosiphum padi	United Kingdom	Europe	missing data	1
ERR2238944	Rhopalosiphum padi	United Kingdom	Europe	missing data	1
ERR2238954	Rhopalosiphum padi	United Kingdom	Europe	missing data	1
ERR2238956	Rhopalosiphum padi	United Kingdom	Europe	missing data	1
ERR2239013	Myzus persicae	United Kingdom	Europe	missing data	1
ERR2239014	Myzus persicae	United Kingdom	Europe	missing data	1
ERR2239016	Myzus persicae	United Kingdom	Europe	missing data	1
ERR2239024	Myzus persicae	United Kingdom	Europe	missing data	1
ERR2239039	Myzus persicae	United Kingdom	Europe	missing data	1
ERR2239047	Myzus persicae	United Kingdom	Europe	missing data	1
ERR2239051	Myzus persicae	United Kingdom	Europe	missing data	1
ERR2239073	Myzus persicae	United Kingdom	Europe	missing data	1
ERR2239074	Myzus persicae	United Kingdom	Europe	missing data	1
ERR2239075	Myzus persicae	United Kingdom	Europe	missing data	1
ERR2239076	Myzus persicae	United Kingdom	Europe	missing data	1
ERR2239085	Myzus persicae	United Kingdom	Europe	missing data	1
ERR2239091	Myzus persicae	United Kingdom	Europe	missing data	1
ERR2239092	Myzus persicae	United Kingdom	Europe	missing data	1
ERR2239823	Myzus cerasi	United Kingdom	Europe	missing data	1
ERR4368663	Planococcus citri	missing data	missing data	missing data	1
ERR4368666	Planococcus citri	missing data	missing data	missing data	1
ERR4368677	Planococcus citri	missing data	missing data	missing data	1
ERR489295	Dysdercus fasciatus	missing data	missing data	missing data	1
ERR983178	Myzus persicae	United Kingdom	Europe	missing data	1
ERR983183	Myzus persicae	United Kingdom	Europe	missing data	1
ERR9966681	Myzus persicae	France	Europe	missing data	1
SRR10198109	Pentalonia nigronervosa	Indonesia	Asia	Whole body	1
SRR10199531	Myzus persicae	Italy	Europe	whole body 6	1
SRR10199538	Myzus persicae	United Kingdom	Europe	whole body 3	1
SRR10199547	Myzus persicae nicotianae	Italy	Europe	whole body 12	1
SRR10199549	Myzus persicae	Italy	Europe	whole body 2	1
SRR10230344	Sogatella furcifera	China	Asia	gut	1		positive control
SRR10230349	Sogatella furcifera	China	Asia	gut	1		positive control
SRR10295173	Sitobion avenae	China	Asia	whole body	1
SRR10295174	Sitobion avenae	China	Asia	whole body	1
SRR10352886	Diaphorina citri	China	Asia	Whole body	1
SRR10352966	Diaphorina citri	China	Asia	Whole body	1
SRR10411582	Apolygus lucorum	China	Asia	different	1
SRR10538961	Daktulosphaira vitifoliae	missing data	missing data	whole insect	1
SRR10767212	Platymeris biguttatus	China	Asia	missing	1
SRR10915944	Diaphorina citri	China	Asia	Whole insect	1
SRR10915945	Diaphorina citri	China	Asia	Whole insect	1
SRR11128857	Empoasca vitis	China	Asia	whole body	1
SRR11278441	Aphelocheirus hainanensis	China	Asia	cephalothorax	1
SRR11428765	Hormaphis cornu	USA	North America	Body	1
SRR11669700	Orius sauteri	China	Asia	Total	1
SRR11729954	Cicadella viridis	China	Asia	Total	1
SRR11729957	Dolycoris baccarum	China	Asia	Total	1
SRR11822334	Dalbulus maidis	USA	North America	Whole insect	1		negative control
SRR11822345	Dalbulus maidis	USA	North America	Whole insect	1
SRR12344051	Diaphorina citri	missing data	missing data	whole8	1
SRR13005591	Nilaparvata lugens	China	Asia	Hindwing buds	1		positive control
SRR13221499	Diaphorina citri	China	Asia	whole body	1
SRR13513992	Paratrioza sinica	missing data	missing data	whole	1
SRR13590441	Maconellicoccus hirsutus	India	Asia	whole body tissue	1
SRR13625250	Gonatopus flavifemur	China	Asia	Whole body	1
SRR13645089	Cyrtorhinus lividipennis	China	Asia	egg	1
SRR13728358	Schlechtendalia chinensis	missing data	missing data	body	1
SRR14000449	Sitobion avenae	China	Asia	body	1
SRR14000461	Sitobion avenae	China	Asia	body	1
SRR14241185	Euscelidius variegatus	Italy	Europe	whole insect	1		negative control
SRR14298108	Homalodisca vitripennis	USA	North America	Whole insect	1
SRR14333774	Diaphorina citri	Brazil	South America	gut	1
SRR14333775	Diaphorina citri	Brazil	South America	gut	1
SRR15215344	Diaphorina citri	missing data	missing data	whole insects	1
SRR15365011	Drosicha corpulenta	China	Asia	muscles	1
SRR15604816	Acyrthosiphon pisum	United Kingdom	Europe	heads	1
SRR15604817	Acyrthosiphon pisum	United Kingdom	Europe	heads	1
SRR15604826	Acyrthosiphon pisum	United Kingdom	Europe	heads	1
SRR1611129	Erthesina fullo	missing data	missing data	muscle	1
SRR16560658	Recilia dorsalis	China	Asia	whole insect without the abdominal genital part	1
SRR16560700	Evacanthus nigrescens	China	Asia	whole insect without the abdominal genital part	1
SRR16560720	Linnavuoriella arcuata	China	Asia	whole insect without the abdominal genital part	1
SRR16560735	Thomsonia sp. YHH-2021	China	Asia	whole insect without the abdominal genital part	1
SRR17258985	Mesovelia furcata	France	Europe	Whole individual	1
SRR17258990	Microvelia americana	USA	North America	Whole individual	1
SRR17330023	Aleurocanthus spiniferus	China	Asia	head and body	1
SRR1821902	Bruchomorpha oculata	USA	North America	whole organism	1
SRR1821915	Chondrodire chilensis	Chile	South America	whole organism	1
SRR1821923	Heteropsylla cubana	USA	North America	whole organism	1
SRR1821936	Macrohomotoma gladiata	Spain	Europe	whole organism	1
SRR1821939	Mezira granulata	USA	North America	whole organism	1
SRR1821965	Rhagovelia obesa	USA	North America	whole organism	1
SRR1821966	Schizaphis graminum	USA	North America	whole organism	1
SRR1821976	Trioza urticae	United Kingdom	Europe	whole organism	1
SRR18920701	Aleyrodes proletella	missing data	missing data	whole body	1
SRR18920716	Aleyrodes proletella	missing data	missing data	whole body	1
SRR18920717	Aleyrodes proletella	missing data	missing data	whole body	1
SRR18935873	Acalypta musci	missing data	missing data	Lab of OE	1
SRR18935875	Acalypta musci	missing data	missing data	Lab of OE	1
SRR19225958	Nilaparvata lugens	China	Asia	salivary gland	1		positive control
SRR19238595	Pyrrhocoris apterus	uncalculated	uncalculated	gut	1
SRR19238601	Pyrrhocoris apterus	uncalculated	uncalculated	gut	1
SRR19540388	Jadera haematoloma	USA	North America	dorsal thorax	1
SRR19845696	Bactericera cockerelli	missing data	missing data	Gut	1
SRR19845703	Bactericera cockerelli	missing data	missing data	Gut	1
SRR20083771	Diaphorina citri	China	Asia	Whole body	1
SRR2051468	Aphrophora alni	Germany	Europe	whole organism	1
SRR2051494	Hydrometra stagnorum	Germany	Europe	whole organism	1
SRR2089846	Limnoporus dissortis	Canada	North America	Third thoracic leg	1
SRR21713828	Icerya aegyptiaca	China	Asia	whole body	1
SRR21713831	Icerya aegyptiaca	China	Asia	whole body	1
SRR22102010	Schlechtendalia chinensis	missing data	missing data	body	1
SRR22266533	Pseudoregma bambucicola	China	Asia	salivary gland tissue	1
SRR2294732	Daktulosphaira vitifoliae	missing data	missing data	whole body	1
SRR23005988	Mepraia gajardoi	Chile	South America	head and salivary glands	1
SRR24138099	Pyrrhocoris apterus	China	Asia	whole body	1
SRR24743013	Typhlocybinae sp.	uncalculated	uncalculated	Insects	1
SRR24893071	Aphis glycines	uncalculated	uncalculated	body	1
SRR24893752	Aphis glycines	uncalculated	uncalculated	body	1
SRR2496612	Thelaxes suberi	France	Europe	whole insect	1
SRR2496618	Takecallis arundinariae	France	Europe	whole insect	1
SRR2496669	Cacopsylla melanoneura	United Kingdom	Europe	whole insect	1
SRR2499577	Aphis nerii	uncalculated	uncalculated	Whole Insect	1
SRR25083413	Recilia dorsalis	China	Asia	whole body	1
SRR25498272	Sogatella furcifera	China	Asia	whole body	1		positive control
SRR25498277	Sogatella furcifera	China	Asia	whole body	1		positive control
SRR25498283	Sogatella furcifera	China	Asia	whole body	1		positive control
SRR2632320	Diaphorina citri	missing data	missing data	terminal abdomen	1
SRR26510788	Sipha maydis	France	Europe	bacteriocytes	1
SRR27446530	Semiaphis heraclei	China	Asia	Whole body	1
SRR28434357	Nilaparvata muiri	China	Asia	adult	1
SRR28434360	Nilaparvata muiri	China	Asia	adult	1
SRR2913230	Pemphigus populicaulis	USA	North America	whole body	1
SRR29924872	Semiaphis heraclei	uncalculated	uncalculated	whole body	1
SRR29924873	Semiaphis heraclei	uncalculated	uncalculated	whole body	1
SRR30351210	Oxycarenus hyalinipennis	USA	North America	whole insect	1
SRR3170922	Corythucha ciliata	China	Asia	whole body	1
SRR3170923	Corythucha ciliata	China	Asia	whole body	1
SRR32079983	Aulacorthum solani	USA	North America	whole-body nymph	1
SRR32201111	Uroleucon sp.	USA	North America	body	1
SRR32281653	Saccharosydne procerus	China	Asia	adult	1
SRR3239563	Planococcus citri	USA	North America	whole insect	1
SRR3588915	Meccus pallidipennis	Mexico	North America	Salivary Gland	1
SRR3990920	Sogatella furcifera	China	Asia	Whole body	1		positive control
SRR4955599	Xenophyes cascus	New Zealand	Oceania	entire body	1
SRR5007074	Oiophysa cumberi	New Zealand	Oceania	entire body	1
SRR501041	Graminella nigrifrons	missing data	missing data	missing data	1
SRR5010611	Dalbulus maidis	United Kingdom	Europe	Whole insects	1		negative control
SRR5060332	Diceroprocta semicincta	USA	North America	head/legs/thorax	1
SRR5061718	Nesidiocoris tenuis	missing data	missing data	whole body	1
SRR5061719	Nesidiocoris tenuis	missing data	missing data	whole body	1
SRR5134715	Pseudoregma bambucicola	Taiwan	Asia	whole insect	1
SRR5134739	Ricania speculum	China	Asia	whole insect	1		positive control
SRR5308350	Zelus sp. ZespR	uncalculated	uncalculated	whole insect	1
SRR5816890	Euscelidius variegatus	Italy	Europe	whole body	1		negative control
SRR5816891	Euscelidius variegatus	Italy	Europe	whole body	1		negative control
SRR6078594	Melanaphis sacchari	USA	North America	Whole body	1
SRR6078604	Melanaphis sacchari	USA	North America	Whole body	1
SRR6180895	Aphis nerii	USA	North America	whole body	1
SRR6292184	Adelphocoris fasciaticollis	missing data	missing data	whole body	1
SRR6322964	Adelphocoris fasciaticollis	missing data	missing data	whole body	1
SRR6361096	Nilaparvata lugens	China	Asia	thorax	1		positive control
SRR6371236	Apolygus lucorum	missing data	missing data	whole body	1
SRR6432778	Bemisia tabaci	France	Europe	Whole Body	1
SRR6782025	Phenacoccus solenopsis	India	Asia	Complete Insect	1
SRR6821686	Myzus persicae	United Kingdom	Europe	Whole insect	1
SRR6965167	Diaphorina citri	China	Asia	thoraxs	1
SRR6965168	Diaphorina citri	China	Asia	heads	1
SRR6965169	Diaphorina citri	China	Asia	legs	1
SRR6965174	Diaphorina citri	China	Asia	terminal abdomen	1
SRR6998958	Schizaphis graminum	USA	North America	Whole body	1
SRR6998964	Schizaphis graminum	USA	North America	Whole body	1
SRR6998973	Schizaphis graminum	USA	North America	Whole body	1
SRR6998974	Schizaphis graminum	USA	North America	Whole body	1
SRR6998976	Schizaphis graminum	USA	North America	Whole body	1
SRR6998979	Schizaphis graminum	USA	North America	Whole body	1
SRR6998985	Schizaphis graminum	USA	North America	Whole body	1
SRR6998986	Schizaphis graminum	USA	North America	Whole body	1
SRR6998988	Schizaphis graminum	USA	North America	Whole body	1
SRR7009172	Sipha flava	USA	North America	Whole body	1
SRR7009179	Sipha flava	USA	North America	Whole body	1
SRR7079310	Diaphorina citri	China	Asia	whole body	1
SRR7467248	Saccharodite chrysonoe	Australia	Oceania	whole insect	1
SRR7467252	Limotettix anthracinus	USA	North America	whole insect	1
SRR7657827	Phenacoccus solenopsis	missing data	missing data	Whole body	1
SRR7657828	Phenacoccus solenopsis	missing data	missing data	Whole body	1
SRR7772181	Sogatella furcifera	China	Asia	whole body	1		positive control
SRR7772182	Sogatella furcifera	China	Asia	whole body	1		positive control
SRR7848655	Megacopta cribraria	China	Asia	The whole body	1
SRR7943163	Nephotettix cincticeps	China	Asia	body	1		negative control
SRR7943166	Nephotettix cincticeps	China	Asia	body	1		negative control
SRR7943170	Nephotettix cincticeps	China	Asia	body	1		negative control
SRR8223452	Hyalessa maculaticollis	South Korea	Asia	pronotal tissue	1		positive control
SRR8223463	Hyalessa maculaticollis	South Korea	Asia	pronotal tissue	1		positive control
SRR8259282	Nesidiocoris tenuis	missing data	missing data	whole body	1
SRR8259810	Nesidiocoris tenuis	missing data	missing data	whole body	1
SRR8456212	Aphis glycines	USA	North America	whole insects	1
SRR8456230	Aphis glycines	USA	North America	whole insects	1
SRR8526511	Oxycarenus laetus	India	Asia	Whole Insect	1
SRR871533	Laodelphax striatellus	missing data	missing data	missing data	1		positive control
SRR8953754	Sitobion avenae	China	Asia	whole body	1
SRR8983318	Aspidiotus rigidus	Philippines	Asia	whole insect	1
SRR9309903	Trialeurodes vaporariorum	United Kingdom	Europe	Whole body	1
SRR9309906	Trialeurodes vaporariorum	United Kingdom	Europe	Whole body	1
SRR9309911	Trialeurodes vaporariorum	United Kingdom	Europe	Whole body	1
SRR9309924	Trialeurodes vaporariorum	United Kingdom	Europe	Whole body	1
SRR9309926	Trialeurodes vaporariorum	United Kingdom	Europe	Whole body	1
SRR9309931	Trialeurodes vaporariorum	United Kingdom	Europe	Whole body	1
SRR9309932	Trialeurodes vaporariorum	United Kingdom	Europe	Whole body	1
SRR9309934	Trialeurodes vaporariorum	United Kingdom	Europe	Whole body	1
SRR9705742	Amrasca biguttula biguttula	India	Asia	Whole Insect	1
SRR9705743	Amrasca biguttula biguttula	India	Asia	Whole Insect	1
SRR9852470	Nezara viridula	Greece	Europe	Midgut-M1	1
SRR9852473	Nezara viridula	Greece	Europe	Carcass	1
SRR9852481	Nezara viridula	Greece	Europe	Midgut-M4H	1
SRR9945315	Sitobion avenae	China	Asia	whole body	1
DRR013050	Pachypeltis sp. Dehong	missing data	missing data	missing data	0
DRR018505	Stenotus rubrovittatus	missing data	missing data	missing data	0
DRR048586	Plautia crossota	missing data	missing data	missing data	0
DRR048587	Riptortus pedestris	missing data	missing data	missing data	0
DRR055502	Magicicada septendecim	USA	North America	missing data	0
DRR055503	Magicicada cassinii	USA	North America	missing data	0
DRR055504	Magicicada cassinii	USA	North America	missing data	0
DRR055505	Magicicada septendecula	USA	North America	missing data	0
DRR055506	Magicicada septendecula	USA	North America	missing data	0
DRR055507	Magicicada tredecim	USA	North America	missing data	0
DRR055508	Magicicada neotredecim	USA	North America	missing data	0
DRR055509	Magicicada neotredecim	USA	North America	missing data	0
DRR055510	Magicicada tredecassini	USA	North America	missing data	0
DRR055511	Magicicada tredecassini	USA	North America	missing data	0
DRR055512	Magicicada tredecula	USA	North America	missing data	0
DRR055513	Magicicada tredecula	USA	North America	missing data	0
DRR055514	Magicicada septendecim	USA	North America	missing data	0
DRR055515	Magicicada tredecim	USA	North America	missing data	0
DRR055516	Magicicada cassinii	USA	North America	missing data	0
DRR055517	Magicicada cassinii	USA	North America	missing data	0
DRR055518	Magicicada neotredecim	USA	North America	missing data	0
DRR055519	Magicicada neotredecim	USA	North America	missing data	0
DRR055520	Magicicada septendecula	USA	North America	missing data	0
DRR055521	Magicicada septendecula	USA	North America	missing data	0
DRR055522	Magicicada septendecim	USA	North America	missing data	0
DRR055523	Magicicada septendecim	USA	North America	missing data	0
DRR055524	Magicicada tredecassini	USA	North America	missing data	0
DRR055525	Magicicada tredecassini	USA	North America	missing data	0
DRR055526	Magicicada tredecula	USA	North America	missing data	0
DRR055527	Magicicada tredecula	USA	North America	missing data	0
DRR055528	Magicicada tredecim	USA	North America	missing data	0
DRR055529	Magicicada tredecim	USA	North America	missing data	0
DRR118501	Plautia stali	missing data	missing data	missing data	0
DRR118502	Plautia stali	missing data	missing data	missing data	0
DRR118503	Plautia stali	missing data	missing data	missing data	0
DRR118504	Plautia stali	missing data	missing data	missing data	0
DRR118505	Plautia stali	missing data	missing data	missing data	0
DRR118506	Plautia stali	missing data	missing data	missing data	0
DRR118507	Plautia stali	missing data	missing data	missing data	0
DRR161923	Nipponaphis monzeni	missing data	missing data	Whole body	0
DRR161924	Nipponaphis monzeni	missing data	missing data	Whole body	0
DRR161925	Nipponaphis monzeni	missing data	missing data	Whole body	0
DRR161926	Nipponaphis monzeni	missing data	missing data	Whole body	0
DRR161927	Nipponaphis monzeni	missing data	missing data	body carcass without embryos	0
DRR161929	Nipponaphis monzeni	missing data	missing data	Whole body	0
DRR161930	Nipponaphis monzeni	missing data	missing data	Whole body	0
DRR161931	Nipponaphis monzeni	missing data	missing data	Whole body	0
DRR161932	Nipponaphis monzeni	missing data	missing data	Whole body	0
DRR161933	Nipponaphis monzeni	missing data	missing data	body carcass without embryos	0
DRR161935	Nipponaphis monzeni	missing data	missing data	Whole body	0
DRR161936	Nipponaphis monzeni	missing data	missing data	Whole body	0
DRR161937	Nipponaphis monzeni	missing data	missing data	Whole body	0
DRR161938	Nipponaphis monzeni	missing data	missing data	Whole body	0
DRR161939	Nipponaphis monzeni	missing data	missing data	body carcass without embryos	0
DRR161941	Nipponaphis monzeni	missing data	missing data	Whole body	0
DRR161943	Nipponaphis monzeni	missing data	missing data	Whole body	0
DRR161945	Nipponaphis monzeni	missing data	missing data	Whole body	0
DRR161950	Acyrthosiphon pisum	missing data	missing data	Fat body cells	0
DRR205094	Triatoma rubrofasciata	missing data	missing data	missing data	0
DRR237176	Megacopta punctatissima	missing data	missing data	Midgut section3	0
DRR237177	Megacopta punctatissima	missing data	missing data	Midgut section4	0
DRR237178	Megacopta punctatissima	missing data	missing data	Midgut section5	0
DRR237179	Megacopta punctatissima	missing data	missing data	Midgut section6	0
DRR237180	Coptosoma parvipictum	missing data	missing data	Midgut section3	0
DRR237181	Coptosoma parvipictum	missing data	missing data	Midgut section4	0
DRR237182	Coptosoma parvipictum	missing data	missing data	Midgut section5	0
DRR237183	Coptosoma parvipictum	missing data	missing data	Midgut section6	0
DRR237184	Megacopta cribraria	missing data	missing data	Midgut section3	0
DRR237185	Megacopta cribraria	missing data	missing data	Midgut section4	0
DRR237186	Megacopta cribraria	missing data	missing data	Midgut section5	0
DRR237187	Megacopta cribraria	missing data	missing data	Midgut section6	0
DRR237188	Brachyplatys subaeneus	missing data	missing data	Midgut section1_3	0
DRR237189	Brachyplatys subaeneus	missing data	missing data	Midgut section4	0
DRR237190	Brachyplatys subaeneus	missing data	missing data	Midgut section5_6	0
DRR351775	Neothoracaphis yanonis	missing data	missing data	missing data	0
DRR351779	Tuberocephalus higansakurae	missing data	missing data	missing data	0
DRR351780	Tuberocephalus higansakurae	missing data	missing data	missing data	0
DRR351781	Metanipponaphis globuli	missing data	missing data	missing data	0
DRR446133	Plautia stali	Japan	Asia	Midgut symbiotic organ (M4 region)	0
DRR446134	Plautia stali	Japan	Asia	Midgut symbiotic organ (M4 region)	0
DRR446135	Plautia stali	Japan	Asia	Midgut symbiotic organ (M4 region)	0
DRR446136	Plautia stali	Japan	Asia	Midgut symbiotic organ (M4 region)	0
DRR446137	Plautia stali	Japan	Asia	Midgut symbiotic organ (M4 region)	0
DRR446138	Plautia stali	Japan	Asia	Midgut symbiotic organ (M4 region)	0
DRR446139	Plautia stali	Japan	Asia	Midgut symbiotic organ (M4 region)	0
DRR446140	Plautia stali	Japan	Asia	Midgut symbiotic organ (M4 region)	0
DRR446141	Plautia stali	Japan	Asia	Midgut symbiotic organ (M4 region)	0
DRR446142	Plautia stali	Japan	Asia	Midgut symbiotic organ (M4 region)	0
DRR446143	Plautia stali	Japan	Asia	Midgut symbiotic organ (M4 region)	0
DRR446144	Plautia stali	Japan	Asia	Midgut symbiotic organ (M4 region)	0
DRR446145	Plautia stali	Japan	Asia	Midgut symbiotic organ (M4 region)	0
DRR446146	Plautia stali	Japan	Asia	Midgut symbiotic organ (M4 region)	0
DRR446147	Plautia stali	Japan	Asia	Midgut symbiotic organ (M4 region)	0
DRR446148	Plautia stali	Japan	Asia	Midgut symbiotic organ (M4 region)	0
DRR446149	Plautia stali	Japan	Asia	Midgut symbiotic organ (M4 region)	0
DRR446150	Plautia stali	Japan	Asia	Midgut symbiotic organ (M4 region)	0
DRR446151	Plautia stali	Japan	Asia	Midgut symbiotic organ (M4 region)	0
DRR446152	Plautia stali	Japan	Asia	Midgut symbiotic organ (M4 region)	0
DRR446153	Plautia stali	Japan	Asia	Midgut symbiotic organ (M4 region)	0
DRR446154	Plautia stali	Japan	Asia	Midgut symbiotic organ (M4 region)	0
DRR446155	Plautia stali	Japan	Asia	Midgut symbiotic organ (M4 region)	0
DRR446156	Plautia stali	Japan	Asia	Midgut symbiotic organ (M4 region)	0
DRR446157	Plautia stali	Japan	Asia	Midgut symbiotic organ (M4 region)	0
DRR446158	Plautia stali	Japan	Asia	Midgut symbiotic organ (M4 region)	0
DRR446159	Plautia stali	Japan	Asia	Midgut symbiotic organ (M4 region)	0
DRR446160	Plautia stali	Japan	Asia	Midgut symbiotic organ (M4 region)	0
DRR446161	Plautia stali	Japan	Asia	Midgut symbiotic organ (M4 region)	0
DRR446162	Plautia stali	Japan	Asia	Midgut symbiotic organ (M4 region)	0
DRR446163	Plautia stali	Japan	Asia	Midgut symbiotic organ (M4 region)	0
DRR446164	Plautia stali	Japan	Asia	Midgut symbiotic organ (M4 region)	0
DRR446165	Plautia stali	Japan	Asia	Midgut symbiotic organ (M4 region)	0
DRR446166	Plautia stali	Japan	Asia	Midgut symbiotic organ (M4 region)	0
DRR446167	Plautia stali	Japan	Asia	Midgut symbiotic organ (M4 region)	0
DRR446168	Plautia stali	Japan	Asia	Midgut symbiotic organ (M4 region)	0
DRR446169	Plautia stali	Japan	Asia	Midgut symbiotic organ (M4 region)	0
DRR446170	Plautia stali	Japan	Asia	Midgut symbiotic organ (M4 region)	0
DRR446171	Plautia stali	Japan	Asia	Midgut symbiotic organ (M4 region)	0
DRR446172	Plautia stali	Japan	Asia	Midgut symbiotic organ (M4 region)	0
DRR446173	Plautia stali	Japan	Asia	Midgut symbiotic organ (M4 region)	0
DRR446174	Plautia stali	Japan	Asia	Midgut symbiotic organ (M4 region)	0
DRR446175	Plautia stali	Japan	Asia	Midgut symbiotic organ (M4 region)	0
DRR446176	Plautia stali	Japan	Asia	Midgut symbiotic organ (M4 region)	0
DRR446179	Plautia stali	Japan	Asia	Crypts of symbiotic organ	0
DRR453827	Kirkaldyia deyrolli	Japan	Asia	corpus allata	0
DRR453828	Cryptotympana facialis	Japan	Asia	corpus allata	0		positive control
DRR525941	Megymenum gracilicorne	Japan	Asia	hind leg	0
DRR525942	Megymenum gracilicorne	Japan	Asia	mid leg	0
DRR525952	Megymenum gracilicorne	Japan	Asia	mid leg	0
DRR526353	Magicicada cassinii	USA	North America	head	0
DRR526354	Magicicada cassinii	USA	North America	head	0
DRR526355	Magicicada cassinii	USA	North America	head	0
DRR526356	Magicicada cassinii	USA	North America	head	0
DRR526357	Magicicada cassinii	USA	North America	head	0
DRR526358	Magicicada cassinii	USA	North America	head	0
DRR526359	Magicicada cassinii	USA	North America	head	0
DRR526360	Magicicada cassinii	USA	North America	head	0
DRR526361	Magicicada cassinii	USA	North America	head	0
DRR526362	Magicicada cassinii	USA	North America	head	0
DRR526363	Magicicada cassinii	USA	North America	head	0
DRR526364	Magicicada cassinii	USA	North America	head	0
DRR526365	Magicicada cassinii	USA	North America	head	0
DRR526366	Magicicada cassinii	USA	North America	head	0
DRR526367	Magicicada cassinii	USA	North America	head	0
DRR526368	Magicicada cassinii	USA	North America	head	0
DRR526369	Magicicada cassinii	USA	North America	head	0
DRR526370	Magicicada cassinii	USA	North America	head	0
DRR526371	Magicicada cassinii	USA	North America	head	0
DRR526372	Magicicada cassinii	USA	North America	head	0
DRR526373	Magicicada septendecim	USA	North America	head	0
DRR526374	Magicicada septendecim	USA	North America	head	0
DRR526375	Magicicada septendecim	USA	North America	head	0
DRR526376	Magicicada septendecim	USA	North America	head	0
DRR526377	Magicicada septendecim	USA	North America	head	0
DRR526378	Magicicada septendecim	USA	North America	head	0
DRR526379	Magicicada septendecim	USA	North America	head	0
DRR526380	Magicicada septendecim	USA	North America	head	0
DRR526381	Magicicada septendecim	USA	North America	head	0
DRR526382	Magicicada septendecim	USA	North America	head	0
DRR526383	Magicicada septendecim	USA	North America	head	0
DRR526384	Magicicada septendecim	USA	North America	head	0
DRR526385	Magicicada septendecim	USA	North America	head	0
DRR526386	Magicicada septendecim	USA	North America	head	0
DRR526387	Magicicada septendecim	USA	North America	head	0
DRR526388	Magicicada septendecim	USA	North America	head	0
DRR526389	Magicicada septendecim	USA	North America	head	0
DRR526390	Magicicada septendecim	USA	North America	head	0
DRR526391	Magicicada tredecassini	USA	North America	whole body	0
DRR526392	Magicicada tredecassini	USA	North America	whole body	0
DRR526393	Magicicada tredecassini	USA	North America	whole body	0
DRR526394	Magicicada tredecassini	USA	North America	whole body	0
DRR526395	Magicicada cassinii	USA	North America	head	0
DRR526396	Magicicada cassinii	USA	North America	head	0
DRR526397	Magicicada cassinii	USA	North America	head	0
DRR526398	Magicicada cassinii	USA	North America	head	0
DRR526399	Magicicada cassinii	USA	North America	head	0
DRR526400	Magicicada cassinii	USA	North America	head	0
DRR526401	Magicicada cassinii	USA	North America	head	0
DRR526402	Magicicada cassinii	USA	North America	head	0
DRR526403	Magicicada cassinii	USA	North America	head	0
DRR526404	Magicicada cassinii	USA	North America	head	0
DRR526405	Magicicada cassinii	USA	North America	head	0
DRR526406	Magicicada cassinii	USA	North America	head	0
DRR526407	Magicicada cassinii	USA	North America	head	0
DRR526408	Magicicada cassinii	USA	North America	head	0
DRR526409	Magicicada cassinii	USA	North America	head	0
DRR526410	Magicicada cassinii	USA	North America	head	0
DRR526411	Magicicada cassinii	USA	North America	head	0
DRR526412	Magicicada cassinii	USA	North America	head	0
DRR526413	Magicicada tredecassini	USA	North America	head	0
DRR526414	Magicicada tredecassini	USA	North America	head	0
DRR526415	Magicicada tredecassini	USA	North America	whole body	0
DRR526416	Magicicada tredecassini	USA	North America	whole body	0
DRR526417	Magicicada tredecassini	USA	North America	whole body	0
DRR526418	Magicicada tredecassini	USA	North America	whole body	0
DRR526419	Magicicada tredecassini	USA	North America	head	0
DRR526420	Magicicada tredecassini	USA	North America	head	0
DRR526421	Magicicada tredecassini	USA	North America	head	0
DRR526422	Magicicada septendecim	USA	North America	head	0
DRR526423	Magicicada septendecim	USA	North America	head	0
DRR526424	Magicicada septendecim	USA	North America	head	0
DRR526425	Magicicada septendecim	USA	North America	head	0
DRR526426	Magicicada septendecim	USA	North America	head	0
DRR526427	Magicicada septendecim	USA	North America	head	0
DRR526428	Magicicada septendecim	USA	North America	head	0
DRR526429	Magicicada septendecim	USA	North America	head	0
DRR526430	Magicicada septendecim	USA	North America	head	0
DRR526431	Magicicada cassinii	USA	North America	head	0
DRR526432	Magicicada cassinii	USA	North America	head	0
DRR526433	Magicicada cassinii	USA	North America	head	0
DRR526434	Magicicada cassinii	USA	North America	head	0
DRR526435	Magicicada septendecim	USA	North America	head	0
DRR526436	Magicicada septendecim	USA	North America	head	0
DRR526437	Magicicada septendecim	USA	North America	head	0
DRR526438	Magicicada septendecim	USA	North America	head	0
DRR526439	Magicicada septendecim	USA	North America	whole body	0
DRR526440	Magicicada septendecim	USA	North America	whole body	0
DRR526441	Magicicada septendecim	USA	North America	whole body	0
DRR526442	Magicicada septendecim	USA	North America	whole body	0
DRR526443	Magicicada septendecim	USA	North America	whole body	0
DRR526444	Magicicada septendecim	USA	North America	whole body	0
DRR526445	Magicicada septendecim	USA	North America	whole body	0
DRR526446	Magicicada septendecim	USA	North America	head	0
DRR526447	Magicicada septendecim	USA	North America	head	0
DRR526448	Magicicada septendecim	USA	North America	head	0
DRR526449	Magicicada septendecim	USA	North America	head	0
DRR526450	Magicicada septendecim	USA	North America	head	0
DRR526451	Magicicada septendecim	USA	North America	head	0
DRR526452	Magicicada septendecim	USA	North America	head	0
DRR526453	Magicicada septendecim	USA	North America	head	0
DRR526454	Magicicada cassinii	USA	North America	head	0
DRR526455	Magicicada cassinii	USA	North America	head	0
DRR526456	Magicicada cassinii	USA	North America	head	0
DRR526457	Magicicada cassinii	USA	North America	head	0
DRR526458	Magicicada cassinii	USA	North America	head	0
DRR526459	Magicicada septendecim	USA	North America	head	0
DRR526460	Magicicada septendecim	USA	North America	head	0
DRR526461	Magicicada cassinii	USA	North America	head	0
DRR526462	Magicicada cassinii	USA	North America	head	0
DRR526463	Magicicada cassinii	USA	North America	head	0
DRR526464	Magicicada cassinii	USA	North America	head	0
DRR526465	Magicicada cassinii	USA	North America	head	0
DRR526466	Magicicada cassinii	USA	North America	head	0
DRR526467	Magicicada septendecim	USA	North America	head	0
DRR526468	Magicicada septendecim	USA	North America	head	0
DRR526469	Magicicada septendecim	USA	North America	head	0
DRR635864	Plautia splendens	Japan	Asia	whole body	0
DRR730203	Nephotettix virescens	missing data	missing data	whole body	0
ERR073015	Cacopsylla pruni	missing data	missing data	missing data	0
ERR073017	Neotibicen tibicen tibicen	missing data	missing data	missing data	0
ERR073019	Magicicada septendecim	missing data	missing data	missing data	0
ERR073021	Philaenus spumarius	missing data	missing data	missing data	0		negative control
ERR073022	Platypedia putnami	missing data	missing data	missing data	0
ERR10116746	Macrosiphum euphorbiae	missing data	missing data	missing data	0
ERR10123649	Aelia acuminata	United Kingdom	Europe	missing data	0
ERR10774001	Corixa punctata	missing data	missing data	missing data	0
ERR10774002	Corixa punctata	missing data	missing data	missing data	0
ERR10774003	Ilyocoris cimicoides cimicoides	missing data	missing data	missing data	0
ERR10774006	Ilyocoris cimicoides cimicoides	missing data	missing data	missing data	0
ERR10774007	Ilyocoris cimicoides cimicoides	missing data	missing data	missing data	0
ERR10774008	Nepa cinerea	missing data	missing data	missing data	0
ERR10774011	Nepa cinerea	missing data	missing data	missing data	0
ERR10774012	Nepa cinerea	missing data	missing data	missing data	0
ERR10774015	Notonecta glauca	missing data	missing data	missing data	0
ERR10774016	Notonecta glauca	missing data	missing data	missing data	0
ERR10908655	Planococcus citri	United Kingdom	Europe	missing data	0
ERR10946073	Cystococcus echiniformis	Australia	Oceania	missing data	0
ERR10946104	Cystococcus echiniformis	Australia	Oceania	missing data	0
ERR10946108	Cystococcus echiniformis	Australia	Oceania	missing data	0
ERR10946109	Cystococcus echiniformis	Australia	Oceania	missing data	0
ERR10946110	Cystococcus echiniformis	Australia	Oceania	missing data	0
ERR10946112	Cystococcus campanidorsalis	Australia	Oceania	missing data	0
ERR10946113	Cystococcus echiniformis	Australia	Oceania	missing data	0
ERR10947146	Cystococcus campanidorsalis	Australia	Oceania	missing data	0
ERR10947147	Cystococcus campanidorsalis	Australia	Oceania	missing data	0
ERR11679393	Balanococcus diminutus	United Kingdom	Europe	missing data	0
ERR11679399	Balanococcus diminutus	United Kingdom	Europe	missing data	0
ERR12318575	Pseudococcus viburni	United Kingdom	Europe	missing data	0
ERR12318577	Pseudococcus viburni	United Kingdom	Europe	missing data	0
ERR1255803	Triatoma aff. brasiliensis MDB-2014	missing data	missing data	missing data	0
ERR12642406	Acanthosoma haemorrhoidale	United Kingdom	Europe	missing data	0
ERR1276857	Triatoma aff. brasiliensis MDB-2014	Brazil	South America	missing data	0
ERR12861026	Gonocerus acuteangulatus	United Kingdom	Europe	missing data	0
ERR12861034	Leptopterna dolabrata	United Kingdom	Europe	missing data	0
ERR13107207	Spilostethus pandurus	Germany	Europe	missing data	0
ERR13107208	Spilostethus pandurus	Germany	Europe	missing data	0
ERR13107209	Spilostethus pandurus	Germany	Europe	missing data	0
ERR13107210	Spilostethus pandurus	Germany	Europe	missing data	0
ERR13107211	Spilostethus pandurus	Germany	Europe	missing data	0
ERR1315266	Rhodnius robustus	missing data	missing data	missing data	0
ERR13654278	Nabis limbatus	United Kingdom	Europe	missing data	0
ERR13962503	Closterotomus trivialis	United Kingdom	Europe	missing data	0
ERR13999084	Grypocoris stysi	United Kingdom	Europe	missing data	0
ERR15140904	Harpocera thoracica	United Kingdom	Europe	missing data	0
ERR15467788	Cicada orni	Slovenia	Europe	missing data	0
ERR15467789	Cicada orni	Slovenia	Europe	missing data	0
ERR2238845	Rhopalosiphum padi	United Kingdom	Europe	missing data	0
ERR2238847	Rhopalosiphum padi	United Kingdom	Europe	missing data	0
ERR2238851	Rhopalosiphum padi	United Kingdom	Europe	missing data	0
ERR2238852	Rhopalosiphum padi	United Kingdom	Europe	missing data	0
ERR2238853	Rhopalosiphum padi	United Kingdom	Europe	missing data	0
ERR2238854	Rhopalosiphum padi	United Kingdom	Europe	missing data	0
ERR2238855	Rhopalosiphum padi	United Kingdom	Europe	missing data	0
ERR2238856	Rhopalosiphum padi	United Kingdom	Europe	missing data	0
ERR2238857	Rhopalosiphum padi	United Kingdom	Europe	missing data	0
ERR2238858	Rhopalosiphum padi	United Kingdom	Europe	missing data	0
ERR2238859	Rhopalosiphum padi	United Kingdom	Europe	missing data	0
ERR2238860	Rhopalosiphum padi	United Kingdom	Europe	missing data	0
ERR2238861	Rhopalosiphum padi	United Kingdom	Europe	missing data	0
ERR2238862	Rhopalosiphum padi	United Kingdom	Europe	missing data	0
ERR2238863	Rhopalosiphum padi	United Kingdom	Europe	missing data	0
ERR2238864	Rhopalosiphum padi	United Kingdom	Europe	missing data	0
ERR2238865	Rhopalosiphum padi	United Kingdom	Europe	missing data	0
ERR2238866	Rhopalosiphum padi	United Kingdom	Europe	missing data	0
ERR2238867	Rhopalosiphum padi	United Kingdom	Europe	missing data	0
ERR2238868	Rhopalosiphum padi	United Kingdom	Europe	missing data	0
ERR2238872	Rhopalosiphum padi	United Kingdom	Europe	missing data	0
ERR2238885	Rhopalosiphum padi	United Kingdom	Europe	missing data	0
ERR2238886	Rhopalosiphum padi	United Kingdom	Europe	missing data	0
ERR2238887	Rhopalosiphum padi	United Kingdom	Europe	missing data	0
ERR2238888	Rhopalosiphum padi	United Kingdom	Europe	missing data	0
ERR2238890	Rhopalosiphum padi	United Kingdom	Europe	missing data	0
ERR2238891	Rhopalosiphum padi	United Kingdom	Europe	missing data	0
ERR2238892	Rhopalosiphum padi	United Kingdom	Europe	missing data	0
ERR2238898	Rhopalosiphum padi	United Kingdom	Europe	missing data	0
ERR2238901	Rhopalosiphum padi	United Kingdom	Europe	missing data	0
ERR2238902	Rhopalosiphum padi	United Kingdom	Europe	missing data	0
ERR2238903	Rhopalosiphum padi	United Kingdom	Europe	missing data	0
ERR2238905	Rhopalosiphum padi	United Kingdom	Europe	missing data	0
ERR2238906	Rhopalosiphum padi	United Kingdom	Europe	missing data	0
ERR2238907	Rhopalosiphum padi	United Kingdom	Europe	missing data	0
ERR2238908	Rhopalosiphum padi	United Kingdom	Europe	missing data	0
ERR2238909	Rhopalosiphum padi	United Kingdom	Europe	missing data	0
ERR2238910	Rhopalosiphum padi	United Kingdom	Europe	missing data	0
ERR2238911	Rhopalosiphum padi	United Kingdom	Europe	missing data	0
ERR2238913	Rhopalosiphum padi	United Kingdom	Europe	missing data	0
ERR2238916	Rhopalosiphum padi	United Kingdom	Europe	missing data	0
ERR2238917	Rhopalosiphum padi	United Kingdom	Europe	missing data	0
ERR2238921	Rhopalosiphum padi	United Kingdom	Europe	missing data	0
ERR2238922	Rhopalosiphum padi	United Kingdom	Europe	missing data	0
ERR2238924	Rhopalosiphum padi	United Kingdom	Europe	missing data	0
ERR2238926	Rhopalosiphum padi	United Kingdom	Europe	missing data	0
ERR2238927	Rhopalosiphum padi	United Kingdom	Europe	missing data	0
ERR2238929	Rhopalosiphum padi	United Kingdom	Europe	missing data	0
ERR2238930	Rhopalosiphum padi	United Kingdom	Europe	missing data	0
ERR2238931	Rhopalosiphum padi	United Kingdom	Europe	missing data	0
ERR2238937	Rhopalosiphum padi	United Kingdom	Europe	missing data	0
ERR2238939	Rhopalosiphum padi	United Kingdom	Europe	missing data	0
ERR2238941	Rhopalosiphum padi	United Kingdom	Europe	missing data	0
ERR2238943	Rhopalosiphum padi	United Kingdom	Europe	missing data	0
ERR2238949	Rhopalosiphum padi	United Kingdom	Europe	missing data	0
ERR2238950	Rhopalosiphum padi	United Kingdom	Europe	missing data	0
ERR2238951	Rhopalosiphum padi	United Kingdom	Europe	missing data	0
ERR2238952	Rhopalosiphum padi	United Kingdom	Europe	missing data	0
ERR2238953	Rhopalosiphum padi	United Kingdom	Europe	missing data	0
ERR2238955	Rhopalosiphum padi	United Kingdom	Europe	missing data	0
ERR2238958	Rhopalosiphum padi	United Kingdom	Europe	missing data	0
ERR2238959	Rhopalosiphum padi	United Kingdom	Europe	missing data	0
ERR2238960	Rhopalosiphum padi	United Kingdom	Europe	missing data	0
ERR2238962	Rhopalosiphum padi	United Kingdom	Europe	missing data	0
ERR2238963	Rhopalosiphum padi	United Kingdom	Europe	missing data	0
ERR2238964	Rhopalosiphum padi	United Kingdom	Europe	missing data	0
ERR2238989	Myzus persicae	United Kingdom	Europe	missing data	0
ERR2238990	Myzus persicae	United Kingdom	Europe	missing data	0
ERR2238991	Myzus persicae	United Kingdom	Europe	missing data	0
ERR2238992	Myzus persicae	United Kingdom	Europe	missing data	0
ERR2239009	Myzus persicae	United Kingdom	Europe	missing data	0
ERR2239010	Myzus persicae	United Kingdom	Europe	missing data	0
ERR2239011	Myzus persicae	United Kingdom	Europe	missing data	0
ERR2239012	Myzus persicae	United Kingdom	Europe	missing data	0
ERR2239062	Myzus persicae	United Kingdom	Europe	missing data	0
ERR2239065	Myzus persicae	United Kingdom	Europe	missing data	0
ERR2239089	Myzus persicae	United Kingdom	Europe	missing data	0
ERR2239824	Myzus cerasi	United Kingdom	Europe	missing data	0
ERR2239825	Myzus cerasi	United Kingdom	Europe	missing data	0
ERR3386212	Cacopsylla melanoneura	missing data	missing data	missing data	0
ERR3447770	Cinara cedri	missing data	missing data	missing data	0
ERR3833746	Platymeris biguttatus	missing data	missing data	missing data	0
ERR3833747	Platymeris biguttatus	missing data	missing data	missing data	0
ERR3833748	Platymeris biguttatus	missing data	missing data	missing data	0
ERR3833749	Platymeris biguttatus	missing data	missing data	missing data	0
ERR3833755	Psyttala horrida	missing data	missing data	missing data	0
ERR3833756	Psyttala horrida	missing data	missing data	missing data	0
ERR4310271	Macrosiphum euphorbiae	missing data	missing data	missing data	0
ERR4310273	Macrosiphum euphorbiae	missing data	missing data	missing data	0
ERR4317769	Macrosiphum euphorbiae	missing data	missing data	missing data	0
ERR4352826	Planococcus citri x Planococcus ficus	missing data	missing data	missing data	0
ERR4368657	Planococcus citri	missing data	missing data	missing data	0
ERR4368658	Planococcus citri	missing data	missing data	missing data	0
ERR4368661	Planococcus citri	missing data	missing data	missing data	0
ERR4368669	Planococcus citri	missing data	missing data	missing data	0
ERR4368672	Planococcus citri	missing data	missing data	missing data	0
ERR4368673	Planococcus citri	missing data	missing data	missing data	0
ERR4372692	Macrosiphum euphorbiae	missing data	missing data	missing data	0
ERR4372695	Macrosiphum euphorbiae	missing data	missing data	missing data	0
ERR4390298	Macrosiphum euphorbiae	missing data	missing data	missing data	0
ERR489293	Dysdercus fasciatus	missing data	missing data	missing data	0
ERR489294	Dysdercus fasciatus	missing data	missing data	missing data	0
ERR489296	Dysdercus fasciatus	missing data	missing data	missing data	0
ERR5917174	Rhynocoris iracundus	missing data	missing data	missing data	0
ERR5917175	Rhynocoris iracundus	missing data	missing data	missing data	0
ERR5987747	Sitobion avenae	missing data	missing data	missing data	0
ERR9248451	Notonecta glauca	United Kingdom	Europe	missing data	0
ERR9580972	Pseudococcus viburni	missing data	missing data	missing data	0
ERR983162	Rhopalosiphum padi	United Kingdom	Europe	missing data	0
ERR983177	Myzus persicae	United Kingdom	Europe	missing data	0
ERR983184	Myzus persicae	United Kingdom	Europe	missing data	0
ERR9966673	Myzus persicae	France	Europe	missing data	0
ERR9966674	Myzus persicae	France	Europe	missing data	0
ERR9966675	Myzus persicae	France	Europe	missing data	0
ERR9966676	Myzus persicae	France	Europe	missing data	0
ERR9966677	Myzus persicae	France	Europe	missing data	0
ERR9966678	Myzus persicae	France	Europe	missing data	0
ERR9966679	Myzus persicae	France	Europe	missing data	0
ERR9966680	Myzus persicae	France	Europe	missing data	0
ERR9966682	Myzus persicae	France	Europe	missing data	0
ERR9966684	Myzus persicae	France	Europe	missing data	0
ERR9966686	Myzus persicae	France	Europe	missing data	0
ERR9966688	Myzus persicae	France	Europe	missing data	0
ERR9966690	Myzus persicae	France	Europe	missing data	0
SRR074952	Coreidae	missing data	missing data	missing data	0
SRR10013518	Daktulosphaira vitifoliae	USA	North America	Whole body	0
SRR10013519	Daktulosphaira vitifoliae	USA	North America	Whole body	0
SRR10013520	Daktulosphaira vitifoliae	USA	North America	Whole body	0
SRR10013521	Daktulosphaira vitifoliae	USA	North America	Whole body	0
SRR10013522	Daktulosphaira vitifoliae	USA	North America	Whole body	0
SRR1005488	Eurygaster integriceps	missing data	missing data	missing data	0
SRR1005592	Apolygus lucorum	China	Asia	missing data	0
SRR10090684	Laodelphax striatellus	China	Asia	gut	0		positive control
SRR10098905	Arma chinensis	China	Asia	Whole body	0
SRR10134979	Picromerus lewisi	China	Asia	Whole body	0
SRR10199527	Myzus persicae nicotianae	Italy	Europe	whole body 1missing data	0
SRR10199528	Myzus persicae nicotianae	Zimbabwe	Africa	whole body 9	0
SRR10199532	Myzus persicae	United Kingdom	Europe	whole body 5	0
SRR10209588	Sitobion avenae	China	Asia	whole body	0
SRR10209589	Sitobion avenae	China	Asia	whole body	0
SRR10209590	Sitobion avenae	China	Asia	whole body	0
SRR10209591	Sitobion avenae	China	Asia	whole body	0
SRR10209592	Sitobion avenae	China	Asia	whole body	0
SRR10209593	Sitobion avenae	China	Asia	whole body	0
SRR10209594	Sitobion avenae	China	Asia	whole body	0
SRR10209595	Sitobion avenae	China	Asia	whole body	0
SRR10209596	Sitobion avenae	China	Asia	whole body	0
SRR10209597	Sitobion avenae	China	Asia	whole body	0
SRR10209598	Sitobion avenae	China	Asia	whole body	0
SRR10209599	Sitobion avenae	China	Asia	whole body	0
SRR10230345	Sogatella furcifera	China	Asia	gut	0		positive control
SRR10230346	Sogatella furcifera	China	Asia	gut	0		positive control
SRR10230351	Sogatella furcifera	China	Asia	gut	0		positive control
SRR10230352	Sogatella furcifera	China	Asia	gut	0		positive control
SRR10279159	Aphis citricidus	China	Asia	Wholebody	0
SRR10279160	Aphis citricidus	China	Asia	Wholebody	0
SRR10279161	Aphis citricidus	China	Asia	Wholebody	0
SRR10279162	Aphis citricidus	China	Asia	Wholebody	0
SRR10279163	Aphis citricidus	China	Asia	Wholebody	0
SRR10279164	Aphis citricidus	China	Asia	Wholebody	0
SRR10279165	Aphis citricidus	China	Asia	Wholebody	0
SRR10279166	Aphis citricidus	China	Asia	Wholebody	0
SRR10279167	Aphis citricidus	China	Asia	Wholebody	0
SRR10279168	Aphis citricidus	China	Asia	Wholebody	0
SRR10279169	Aphis citricidus	China	Asia	Wholebody	0
SRR10279170	Aphis citricidus	China	Asia	Wholebody	0
SRR10279171	Aphis citricidus	China	Asia	Wholebody	0
SRR10279172	Aphis citricidus	China	Asia	Wholebody	0
SRR10279173	Aphis citricidus	China	Asia	Wholebody	0
SRR10279174	Aphis citricidus	China	Asia	Wholebody	0
SRR10279175	Aphis citricidus	China	Asia	Wholebody	0
SRR10279176	Aphis citricidus	China	Asia	Wholebody	0
SRR10279177	Aphis citricidus	China	Asia	Wholebody	0
SRR10279178	Aphis citricidus	China	Asia	Wholebody	0
SRR10295171	Sitobion avenae	China	Asia	whole body	0
SRR10295179	Sitobion avenae	China	Asia	whole body	0
SRR10295180	Sitobion avenae	China	Asia	whole body	0
SRR10315324	Diaphorina citri	China	Asia	midgut replicate_3	0
SRR10315325	Diaphorina citri	China	Asia	midgut replicate_2	0
SRR10315326	Diaphorina citri	China	Asia	midgut replicate_1	0
SRR10315327	Diaphorina citri	China	Asia	midgut replicate_3	0
SRR10315328	Diaphorina citri	China	Asia	midgut replicate_2	0
SRR10315329	Diaphorina citri	China	Asia	midgut replicate_1	0
SRR10352884	Diaphorina citri	China	Asia	Whole body	0
SRR10352885	Diaphorina citri	China	Asia	Whole body	0
SRR10352887	Diaphorina citri	China	Asia	Whole body	0
SRR10352888	Diaphorina citri	China	Asia	Whole body	0
SRR10352889	Diaphorina citri	China	Asia	Whole body	0
SRR10352962	Diaphorina citri	China	Asia	Whole body	0
SRR10352963	Diaphorina citri	China	Asia	Whole body	0
SRR10352964	Diaphorina citri	China	Asia	Whole body	0
SRR10352965	Diaphorina citri	China	Asia	Whole body	0
SRR10352967	Diaphorina citri	China	Asia	Whole body	0
SRR10389549	Aphis gossypii	China	Asia	total insect	0
SRR10389550	Aphis gossypii	China	Asia	total insect	0
SRR10389551	Aphis gossypii	China	Asia	total insect	0
SRR10389552	Aphis gossypii	China	Asia	total insect	0
SRR10389553	Aphis gossypii	China	Asia	total insect	0
SRR10389559	Aphis gossypii	China	Asia	total insect	0
SRR10389560	Aphis gossypii	China	Asia	total insect	0
SRR10411299	Apolygus lucorum	China	Asia	whole body	0
SRR10411300	Apolygus lucorum	China	Asia	whole body	0
SRR10411301	Apolygus lucorum	China	Asia	whole body	0
SRR10411302	Apolygus lucorum	China	Asia	whole body	0
SRR10411303	Apolygus lucorum	China	Asia	whole body	0
SRR10411304	Apolygus lucorum	China	Asia	whole body	0
SRR10411305	Apolygus lucorum	China	Asia	whole body	0
SRR10411306	Apolygus lucorum	China	Asia	whole body	0
SRR10411307	Apolygus lucorum	China	Asia	whole body	0
SRR10411308	Apolygus lucorum	China	Asia	whole body	0
SRR10411309	Apolygus lucorum	China	Asia	whole body	0
SRR10411310	Apolygus lucorum	China	Asia	whole body	0
SRR10411311	Apolygus lucorum	China	Asia	whole body	0
SRR10411312	Apolygus lucorum	China	Asia	whole body	0
SRR10411313	Apolygus lucorum	China	Asia	whole body	0
SRR10411314	Apolygus lucorum	China	Asia	whole body	0
SRR10411315	Apolygus lucorum	China	Asia	whole body	0
SRR10411316	Apolygus lucorum	China	Asia	whole body	0
SRR10411317	Apolygus lucorum	China	Asia	whole body	0
SRR10411318	Apolygus lucorum	China	Asia	whole body	0
SRR10411319	Apolygus lucorum	China	Asia	whole body	0
SRR10411320	Apolygus lucorum	China	Asia	whole body	0
SRR10411321	Apolygus lucorum	China	Asia	whole body	0
SRR10411322	Apolygus lucorum	China	Asia	whole body	0
SRR10411323	Apolygus lucorum	China	Asia	whole body	0
SRR10411324	Apolygus lucorum	China	Asia	whole body	0
SRR10411325	Apolygus lucorum	China	Asia	whole body	0
SRR10411326	Apolygus lucorum	China	Asia	whole body	0
SRR10411327	Apolygus lucorum	China	Asia	whole body	0
SRR10411328	Apolygus lucorum	China	Asia	whole body	0
SRR10411329	Apolygus lucorum	China	Asia	whole body	0
SRR10411330	Apolygus lucorum	China	Asia	whole body	0
SRR10411331	Apolygus lucorum	China	Asia	whole body	0
SRR10411332	Apolygus lucorum	China	Asia	whole body	0
SRR10411333	Apolygus lucorum	China	Asia	whole body	0
SRR10411334	Apolygus lucorum	China	Asia	whole body	0
SRR10411571	Apolygus lucorum	China	Asia	different	0
SRR10411572	Apolygus lucorum	China	Asia	different	0
SRR10411573	Apolygus lucorum	China	Asia	different	0
SRR10411577	Apolygus lucorum	China	Asia	different	0
SRR10411578	Apolygus lucorum	China	Asia	different	0
SRR10411579	Apolygus lucorum	China	Asia	different	0
SRR10411580	Apolygus lucorum	China	Asia	different	0
SRR10411583	Apolygus lucorum	China	Asia	different	0
SRR10411584	Apolygus lucorum	China	Asia	different	0
SRR10411593	Apolygus lucorum	China	Asia	different	0
SRR10411594	Apolygus lucorum	China	Asia	different	0
SRR10411598	Apolygus lucorum	China	Asia	different	0
SRR10411599	Apolygus lucorum	China	Asia	different	0
SRR10411600	Apolygus lucorum	China	Asia	different	0
SRR10411618	Apolygus lucorum	China	Asia	different	0
SRR10538962	Daktulosphaira vitifoliae	missing data	missing data	whole insect	0
SRR10538965	Daktulosphaira vitifoliae	missing data	missing data	whole insect	0
SRR10538966	Daktulosphaira vitifoliae	missing data	missing data	whole insect	0
SRR10538969	Daktulosphaira vitifoliae	missing data	missing data	whole insect	0
SRR10820423	Aphis glycines	missing data	missing data	Whole body	0
SRR10820424	Aphis glycines	missing data	missing data	Whole body	0
SRR10820425	Aphis glycines	missing data	missing data	Whole body	0
SRR10820426	Aphis glycines	missing data	missing data	Whole body	0
SRR10820427	Aphis glycines	missing data	missing data	Whole body	0
SRR10820428	Aphis glycines	missing data	missing data	Whole body	0
SRR10820429	Aphis glycines	missing data	missing data	Whole body	0
SRR10820430	Aphis glycines	missing data	missing data	Whole body	0
SRR10820431	Aphis glycines	missing data	missing data	Whole body	0
SRR10820432	Aphis glycines	missing data	missing data	Whole body	0
SRR10820433	Aphis glycines	missing data	missing data	Whole body	0
SRR10820434	Aphis glycines	missing data	missing data	Whole body	0
SRR10872576	Sitobion avenae	China	Asia	the whole body of aphid	0
SRR10872577	Sitobion avenae	China	Asia	the whole body of aphid	0
SRR10872579	Sitobion avenae	China	Asia	the whole body of aphid	0
SRR10872580	Sitobion avenae	China	Asia	the whole body of aphid	0
SRR10872581	Sitobion avenae	China	Asia	the whole body of aphid	0
SRR10875594	Diuraphis noxia	missing data	missing data	missing data	0
SRR10915943	Diaphorina citri	China	Asia	Whole insect	0
SRR11105116	Matsumurasca onukii	China	Asia	Gut	0
SRR11105117	Matsumurasca onukii	China	Asia	Gut	0
SRR11105118	Matsumurasca onukii	China	Asia	Gut	0
SRR11128856	Empoasca vitis	China	Asia	whole body	0
SRR11128859	Empoasca vitis	China	Asia	whole body	0
SRR11128860	Empoasca vitis	China	Asia	whole body	0
SRR11128861	Empoasca vitis	China	Asia	whole body	0
SRR11149667	Poecilocoris lewisi	South Korea	Asia	Whole body	0
SRR11216244	Diaprepocoris barycephalus	Australia	Oceania	whole body	0
SRR11240926	Laccotrephes grossus	China	Asia	thoracic muscle	0
SRR11241329	Ranatra chinensis	China	Asia	thoracic muscle	0
SRR11241577	Aphis aurantii	China	Asia	not applicable	0
SRR11243185	Heleolaccocoris ovatus	China	Asia	thoracic muscle	0
SRR11248823	Aphelocheirus ellipsoideus	China	Asia	cephalothorax	0
SRR11249087	Hermatobates lingyangjiaoensis	China	Asia	whole body	0
SRR11260463	Planococcus citri	United Kingdom	Europe	Whole body	0
SRR11260469	Planococcus citri	United Kingdom	Europe	Whole body	0
SRR11260470	Planococcus citri	United Kingdom	Europe	Whole body	0
SRR11260471	Planococcus citri	United Kingdom	Europe	Whole body	0
SRR11261843	Neoalardus typicus	China	Asia	whole body	0
SRR11261935	Microvelia leveillei	China	Asia	whole body	0
SRR11262221	Halovelia sp. YW-2020	China	Asia	whole body	0
SRR11262780	Micracanthia ornatula	China	Asia	whole body	0
SRR11262781	Saldoida armata	China	Asia	whole body	0
SRR11262782	Myrmedobia distinguenda	Germany	Europe	whole body	0
SRR11262783	Hesperocorixa sp. YW-2020	China	Asia	whole body	0
SRR11266740	Micronecta orientalis	China	Asia	whole body	0
SRR11266741	Micronecta sp. YW-2020	China	Asia	whole body	0
SRR11266742	Micronecta sp. 2 YW-2020	China	Asia	whole body	0
SRR11266743	Gelastocoris sp. YW-2020	Brazil	South America	thoracic muscle	0
SRR11266744	Ochterus breviculus	China	Asia	cephalothorax	0
SRR11266969	Potamocoris sp. YW-2020	Brazil	South America	whole body	0
SRR11267827	Naucoris scutellaris	China	Asia	cephalothorax	0
SRR11267828	Cryphocricos sp. YW-2020	Brazil	South America	cephalothorax	0
SRR11267839	Limnocoris sp. YW-2020	Brazil	South America	cephalothorax	0
SRR11278442	Anisops kuroiwae	China	Asia	cephalothorax	0
SRR11278443	Notonecta sp. YW-2020	China	Asia	cephalothorax	0
SRR11278445	Paraplea indistinguenda	China	Asia	whole body	0
SRR11285471	Plea frontalis	China	Asia	whole body	0
SRR11285475	Helotrephes tuberculatus	China	Asia	whole body	0
SRR11285476	Neotrephes sp. YW-2020	Brazil	South America	whole body	0
SRR11285477	Helotrephes sp. YW-2020	China	Asia	whole body	0
SRR11322159	Myzus persicae	United Kingdom	Europe	Whole body	0
SRR11364000	Lethocerus indicus	China	Asia	indirect flight muscle	0
SRR11428750	Hormaphis cornu	USA	North America	Whole	0
SRR11428751	Hormaphis cornu	USA	North America	Whole	0
SRR11428752	Hormaphis cornu	USA	North America	Whole	0
SRR11428760	Hormaphis cornu	USA	North America	Body	0
SRR11428761	Hormaphis cornu	USA	North America	Body	0
SRR11428762	Hormaphis cornu	USA	North America	Body	0
SRR11428763	Hormaphis cornu	USA	North America	Body	0
SRR11428764	Hormaphis cornu	USA	North America	Body	0
SRR11428766	Hormaphis cornu	USA	North America	Body	0
SRR11476040	Sitobion avenae	China	Asia	salivary gland	0
SRR11515469	Eriosoma lanigerum	United Kingdom	Europe	whole body	0
SRR11516642	Eriosoma lanigerum	United Kingdom	Europe	whole body	0
SRR11528792	Rhodnius prolixus	missing data	missing data	Fat body UFC biological replicate 3	0
SRR11528793	Rhodnius prolixus	missing data	missing data	Fat body UFC biological replicate 2	0
SRR11528794	Rhodnius prolixus	missing data	missing data	Fat body UFC biological replicate 1	0
SRR11528795	Rhodnius prolixus	missing data	missing data	Fat body FC biological replicate 3	0
SRR11528803	Rhodnius prolixus	missing data	missing data	Fat body FC biological replicate 2	0
SRR11528804	Rhodnius prolixus	missing data	missing data	Fat body FC biological replicate 1	0
SRR11607998	Pentalonia nigronervosa	Kenya	Africa	Whole body	0
SRR11610569	Nephotettix cincticeps	China	Asia	Total	0		negative control
SRR11610576	Scotinophara lurida	China	Asia	Total	0
SRR11610578	Dolycoris baccarum	China	Asia	Total	0
SRR11614420	Eysarcoris guttigerus	China	Asia	Total	0
SRR11614425	Cletus punctiger	China	Asia	Total	0
SRR11637882	Nephotettix cincticeps	China	Asia	Total	0		negative control
SRR11637883	Cletus punctiger	China	Asia	Total	0
SRR11658068	Zicrona caerulea	China	Asia	Total	0
SRR11658069	Nephotettix cincticeps	China	Asia	Total	0		negative control
SRR11669701	Eysarcoris guttigerus	China	Asia	Total	0
SRR11669703	Nezara viridula	China	Asia	Total	0
SRR11669704	Cletus punctiger	China	Asia	Total	0
SRR11669708	Leptocorisa acuta	China	Asia	Total	0
SRR11669716	Sitobion avenae	China	Asia	Total	0
SRR1168885	Triatoma infestans	missing data	missing data	salivary glands	0
SRR11729951	Laodelphax striatellus	China	Asia	Total	0		positive control
SRR11745296	Orius niger	China	Asia	Total	0
SRR11747758	Halyomorpha halys	China	Asia	Antenna	0
SRR11781474	Orius niger	China	Asia	Total	0
SRR11822333	Dalbulus maidis	USA	North America	Whole insect	0		negative control
SRR11822335	Dalbulus maidis	USA	North America	Whole insect	0		negative control
SRR11822336	Dalbulus maidis	USA	North America	Whole insect	0		negative control
SRR11822337	Dalbulus maidis	USA	North America	Whole insect	0		negative control
SRR11822338	Dalbulus maidis	USA	North America	Whole insect	0		negative control
SRR11822339	Dalbulus maidis	USA	North America	Whole insect	0		negative control
SRR11822340	Dalbulus maidis	USA	North America	Whole insect	0		negative control
SRR11822343	Dalbulus maidis	USA	North America	Whole insect	0		negative control
SRR11822344	Dalbulus maidis	USA	North America	Whole insect	0		negative control
SRR11822346	Dalbulus maidis	USA	North America	Whole insect	0		negative control
SRR11822347	Dalbulus maidis	USA	North America	Whole insect	0		negative control
SRR11822348	Dalbulus maidis	USA	North America	Whole insect	0		negative control
SRR1186295	Lygus hesperus	missing data	missing data	whole body	0
SRR1186315	Lygus hesperus	missing data	missing data	whole body	0
SRR1186516	Lygus hesperus	missing data	missing data	whole body	0
SRR1186658	Lygus hesperus	missing data	missing data	whole body	0
SRR1186749	Lygus hesperus	missing data	missing data	whole body	0
SRR1186752	Lygus hesperus	missing data	missing data	whole body	0
SRR1186787	Lygus hesperus	missing data	missing data	whole body	0
SRR1186788	Lygus hesperus	missing data	missing data	whole body	0
SRR1186789	Lygus hesperus	missing data	missing data	whole body	0
SRR11928513	Muljarus japonicus	South Korea	Asia	Salivary gland	0
SRR11928514	Laccotrephes japonensis	South Korea	Asia	Salivary gland	0
SRR12076773	Laodelphax striatellus	missing data	missing data	midgut	0		positive control
SRR12076774	Laodelphax striatellus	missing data	missing data	midgut	0		positive control
SRR12076775	Laodelphax striatellus	missing data	missing data	midgut	0		positive control
SRR12076776	Laodelphax striatellus	missing data	missing data	midgut	0		positive control
SRR12076777	Laodelphax striatellus	missing data	missing data	midgut	0		positive control
SRR12076778	Laodelphax striatellus	missing data	missing data	midgut	0		positive control
SRR12102948	Microvelia longipes	French Guiana	South America	T1 Legs	0
SRR12240035	Adelphocoris suturalis	China	Asia	Salivary Gland	0
SRR12240036	Adelphocoris suturalis	China	Asia	Salivary Gland	0
SRR12240037	Adelphocoris suturalis	China	Asia	Salivary Gland	0
SRR12240038	Adelphocoris suturalis	China	Asia	Salivary Gland	0
SRR12240039	Adelphocoris suturalis	China	Asia	Salivary Gland	0
SRR12240040	Adelphocoris suturalis	China	Asia	Salivary Gland	0
SRR12240041	Adelphocoris suturalis	China	Asia	Salivary Gland	0
SRR12240042	Adelphocoris suturalis	China	Asia	Salivary Gland	0
SRR12240043	Adelphocoris suturalis	China	Asia	Salivary Gland	0
SRR12344050	Diaphorina citri	missing data	missing data	whole9	0
SRR12344052	Diaphorina citri	missing data	missing data	whole7	0
SRR12344053	Diaphorina citri	missing data	missing data	whole6	0
SRR12344054	Diaphorina citri	missing data	missing data	whole5	0
SRR12344056	Diaphorina citri	missing data	missing data	whole3	0
SRR12344057	Diaphorina citri	missing data	missing data	whole2	0
SRR12344058	Diaphorina citri	missing data	missing data	whole1	0
SRR1251991	Aphis gossypii	missing data	missing data	whole body	0
SRR12587872	Laodelphax striatellus	missing data	missing data	Whole body\,LSTRI-2\, replicate = biological replicate 2	0		positive control
SRR12587873	Laodelphax striatellus	missing data	missing data	Whole body\,LSTRI-1\, replicate = biological replicate 1	0		positive control
SRR1259429	Diaphorina citri	missing data	missing data	whole body	0
SRR12603770	Hyalessa maculaticollis	South Korea	Asia	pronotal tissue	0		positive control
SRR12603771	Hyalessa maculaticollis	South Korea	Asia	pronotal tissue	0		positive control
SRR12603772	Hyalessa maculaticollis	South Korea	Asia	pronotal tissue	0		positive control
SRR12603773	Hyalessa maculaticollis	South Korea	Asia	pronotal tissue	0		positive control
SRR12603774	Hyalessa maculaticollis	South Korea	Asia	pronotal tissue	0		positive control
SRR12603775	Hyalessa maculaticollis	South Korea	Asia	pronotal tissue	0		positive control
SRR12603776	Hyalessa maculaticollis	South Korea	Asia	pronotal tissue	0		positive control
SRR12603777	Hyalessa maculaticollis	South Korea	Asia	pronotal tissue	0		positive control
SRR12603778	Hyalessa maculaticollis	South Korea	Asia	pronotal tissue	0		positive control
SRR1265087	Adelphocoris suturalis	missing data	missing data	2nd_instar_nymphs	0
SRR1272950	Adelphocoris suturalis	missing data	missing data	adult	0
SRR1272951	Adelphocoris suturalis	missing data	missing data	egg	0
SRR1272952	Adelphocoris suturalis	missing data	missing data	5th_instar_nymphs	0
SRR1272953	Adelphocoris suturalis	missing data	missing data	adult	0
SRR1274841	Chinavia ubica	Brazil	South America	missing data	0
SRR12762697	Chinavia impicticornis	Brazil	South America	Body w/o genitalia	0
SRR12762698	Chinavia impicticornis	Brazil	South America	Body w/o genitalia	0
SRR12762699	Chinavia impicticornis	Brazil	South America	Body w/o genitalia	0
SRR12762700	Chinavia impicticornis	Brazil	South America	Body w/o genitalia	0
SRR12776635	Acyrthosiphon pisum	United Kingdom	Europe	whole body	0
SRR12776636	Acyrthosiphon pisum	United Kingdom	Europe	whole body	0
SRR12776637	Acyrthosiphon pisum	United Kingdom	Europe	whole body	0
SRR12776638	Acyrthosiphon pisum	United Kingdom	Europe	whole body	0
SRR12776639	Acyrthosiphon pisum	United Kingdom	Europe	whole body	0
SRR12776640	Acyrthosiphon pisum	United Kingdom	Europe	whole body	0
SRR12776641	Acyrthosiphon pisum	United Kingdom	Europe	whole body	0
SRR12776642	Acyrthosiphon pisum	United Kingdom	Europe	whole body	0
SRR12776643	Acyrthosiphon pisum	United Kingdom	Europe	whole body	0
SRR12776644	Acyrthosiphon pisum	United Kingdom	Europe	whole body	0
SRR12776645	Acyrthosiphon pisum	United Kingdom	Europe	whole body	0
SRR12776646	Acyrthosiphon pisum	United Kingdom	Europe	whole body	0
SRR12884806	Nephotettix virescens	China	Asia	not applicable	0
SRR12886579	Cyrtorhinus lividipennis	China	Asia	male adults	0
SRR12886580	Cyrtorhinus lividipennis	China	Asia	female adults	0
SRR12886581	Cyrtorhinus lividipennis	China	Asia	fifth instar nymphs	0
SRR12886582	Cyrtorhinus lividipennis	China	Asia	fourth instar nymphs	0
SRR12886583	Cyrtorhinus lividipennis	China	Asia	third instar nymphs	0
SRR12886584	Cyrtorhinus lividipennis	China	Asia	second instar nymphs	0
SRR12886585	Cyrtorhinus lividipennis	China	Asia	first instar nymphs	0
SRR12886586	Cyrtorhinus lividipennis	China	Asia	eggs	0
SRR12917868	Therioaphis trifolii	China	Asia	body	0
SRR12975750	Megoura crassicauda	China	Asia	legs	0
SRR13005601	Nilaparvata lugens	China	Asia	Forewing buds	0		positive control
SRR13005614	Nilaparvata lugens	China	Asia	Forewing buds	0		positive control
SRR1304639	Panstrongylus megistus	missing data	missing data	salivary glands	0
SRR13149618	Riptortus pedestris	China	Asia	fat_body	0
SRR13149619	Riptortus pedestris	China	Asia	fat_body	0
SRR13149624	Riptortus pedestris	China	Asia	gut	0
SRR13149625	Riptortus pedestris	China	Asia	gut	0
SRR13249602	Havinthus rufovarius	Australia	Oceania	venom gland	0
SRR13327274	Myzus persicae	Italy	Europe	Whole body	0
SRR13327275	Myzus persicae	Italy	Europe	Whole body	0
SRR13327277	Myzus persicae	Italy	Europe	Whole body	0
SRR13441673	Adelphocoris suturalis	China	Asia	Insect	0
SRR13447685	Metopolophium dirhodum	China	Asia	whole	0
SRR13447686	Metopolophium dirhodum	China	Asia	whole	0
SRR13447687	Metopolophium dirhodum	China	Asia	whole	0
SRR13447688	Metopolophium dirhodum	China	Asia	whole	0
SRR13447689	Metopolophium dirhodum	China	Asia	whole	0
SRR13447690	Metopolophium dirhodum	China	Asia	whole	0
SRR13447691	Metopolophium dirhodum	China	Asia	whole	0
SRR13481202	Sogatella furcifera	missing data	missing data	whole insect	0		positive control
SRR13481205	Laodelphax striatellus	missing data	missing data	whole insect	0		positive control
SRR13481206	Laodelphax striatellus	missing data	missing data	whole insect	0		positive control
SRR13481207	Laodelphax striatellus	missing data	missing data	whole insect	0		positive control
SRR13481208	Laodelphax striatellus	missing data	missing data	whole insect	0		positive control
SRR13481209	Laodelphax striatellus	missing data	missing data	whole insect	0		positive control
SRR13481210	Laodelphax striatellus	missing data	missing data	whole insect	0		positive control
SRR13481211	Laodelphax striatellus	missing data	missing data	whole insect	0		positive control
SRR13481212	Laodelphax striatellus	missing data	missing data	whole insect	0		positive control
SRR13481213	Laodelphax striatellus	missing data	missing data	whole insect	0		positive control
SRR13481214	Laodelphax striatellus	missing data	missing data	whole insect	0		positive control
SRR13481216	Laodelphax striatellus	missing data	missing data	whole insect	0		positive control
SRR13481217	Laodelphax striatellus	missing data	missing data	whole insect	0		positive control
SRR13481218	Laodelphax striatellus	missing data	missing data	whole insect	0		positive control
SRR13481219	Laodelphax striatellus	missing data	missing data	whole insect	0		positive control
SRR13481220	Laodelphax striatellus	missing data	missing data	whole insect	0		positive control
SRR13481221	Laodelphax striatellus	missing data	missing data	whole insect	0		positive control
SRR13481222	Laodelphax striatellus	missing data	missing data	whole insect	0		positive control
SRR13481223	Laodelphax striatellus	missing data	missing data	whole insect	0		positive control
SRR13513988	Paratrioza sinica	missing data	missing data	whole	0
SRR13513989	Paratrioza sinica	missing data	missing data	whole	0
SRR13513990	Paratrioza sinica	missing data	missing data	whole	0
SRR13513991	Paratrioza sinica	missing data	missing data	whole	0
SRR13513993	Paratrioza sinica	missing data	missing data	whole	0
SRR13590442	Maconellicoccus hirsutus	India	Asia	whole body tissue	0
SRR13590443	Maconellicoccus hirsutus	India	Asia	whole body tissue	0
SRR13590444	Maconellicoccus hirsutus	India	Asia	whole body tissue	0
SRR13617429	Laodelphax striatellus	China	Asia	hemolymph and fat body	0		positive control
SRR13625245	Gonatopus flavifemur	China	Asia	Whole body	0
SRR13625246	Gonatopus flavifemur	China	Asia	Whole body	0
SRR13625247	Gonatopus flavifemur	China	Asia	Whole body	0
SRR13625248	Gonatopus flavifemur	China	Asia	Whole body	0
SRR13625249	Gonatopus flavifemur	China	Asia	Whole body	0
SRR13625251	Gonatopus flavifemur	China	Asia	Whole body	0
SRR13625252	Gonatopus flavifemur	China	Asia	Cacarss	0
SRR13625253	Gonatopus flavifemur	China	Asia	Cacarss	0
SRR13625254	Gonatopus flavifemur	China	Asia	Venom gland	0
SRR13625255	Gonatopus flavifemur	China	Asia	Whole body	0
SRR13625256	Gonatopus flavifemur	China	Asia	Venom gland	0
SRR13625257	Gonatopus flavifemur	China	Asia	Venom gland	0
SRR13625258	Gonatopus flavifemur	China	Asia	Whole body	0
SRR13625259	Gonatopus flavifemur	China	Asia	Whole body	0
SRR13625260	Gonatopus flavifemur	China	Asia	Whole body	0
SRR13625261	Gonatopus flavifemur	China	Asia	Whole body	0
SRR13625262	Gonatopus flavifemur	China	Asia	Whole body	0
SRR13625263	Gonatopus flavifemur	China	Asia	Whole body	0
[truncated: 2,292 more rows]

## Sheet: Hymenoptera
SRA accession	Species name	European Country	Tissue	Number of matching reads (1st step)	Number of Ophiocordycipitaceae-related transcripts (2nd step)
SRR1502968	Leptochilus alpestris	Germany	whole organism	75	34
SRR11352892	Lasioglossum malachurum	France	medium larva	12
SRR11352891	Lasioglossum malachurum	France	large larva	9
SRR1502977	Stenodynerus steckianus	Germany	whole organism	9
SRR7286085	Osmia bicornis	Germany	Whole Adult	7
SRR7286084	Osmia bicornis	Germany	Whole Adult	5
SRR1503008	Dolichurus corniculus	Germany	whole organism	4
SRR11352894	Lasioglossum malachurum	France	medium larva	4
SRR1503102	Prionyx kirbii	France	whole organism	4
SRR1503055	Tachysphex fulvitarsis	Germany	whole organism	4
SRR1502998	Philoctetes bogdanovii	Italy	whole organism	4
SRR1502990	Stilbum cyanurum	Italy	whole organism	4
SRR1503031	Astata minor	Germany	whole organism	3
SRR1503056	Hylaeus variegatus	France	whole organism	3
SRR1503115	Pediaspis aceris	Germany	whole organism	3
SRR1503124	Oxybelus bipunctatus	Germany	whole organism	2
SRR1503065	Sceliphron curvatum	Germany	whole organism	2
SRR1503087	Stizoides tridentatus	France	whole organism	2
SRR1503160	Hedychridium coriaceum	Germany	whole organism	2
SRR1811929	Eucharis adscendens	Germany	whole organism	2
SRR1503028	Ammophila sabulosa	Germany	whole organism	1
SRR1502973	Ampulex fasciata	Germany	whole organism	1
SRR1503061	Anthidium manicatum	Germany	whole organism	1
SRR5330954	Apis	France	Hole Body	1
SRR17065513	Apis mellifera	Sweden	whole bee	1
SRR17373696	Apis mellifera mellifera	Germany	missing data	1
SRR1503073	Bembix rostrata	Germany	whole organism	1
ERR6363265	Bombus hypnorum	United Kingdom	missing data	1
SRR5614878	Bombus terrestris	United Kingdom	Drone thorax	1
SRR1503071	Crabro peltarius	Germany	whole organism	1
SRR1503050	Dioxys cinctus	France	whole organism	1
SRR1503007	Dufourea dentiventris	Germany	whole organism	1
SRR1324952	Halictus scabiosae	Switzerland	whole body	1
SRR1324956	Halictus scabiosae	Switzerland	whole body	1
SRR1503051	Harpactus elegans	Germany	whole organism	1
SRR1503067	Isodontia mexicana	Croatia	whole organism	1
SRR11352913	Lasioglossum marginatum	France	abdomen	1
ERR10123708	Megachile willughbiella	United Kingdom	missing data	1
SRR1503091	Pemphredon lugens	Germany	whole organism	1
SRR1503096	Pseudapis diversipes	France	whole organism	1
SRR1503082	Sphex funerarius	Germany	whole organism	1
SRR1503122	Thyreus orbatus	Italy	whole organism	1
SRR1502965	Gymnomerus laevipes	Germany	whole organism	1
SRR1502997	Microdynerus nugdunensis	Germany	whole organism	1
SRR14729244	Odynerus spinipes	Germany	whole body	1
SRR1503018	Symmorphus murarius	Germany	whole organism	1
SRR14901583	Vespula vulgaris	Belgium	whole body	1
SRR12123452	Vespula vulgaris	Belgium	Whole larvae	1
SRR1503045	Chrysis fasciata	Germany	whole organism	1
SRR1503027	Chrysis gracillima	Germany	whole organism	1
SRR1503033	Chrysis tristicula	Italy	whole organism	1
SRR1503132	Hedychrum nobile	Germany	whole organism	1
SRR1503120	Parnopes grandior	Spain	whole organism	1
SRR1502996	Praestochrysis megerlei	Italy	whole organism	1
SRR1503147	Pseudomalus pusillus	Germany	whole organism	1
SRR1502929	Inostemma sp. AD-2014	Germany	whole organism	1
SRR11086755	Nasonia vitripennis	Netherlands	embryos	1
SRR1502999	Bootanomyia dorsalis	Germany	whole organism	1
SRR1503054	Eupelmus urozonus	Germany	whole organism	1
SRR1503092	Alysson spinosus	Germany	whole organism	0
ERR12102395	Ammophila pubescens	United Kingdom	missing data	0
SRR12019097	Ampulex compressa	Germany	non-(mid)gut	0
ERR10890704	Andrena bucephala	United Kingdom	missing data	0
SRR6148365	Andrena cineraria	Belgium	Head and abdomen	0
ERR12245512	Andrena dorsata	United Kingdom	missing data	0
SRR6148373	Andrena fulva	Belgium	Head and abdomen	0
SRR6148367	Andrena haemorrhoa	Belgium	Head and abdomen	0
SRR6148377	Andrena haemorrhoa	Belgium	Head and abdomen	0
ERR9434982	Andrena haemorrhoa	United Kingdom	missing data	0
ERR10123693	Andrena hattorfiana	United Kingdom	missing data	0
ERR12035185	Andrena marginata	United Kingdom	missing data	0
ERR9435029	Andrena minutula	United Kingdom	missing data	0
ERR11641113	Andrena praecox	United Kingdom	missing data	0
ERR10395992	Andrena trimmerana	United Kingdom	missing data	0
SRR3383871	Andrena vaga	Belgium	Head and abdomen	0
SRR1503128	Andrena vaga	Germany	whole organism	0
ERR10378027	Anthophora plumipes	United Kingdom	missing data	0
SRR1503129	Anthophora plumipes	Germany	whole organism	0
SRR5330953	Apis	France	Hole Body	0
SRR5330955	Apis	France	Hole Body	0
SRR5109819	Apis mellifera	Netherlands	thorax and abdomen	0
SRR5109823	Apis mellifera	Netherlands	thorax and abdomen	0
SRR5109829	Apis mellifera	Netherlands	thorax and abdomen	0
SRR5109835	Apis mellifera	Netherlands	thorax and abdomen	0
ERR7783779	Apis mellifera	United Kingdom	missing data	0
ERR7783780	Apis mellifera	United Kingdom	missing data	0
ERR7783781	Apis mellifera	United Kingdom	missing data	0
ERR7783782	Apis mellifera	United Kingdom	missing data	0
ERR7783783	Apis mellifera	United Kingdom	missing data	0
ERR7783784	Apis mellifera	United Kingdom	missing data	0
ERR7783785	Apis mellifera	United Kingdom	missing data	0
ERR7783786	Apis mellifera	United Kingdom	missing data	0
ERR7783787	Apis mellifera	United Kingdom	missing data	0
ERR7783788	Apis mellifera	United Kingdom	missing data	0
ERR7783789	Apis mellifera	United Kingdom	missing data	0
ERR7783790	Apis mellifera	United Kingdom	missing data	0
ERR7783791	Apis mellifera	United Kingdom	missing data	0
ERR7783792	Apis mellifera	United Kingdom	missing data	0
ERR7783793	Apis mellifera	United Kingdom	missing data	0
ERR7783794	Apis mellifera	United Kingdom	missing data	0
SRR17065508	Apis mellifera	Sweden	whole bee	0
SRR17065509	Apis mellifera	Sweden	whole bee	0
SRR17065510	Apis mellifera	Sweden	whole bee	0
SRR17065511	Apis mellifera	Sweden	whole bee	0
SRR17065512	Apis mellifera	Sweden	whole bee	0
SRR17065514	Apis mellifera	Sweden	whole bee	0
SRR17065515	Apis mellifera	Sweden	whole bee	0
SRR17065516	Apis mellifera	Sweden	whole bee	0
SRR17065517	Apis mellifera	Sweden	whole bee	0
SRR11634539	Apis mellifera	United Kingdom	whole insect	0
SRR11634540	Apis mellifera	United Kingdom	whole insect	0
SRR11634541	Apis mellifera	United Kingdom	whole insect	0
SRR11634542	Apis mellifera	United Kingdom	whole insect	0
SRR11634543	Apis mellifera	United Kingdom	whole insect	0
SRR11634544	Apis mellifera	United Kingdom	whole insect	0
SRR11634545	Apis mellifera	United Kingdom	whole insect	0
SRR11634546	Apis mellifera	United Kingdom	whole insect	0
SRR11634547	Apis mellifera	United Kingdom	whole insect	0
SRR13889652	Apis mellifera	Germany	Antennal Lobes	0
SRR13889660	Apis mellifera	Germany	Subesopheageal ganglion	0
SRR13889661	Apis mellifera	Germany	Subesopheageal ganglion	0
SRR13889663	Apis mellifera	Germany	Subesopheageal ganglion	0
SRR13889664	Apis mellifera	Germany	Antenna	0
SRR13889670	Apis mellifera	Germany	Central Brain	0
SRR13889672	Apis mellifera	Germany	Central Brain	0
SRR13889674	Apis mellifera	Germany	Central Brain	0
SRR13889680	Apis mellifera	Germany	Central Brain	0
SRR13889682	Apis mellifera	Germany	Central Brain	0
SRR13889683	Apis mellifera	Germany	Central Brain	0
SRR13889684	Apis mellifera	Germany	Antenna	0
SRR13889686	Apis mellifera	Germany	Antenna	0
SRR13889688	Apis mellifera	Germany	Central Brain	0
SRR13889690	Apis mellifera	Germany	Antenna	0
SRR13889691	Apis mellifera	Germany	Antenna	0
SRR13889692	Apis mellifera	Germany	Mushroom Bodies	0
SRR13889693	Apis mellifera	Germany	Mushroom Bodies	0
SRR13889694	Apis mellifera	Germany	Mushroom Bodies	0
SRR13889695	Apis mellifera	Germany	Mushroom Bodies	0
SRR13889696	Apis mellifera	Germany	Mushroom Bodies	0
SRR13889697	Apis mellifera	Germany	Mushroom Bodies	0
SRR13889698	Apis mellifera	Germany	Mushroom Bodies	0
SRR13889699	Apis mellifera	Germany	Mushroom Bodies	0
SRR13889700	Apis mellifera	Germany	Antenna	0
SRR13889702	Apis mellifera	Germany	Mushroom Bodies	0
SRR13889704	Apis mellifera	Germany	Mushroom Bodies	0
SRR13889706	Apis mellifera	Germany	Antennal Lobes	0
SRR4292727	Apis mellifera carnica	Switzerland	Pooled pylori from 7 honey bees	0
SRR4292728	Apis mellifera carnica	Switzerland	Pooled pylori from 7 honey bees	0
SRR4292729	Apis mellifera carnica	Switzerland	Pooled pylori from 7 honey bees	0
SRR4292730	Apis mellifera carnica	Switzerland	Pooled pylori from 7 honey bees	0
SRR4292731	Apis mellifera carnica	Switzerland	Pooled pylori from 7 honey bees	0
SRR4292732	Apis mellifera carnica	Switzerland	Pooled pylori from 7 honey bees	0
SRR4292733	Apis mellifera carnica	Switzerland	Pooled pylori from 7 honey bees	0
SRR4292734	Apis mellifera carnica	Switzerland	Pooled pylori from 7 honey bees	0
SRR4292735	Apis mellifera carnica	Switzerland	Pooled pylori from 7 honey bees	0
SRR4292736	Apis mellifera carnica	Switzerland	Pooled pylori from 7 honey bees	0
SRR4292737	Apis mellifera carnica	Switzerland	Pooled pylori from 7 honey bees	0
SRR4292738	Apis mellifera carnica	Switzerland	Pooled pylori from 7 honey bees	0
SRR4292739	Apis mellifera carnica	Switzerland	Pooled pylori from 7 honey bees	0
SRR4292740	Apis mellifera carnica	Switzerland	Pooled pylori from 7 honey bees	0
SRR4292741	Apis mellifera carnica	Switzerland	Pooled pylori from 7 honey bees	0
SRR25394352	Apis mellifera carnica	Slovenia	entire worker head	0
SRR25394353	Apis mellifera carnica	Slovenia	entire worker head	0
SRR25394354	Apis mellifera carnica	Slovenia	entire worker head	0
SRR25394355	Apis mellifera carnica	Slovenia	entire worker head	0
SRR25394356	Apis mellifera carnica	Slovenia	entire worker head	0
SRR25394357	Apis mellifera carnica	Slovenia	entire worker head	0
SRR25394358	Apis mellifera carnica	Slovenia	entire worker head	0
SRR25394359	Apis mellifera carnica	Slovenia	entire worker head	0
SRR25394360	Apis mellifera carnica	Slovenia	entire worker head	0
SRR25394361	Apis mellifera carnica	Slovenia	entire worker head	0
SRR25394362	Apis mellifera carnica	Slovenia	entire worker head	0
SRR25394363	Apis mellifera carnica	Slovenia	entire worker head	0
SRR25394364	Apis mellifera carnica	Slovenia	entire worker head	0
SRR25394365	Apis mellifera carnica	Slovenia	entire worker head	0
SRR18938654	Apis mellifera ligustica	Italy	mandibular gland	0
SRR17373691	Apis mellifera mellifera	Germany	missing data	0
SRR17373692	Apis mellifera mellifera	Germany	missing data	0
SRR17373693	Apis mellifera mellifera	Germany	missing data	0
SRR17373694	Apis mellifera mellifera	Germany	missing data	0
SRR17373695	Apis mellifera mellifera	Germany	missing data	0
SRR17373697	Apis mellifera mellifera	Germany	missing data	0
SRR17373698	Apis mellifera mellifera	Germany	missing data	0
SRR17373699	Apis mellifera mellifera	Germany	missing data	0
SRR17373700	Apis mellifera mellifera	Germany	missing data	0
SRR17373701	Apis mellifera mellifera	Germany	missing data	0
SRR17373702	Apis mellifera mellifera	Germany	missing data	0
SRR17373703	Apis mellifera mellifera	Germany	missing data	0
SRR17373704	Apis mellifera mellifera	Germany	missing data	0
SRR17373705	Apis mellifera mellifera	Germany	missing data	0
SRR17373706	Apis mellifera mellifera	Germany	missing data	0
SRR17373707	Apis mellifera mellifera	Germany	missing data	0
SRR17373708	Apis mellifera mellifera	Germany	missing data	0
SRR17373709	Apis mellifera mellifera	Germany	missing data	0
SRR17373710	Apis mellifera mellifera	Germany	missing data	0
SRR17373711	Apis mellifera mellifera	Germany	missing data	0
SRR17373712	Apis mellifera mellifera	Germany	missing data	0
SRR17373713	Apis mellifera mellifera	Germany	missing data	0
SRR17373714	Apis mellifera mellifera	Germany	missing data	0
SRR17373715	Apis mellifera mellifera	Germany	missing data	0
SRR17373716	Apis mellifera mellifera	Germany	missing data	0
SRR17373717	Apis mellifera mellifera	Germany	missing data	0
SRR17373718	Apis mellifera mellifera	Germany	missing data	0
SRR17373719	Apis mellifera mellifera	Germany	missing data	0
SRR17373720	Apis mellifera mellifera	Germany	missing data	0
SRR17373721	Apis mellifera mellifera	Germany	missing data	0
SRR17373722	Apis mellifera mellifera	Germany	missing data	0
SRR17373723	Apis mellifera mellifera	Germany	missing data	0
SRR17373724	Apis mellifera mellifera	Germany	missing data	0
SRR17373725	Apis mellifera mellifera	Germany	missing data	0
SRR17373726	Apis mellifera mellifera	Germany	missing data	0
SRR17373727	Apis mellifera mellifera	Germany	missing data	0
SRR17373728	Apis mellifera mellifera	Germany	missing data	0
SRR17373729	Apis mellifera mellifera	Germany	missing data	0
SRR17373730	Apis mellifera mellifera	Germany	missing data	0
SRR17373731	Apis mellifera mellifera	Germany	missing data	0
SRR17373732	Apis mellifera mellifera	Germany	missing data	0
SRR17373733	Apis mellifera mellifera	Germany	missing data	0
SRR17373734	Apis mellifera mellifera	Germany	missing data	0
SRR17373735	Apis mellifera mellifera	Germany	missing data	0
SRR17373736	Apis mellifera mellifera	Germany	missing data	0
SRR17373737	Apis mellifera mellifera	Germany	missing data	0
SRR17373738	Apis mellifera mellifera	Germany	missing data	0
SRR17373739	Apis mellifera mellifera	Germany	missing data	0
SRR17373740	Apis mellifera mellifera	Germany	missing data	0
SRR17373741	Apis mellifera mellifera	Germany	missing data	0
SRR17373742	Apis mellifera mellifera	Germany	missing data	0
SRR17373743	Apis mellifera mellifera	Germany	missing data	0
SRR17373744	Apis mellifera mellifera	Germany	missing data	0
SRR17373745	Apis mellifera mellifera	Germany	missing data	0
SRR17373746	Apis mellifera mellifera	Germany	missing data	0
SRR17373747	Apis mellifera mellifera	Germany	missing data	0
SRR17373748	Apis mellifera mellifera	Germany	missing data	0
SRR17373749	Apis mellifera mellifera	Germany	missing data	0
SRR17373750	Apis mellifera mellifera	Germany	missing data	0
SRR17373751	Apis mellifera mellifera	Germany	missing data	0
SRR17373752	Apis mellifera mellifera	Germany	missing data	0
SRR17373753	Apis mellifera mellifera	Germany	missing data	0
SRR17373754	Apis mellifera mellifera	Germany	missing data	0
SRR17373755	Apis mellifera mellifera	Germany	missing data	0
SRR17373756	Apis mellifera mellifera	Germany	missing data	0
SRR17373757	Apis mellifera mellifera	Germany	missing data	0
SRR17373758	Apis mellifera mellifera	Germany	missing data	0
SRR17373759	Apis mellifera mellifera	Germany	missing data	0
SRR17373760	Apis mellifera mellifera	Germany	missing data	0
SRR17373761	Apis mellifera mellifera	Germany	missing data	0
SRR17373762	Apis mellifera mellifera	Germany	missing data	0
SRR17373763	Apis mellifera mellifera	Germany	missing data	0
SRR17373764	Apis mellifera mellifera	Germany	missing data	0
SRR17373765	Apis mellifera mellifera	Germany	missing data	0
SRR17373766	Apis mellifera mellifera	Germany	missing data	0
SRR17373767	Apis mellifera mellifera	Germany	missing data	0
SRR17373768	Apis mellifera mellifera	Germany	missing data	0
SRR17373769	Apis mellifera mellifera	Germany	missing data	0
SRR17373770	Apis mellifera mellifera	Germany	missing data	0
SRR17373771	Apis mellifera mellifera	Germany	missing data	0
SRR17373772	Apis mellifera mellifera	Germany	missing data	0
SRR17373773	Apis mellifera mellifera	Germany	missing data	0
SRR17373774	Apis mellifera mellifera	Germany	missing data	0
SRR17373775	Apis mellifera mellifera	Germany	missing data	0
SRR17373776	Apis mellifera mellifera	Germany	missing data	0
SRR17373777	Apis mellifera mellifera	Germany	missing data	0
SRR17373778	Apis mellifera mellifera	Germany	missing data	0
SRR17373779	Apis mellifera mellifera	Germany	missing data	0
SRR17373780	Apis mellifera mellifera	Germany	missing data	0
SRR17373781	Apis mellifera mellifera	Germany	missing data	0
SRR17373782	Apis mellifera mellifera	Germany	missing data	0
SRR17373783	Apis mellifera mellifera	Germany	missing data	0
SRR17373784	Apis mellifera mellifera	Germany	missing data	0
SRR17373785	Apis mellifera mellifera	Germany	missing data	0
SRR17373786	Apis mellifera mellifera	Germany	missing data	0
SRR17373787	Apis mellifera mellifera	Germany	missing data	0
SRR17373788	Apis mellifera mellifera	Germany	missing data	0
SRR17373789	Apis mellifera mellifera	Germany	missing data	0
SRR17373790	Apis mellifera mellifera	Germany	missing data	0
SRR17373791	Apis mellifera mellifera	Germany	missing data	0
SRR17373792	Apis mellifera mellifera	Germany	missing data	0
SRR17373793	Apis mellifera mellifera	Germany	missing data	0
SRR17373794	Apis mellifera mellifera	Germany	missing data	0
SRR17373795	Apis mellifera mellifera	Germany	missing data	0
SRR17373796	Apis mellifera mellifera	Germany	missing data	0
SRR17373797	Apis mellifera mellifera	Germany	missing data	0
SRR17373798	Apis mellifera mellifera	Germany	missing data	0
SRR17373799	Apis mellifera mellifera	Germany	missing data	0
SRR17373800	Apis mellifera mellifera	Germany	missing data	0
SRR17373801	Apis mellifera mellifera	Germany	missing data	0
SRR17373802	Apis mellifera mellifera	Germany	missing data	0
SRR17373803	Apis mellifera mellifera	Germany	missing data	0
SRR17373804	Apis mellifera mellifera	Germany	missing data	0
SRR17373805	Apis mellifera mellifera	Germany	missing data	0
SRR17373806	Apis mellifera mellifera	Germany	missing data	0
SRR17373807	Apis mellifera mellifera	Germany	missing data	0
SRR17373808	Apis mellifera mellifera	Germany	missing data	0
SRR17373809	Apis mellifera mellifera	Germany	missing data	0
SRR17373810	Apis mellifera mellifera	Germany	missing data	0
SRR17373811	Apis mellifera mellifera	Germany	missing data	0
SRR17373812	Apis mellifera mellifera	Germany	missing data	0
SRR17373813	Apis mellifera mellifera	Germany	missing data	0
SRR17373814	Apis mellifera mellifera	Germany	missing data	0
SRR17373815	Apis mellifera mellifera	Germany	missing data	0
SRR17373816	Apis mellifera mellifera	Germany	missing data	0
ERR6286715	Bombus campestris	United Kingdom	missing data	0
SRR6148378	Bombus cryptarum	Belgium	Head and abdomen	0
ERR10123637	Bombus hortorum	United Kingdom	missing data	0
ERR6363264	Bombus hypnorum	United Kingdom	missing data	0
SRR6794131	Bombus lapidarius	Czech Republic	Cephalic labial gland	0
SRR6794132	Bombus lapidarius	Czech Republic	Abdominal fat body	0
SRR6794133	Bombus lucorum	Czech Republic	Cephalic labial gland	0
SRR6794134	Bombus lucorum	Czech Republic	Abdominal fat body	0
ERR12102410	Bombus monticola	United Kingdom	missing data	0
ERR11837462	Bombus muscorum	United Kingdom	missing data	0
SRR3383869	Bombus pascuorum	Belgium	Head and abdomen	0
SRR6148366	Bombus pascuorum	Belgium	Head and abdomen	0
SRR6148369	Bombus pascuorum	Belgium	Head and abdomen	0
SRR6148372	Bombus pascuorum	Belgium	Head and abdomen	0
SRR6148376	Bombus pascuorum	Belgium	Head and abdomen	0
ERR10123638	Bombus pascuorum	United Kingdom	missing data	0
ERR7113576	Bombus pratorum	United Kingdom	missing data	0
SRR1503088	Bombus rupestris	France	whole organism	0
SRR13769013	Bombus sp.	United Kingdom	Whole organism	0
ERR6286721	Bombus sylvestris	United Kingdom	missing data	0
SRR3383868	Bombus terrestris	Belgium	Head and abdomen	0
SRR5614374	Bombus terrestris	United Kingdom	Reproductively-active worker germline	0
SRR5614375	Bombus terrestris	United Kingdom	Reproductively-active worker thorax	0
SRR5614825	Bombus terrestris	United Kingdom	Drone thorax	0
SRR5614826	Bombus terrestris	United Kingdom	Drone testis	0
SRR5614828	Bombus terrestris	United Kingdom	Drone vas deferens	0
SRR5614871	Bombus terrestris	United Kingdom	Drone vas deferens	0
SRR5614872	Bombus terrestris	United Kingdom	Drone testis	0
SRR5614873	Bombus terrestris	United Kingdom	Reproductively-active worker thorax	0
SRR5614874	Bombus terrestris	United Kingdom	Reproductively-active worker germline	0
SRR5614875	Bombus terrestris	United Kingdom	Drone vas deferens	0
SRR5614876	Bombus terrestris	United Kingdom	Drone testis	0
SRR5614877	Bombus terrestris	United Kingdom	Reproductively-active worker germline	0
SRR3879945	Bombus terrestris	Switzerland	Abdomen	0
SRR3879947	Bombus terrestris	Switzerland	Abdomen	0
SRR3879950	Bombus terrestris	Switzerland	Abdomen	0
SRR3879952	Bombus terrestris	Switzerland	Abdomen	0
SRR3879954	Bombus terrestris	Switzerland	Abdomen	0
SRR3879956	Bombus terrestris	Switzerland	Abdomen	0
SRR3879958	Bombus terrestris	Switzerland	Abdomen	0
SRR3879960	Bombus terrestris	Switzerland	Abdomen	0
SRR3879962	Bombus terrestris	Switzerland	Abdomen	0
SRR6148368	Bombus terrestris	Belgium	Head and abdomen	0
SRR6148370	Bombus terrestris	Belgium	Head and abdomen	0
SRR6148374	Bombus terrestris	Belgium	Head and abdomen	0
ERR6363272	Bombus terrestris	United Kingdom	missing data	0
SRR11445089	Bombus terrestris	United Kingdom	whole body	0
SRR11445090	Bombus terrestris	United Kingdom	whole body	0
SRR11445091	Bombus terrestris	United Kingdom	whole body	0
SRR11448239	Bombus terrestris	United Kingdom	whole body	0
SRR11448240	Bombus terrestris	United Kingdom	whole body	0
SRR11448241	Bombus terrestris	United Kingdom	whole body	0
ERR10123650	Bombus terrestris	United Kingdom	missing data	0
SRR22507577	Bombus terrestris	Germany	abdomen	0
SRR22507578	Bombus terrestris	Germany	abdomen	0
SRR22507579	Bombus terrestris	Germany	abdomen	0
SRR22507580	Bombus terrestris	Germany	abdomen	0
SRR22507581	Bombus terrestris	Germany	abdomen	0
SRR22507582	Bombus terrestris	Germany	abdomen	0
SRR22507583	Bombus terrestris	Germany	abdomen	0
SRR22507584	Bombus terrestris	Germany	abdomen	0
SRR22507585	Bombus terrestris	Germany	abdomen	0
SRR22507586	Bombus terrestris	Germany	abdomen	0
SRR22507587	Bombus terrestris	Germany	abdomen	0
SRR22507588	Bombus terrestris	Germany	abdomen	0
SRR22507589	Bombus terrestris	Germany	abdomen	0
SRR22507590	Bombus terrestris	Germany	abdomen	0
SRR22507591	Bombus terrestris	Germany	abdomen	0
SRR22507592	Bombus terrestris	Germany	abdomen	0
SRR22507593	Bombus terrestris	Germany	abdomen	0
SRR22507594	Bombus terrestris	Germany	abdomen	0
SRR22507595	Bombus terrestris	Germany	abdomen	0
SRR22507596	Bombus terrestris	Germany	abdomen	0
SRR22507597	Bombus terrestris	Germany	abdomen	0
SRR22507598	Bombus terrestris	Germany	abdomen	0
SRR22507599	Bombus terrestris	Germany	abdomen	0
SRR22507600	Bombus terrestris	Germany	abdomen	0
SRR22507601	Bombus terrestris	Germany	abdomen	0
SRR22507602	Bombus terrestris	Germany	abdomen	0
SRR22507603	Bombus terrestris	Germany	abdomen	0
SRR22507604	Bombus terrestris	Germany	abdomen	0
SRR22507605	Bombus terrestris	Germany	abdomen	0
SRR22507606	Bombus terrestris	Germany	abdomen	0
SRR22507607	Bombus terrestris	Germany	abdomen	0
SRR22507608	Bombus terrestris	Germany	abdomen	0
SRR22507609	Bombus terrestris	Germany	abdomen	0
SRR22507610	Bombus terrestris	Germany	abdomen	0
SRR22507611	Bombus terrestris	Germany	abdomen	0
SRR22507612	Bombus terrestris	Germany	abdomen	0
SRR22507613	Bombus terrestris	Germany	abdomen	0
SRR22507614	Bombus terrestris	Germany	abdomen	0
SRR22507615	Bombus terrestris	Germany	abdomen	0
SRR22507616	Bombus terrestris	Germany	abdomen	0
SRR22507617	Bombus terrestris	Germany	abdomen	0
SRR22507618	Bombus terrestris	Germany	abdomen	0
SRR22507619	Bombus terrestris	Germany	abdomen	0
SRR22507620	Bombus terrestris	Germany	abdomen	0
SRR22507621	Bombus terrestris	Germany	abdomen	0
SRR22507622	Bombus terrestris	Germany	abdomen	0
SRR22507623	Bombus terrestris	Germany	abdomen	0
SRR22507624	Bombus terrestris	Germany	abdomen	0
SRR22507625	Bombus terrestris	Germany	abdomen	0
SRR22507626	Bombus terrestris	Germany	abdomen	0
SRR22507627	Bombus terrestris	Germany	abdomen	0
SRR22507628	Bombus terrestris	Germany	abdomen	0
SRR22507629	Bombus terrestris	Germany	abdomen	0
SRR22507630	Bombus terrestris	Germany	abdomen	0
SRR22507631	Bombus terrestris	Germany	abdomen	0
SRR22507632	Bombus terrestris	Germany	abdomen	0
SRR22507633	Bombus terrestris	Germany	abdomen	0
ERR11242536	Bombus vestalis	United Kingdom	missing data	0
SRR1503059	Ceratina chalybea	Germany	whole organism	0
SRR1503094	Cerceris arenaria	Germany	whole organism	0
ERR9434986	Cerceris rybyensis	United Kingdom	missing data	0
SRR1503053	Chelostoma florisomne	Germany	whole organism	0
SRR1503072	Coelioxys conoideus	Germany	whole organism	0
SRR1503127	Colletes cunicularius	Germany	whole organism	0
SRR1503074	Crossocerus quadrimaculatus	Germany	whole organism	0
SRR1503016	Dasypoda hirtipes	Germany	whole organism	0
SRR1503123	Dinetus pictus	Germany	whole organism	0
SRR1503125	Diodontus minutus	Germany	whole organism	0
SRR1502927	Dryudella pinguis	Germany	whole organism	0
ERR12071251	Ectemnius cavifrons	United Kingdom	missing data	0
ERR6054901	Ectemnius lituratus	United Kingdom	missing data	0
SRR1503066	Epeolus variegatus	Italy	whole organism	0
SRR1503064	Eucera malvae	Germany	whole organism	0
SRR1502945	Eucera nigrescens	Germany	whole organism	0
SRR1503093	Gorytes laticinctus	Germany	whole organism	0
SRR1503095	Halictus quadricinctus	Germany	whole organism	0
SRR1324946	Halictus scabiosae	Switzerland	whole body	0
SRR1324947	Halictus scabiosae	Germany	whole body	0
SRR1324948	Halictus scabiosae	France	whole body	0
SRR1324949	Halictus scabiosae	Switzerland	whole body	0
SRR1324950	Halictus scabiosae	Switzerland	whole body	0
SRR1324951	Halictus scabiosae	Switzerland	whole body	0
SRR1324953	Halictus scabiosae	Switzerland	whole body	0
SRR1324954	Halictus scabiosae	Switzerland	whole body	0
SRR1324955	Halictus scabiosae	Switzerland	whole body	0
SRR5253659	Halictus sexcinctus	Switzerland	whole body	0
SRR2980761	Halictus simplex	Switzerland	whole body	0
SRR1503097	Heriades truncorum	Germany	whole organism	0
SRR14097358	Lasioglossum albipes	France	brain	0
ERR10378030	Lasioglossum calceatum	United Kingdom	missing data	0
SRR11352868	Lasioglossum calceatum	France	pupa	0
SRR11352869	Lasioglossum calceatum	France	medium larva	0
SRR11352870	Lasioglossum calceatum	France	head	0
SRR11352871	Lasioglossum calceatum	France	antennae	0
SRR11352872	Lasioglossum calceatum	France	abdomen	0
SRR14097350	Lasioglossum leucozonium	France	brain	0
SRR11352895	Lasioglossum malachurum	France	small larva	0
SRR11352896	Lasioglossum malachurum	France	small larva	0
SRR11352897	Lasioglossum malachurum	Switzerland	head	0
SRR11352929	Lasioglossum malachurum	Switzerland	abdomen	0
SRR11352911	Lasioglossum marginatum	France	head	0
SRR11352912	Lasioglossum marginatum	France	antennae	0
SRR11352885	Lasioglossum pauxillum	France	young pupa	0
SRR11352886	Lasioglossum pauxillum	France	old pupa	0
SRR11352887	Lasioglossum pauxillum	France	medium pupa	0
SRR11352888	Lasioglossum pauxillum	France	small larva	0
SRR11352889	Lasioglossum pauxillum	France	antennae	0
SRR11352931	Lasioglossum pauxillum	France	head	0
SRR11352932	Lasioglossum pauxillum	France	abdomen	0
SRR1503057	Lasioglossum xanthopus	Germany	whole organism	0
SRR1503024	Lestica clypeata	Germany	whole organism	0
ERR9435001	Macropis europaea	United Kingdom	missing data	0
SRR1503099	Macropis fulvipes	Germany	whole organism	0
ERR11606335	Megachile leachella	United Kingdom	missing data	0
ERR10890684	Megachile ligniseca	United Kingdom	missing data	0
SRR1503085	Megachile willughbiella	Germany	whole organism	0
SRR1503012	Melitta haemorrhoidalis	Germany	whole organism	0
SRR1503010	Mellinus arvensis	Germany	whole organism	0
SRR1502938	Nitela sp. AD-2014	Germany	whole organism	0
ERR11837534	Nomada ferruginata	United Kingdom	missing data	0
ERR10378029	Nomada flava	United Kingdom	missing data	0
ERR11242512	Nomada fucata	United Kingdom	missing data	0
ERR11837505	Nomada goodeniana	United Kingdom	missing data	0
SRR1503133	Nomada lathburiana	Germany	whole organism	0
ERR11837485	Nomada panzeri	United Kingdom	missing data	0
SRR1502975	Nomioides sp. AD-2014	Greece	whole organism	0
SRR1503069	Nysson niger	Germany	whole organism	0
ERR6286722	Nysson spinosus	United Kingdom	missing data	0
SRR7286081	Osmia bicornis	Germany	Whole Adult	0
SRR7286082	Osmia bicornis	Germany	Whole Adult	0
SRR7286083	Osmia bicornis	Germany	Whole Adult	0
SRR7286086	Osmia bicornis	Germany	Whole Adult	0
SRR7286087	Osmia bicornis	Germany	Whole Adult	0
SRR7286088	Osmia bicornis	Germany	Whole Adult	0
SRR7286089	Osmia bicornis	Germany	Whole Adult	0
SRR7286090	Osmia bicornis	Germany	Whole Adult	0
SRR7286091	Osmia bicornis	Germany	Whole Adult	0
SRR7286092	Osmia bicornis	Germany	Whole Adult	0
SRR6148379	Osmia bicornis	Belgium	Head and abdomen	0
SRR2895245	Osmia bicornis	Germany	Whole Adult female 1	0
SRR2895246	Osmia bicornis	Germany	Whole Adult female 2	0
SRR2895247	Osmia bicornis	Germany	Whole Adult female 3	0
SRR2895248	Osmia bicornis	Germany	Whole Adult female 4	0
SRR2895249	Osmia bicornis	Germany	Whole Adult male 1	0
SRR2895250	Osmia bicornis	Germany	Whole Adult male 2	0
SRR2895251	Osmia bicornis	Germany	Whole Adult male 3	0
SRR3383870	Osmia cornuta	Belgium	Head and abdomen	0
SRR6148364	Osmia cornuta	Belgium	Head and abdomen	0
SRR6148371	Osmia cornuta	Belgium	Head and abdomen	0
SRR6148375	Osmia cornuta	Belgium	Head and abdomen	0
SRR1503134	Osmia cornuta	Germany	whole organism	0
SRR1503009	Panurgus dentipes	Germany	whole organism	0
SRR1503017	Passaloecus eremita	Germany	whole organism	0
ERR8571638	Pemphredon lugubris	United Kingdom	missing data	0
SRR1503076	Philanthus triangulum	Germany	whole organism	0
SRR1503004	Pison atrum	Germany	whole organism	0
SRR1503075	Podalonia hirsuta	Germany	whole organism	0
SRR1503060	Psenulus fuscipennis	Germany	whole organism	0
ERR10123651	Seladonia tumulorum	United Kingdom	missing data	0
SRR1503135	Sphecodes albilabris	Germany	whole organism	0
ERR11641104	Sphecodes ephippius	United Kingdom	missing data	0
ERR9434991	Sphecodes monilicornis	United Kingdom	missing data	0
SRR1503021	Spilomena beata	Germany	whole organism	0
ERR10123698	Stelis phaeoptera	United Kingdom	missing data	0
SRR1503098	Stelis punctulatissima	Germany	whole organism	0
SRR1502987	Stizus continuus	Spain	whole organism	0
SRR1503063	Systropha curvicornis	France	whole organism	0
ERR12245599	Trypoxylon attenuatum	United Kingdom	missing data	0
SRR1503089	Trypoxylon figulus	Germany	whole organism	0
SRR1503136	Xylocopa violacea	Germany	whole organism	0
SRR1502985	Alastor atropos	Germany	whole organism	0
SRR1811926	Allodynerus rossii	Germany	whole organism	0
SRR1503014	Ancistrocerus nigricornis	Germany	whole organism	0
ERR9435000	Ancistrocerus nigricornis	United Kingdom	missing data	0
SRR1503109	Celonites abbreviatus	Italy	whole organism	0
SRR1503015	Discoelius zonalis	Germany	whole organism	0
ERR6286736	Dolichovespula media	United Kingdom	missing data	0
ERR9434979	Dolichovespula saxonica	United Kingdom	missing data	0
ERR9435017	Dolichovespula sylvestris	United Kingdom	missing data	0
SRR1503019	Eumenes papillarius	Germany	whole organism	0
SRR1502967	Euodynerus quadrifasciatus	Germany	whole organism	0
SRR1503110	Katamenes arbustorum	Italy	whole organism	0
SRR1503068	Odynerus spinipes	Germany	whole organism	0
SRR14729245	Odynerus spinipes	Germany	whole body	0
SRR14729246	Odynerus spinipes	Germany	whole body	0
SRR16495798	Odynerus spinipes	Germany	gaster	0
SRR16495799	Odynerus spinipes	Germany	gaster	0
SRR16495800	Odynerus spinipes	Germany	gaster	0
SRR16495801	Odynerus spinipes	Germany	gaster	0
SRR16495802	Odynerus spinipes	Germany	gaster	0
SRR16495803	Odynerus spinipes	Germany	gaster	0
SRR16495804	Odynerus spinipes	Germany	gaster	0
SRR16495805	Odynerus spinipes	Germany	gaster	0
SRR16495806	Odynerus spinipes	Germany	gaster	0
SRR16495807	Odynerus spinipes	Germany	gaster	0
SRR16495808	Odynerus spinipes	Germany	gaster	0
SRR16495809	Odynerus spinipes	Germany	gaster	0
SRR2083568	Paragymnomerus spiricornis	Italy	whole organism	0
SRR1503107	Polistes dominula	Germany	whole organism	0
SRR4301487	Vespa crabro	Slovenia	Whole organism	0
SRR1503108	Vespa crabro	Germany	whole organism	0
ERR9434981	Vespa crabro	United Kingdom	missing data	0
SRR22217221	Vespa velutina	France	head	0
SRR22217222	Vespa velutina	France	whole body	0
SRR1503058	Vespula germanica	Germany	whole organism	0
ERR6286717	Vespula germanica	United Kingdom	missing data	0
SRR14901570	Vespula vulgaris	Belgium	whole body	0
SRR14901578	Vespula vulgaris	Belgium	whole body	0
SRR14901579	Vespula vulgaris	Belgium	whole body	0
SRR14901580	Vespula vulgaris	Belgium	whole body	0
SRR14901581	Vespula vulgaris	Belgium	whole body	0
SRR14901582	Vespula vulgaris	Belgium	whole body	0
SRR14901584	Vespula vulgaris	Belgium	whole body	0
SRR14901585	Vespula vulgaris	Belgium	whole body	0
SRR12123446	Vespula vulgaris	Belgium	Whole queen	0
SRR12123447	Vespula vulgaris	Belgium	Whole worker	0
SRR12123449	Vespula vulgaris	Belgium	Whole larvae	0
SRR12123450	Vespula vulgaris	Belgium	Whole queen	0
SRR12123451	Vespula vulgaris	Belgium	Whole worker	0
SRR12123453	Vespula vulgaris	Belgium	Whole queen	0
SRR12123454	Vespula vulgaris	Belgium	Whole worker	0
SRR12123455	Vespula vulgaris	Belgium	Whole larvae	0
ERR6286719	Vespula vulgaris	United Kingdom	missing data	0
ERR10123642	Vespula vulgaris	United Kingdom	missing data	0
SRR1503106	Colpa sexmaculata	Italy	whole organism	0
SRR1503079	Scolia hirta	Austria	whole organism	0
SRR2083565	Anteon gaullei	Netherlands	whole organism	0
SRR1811944	Chrysidea disclusa	Italy	whole organism	0
SRR1503145	Chrysis analis	Germany	whole organism	0
SRR1502983	Chrysis cerastes	Italy	whole organism	0
SRR1503161	Chrysis cortii	Germany	whole organism	0
SRR1502928	Chrysis graelsii sybarita	Germany	whole organism	0
SRR1811948	Chrysis gribodoi	Italy	whole organism	0
SRR1503162	Chrysis grohmanni	Italy	whole organism	0
SRR1503138	Chrysis ignita	Germany	whole organism	0
SRR1503148	Chrysis inaequalis	Germany	whole organism	0
SRR1502930	Chrysis indigotea	Germany	whole organism	0
SRR1503146	Chrysis mixta	France	whole organism	0
SRR1502974	Chrysis scutellaris	Italy	whole organism	0
SRR1502993	Chrysis splendidula	Italy	whole organism	0
SRR921581	Chrysis viridula	Germany	missing data	0
SRR1503130	Chrysura austriaca	Germany	whole organism	0
SRR1811928	Chrysura cuprea	Italy	whole organism	0
SRR1502978	Chrysura dichroa	Italy	whole organism	0
SRR1811927	Chrysura radians	Italy	whole organism	0
SRR1503131	Cleptes nitidulus	Germany	whole organism	0
SRR2083566	Colpopyga flavipes	Italy	whole organism	0
SRR1503149	Hedychridium ardens	Germany	whole organism	0
SRR1811930	Hedychrum rutilans	Germany	whole organism	0
SRR1503142	Holopyga generosa	Germany	whole organism	0
SRR2083567	Mystrophorus formicaeformis	Italy	whole organism	0
SRR1502994	Omalus aeneus	Italy	whole organism	0
SRR1502932	Omalus biaccinctus	Germany	whole organism	0
SRR1811953	Pseudochrysis neglecta	Germany	whole organism	0
SRR1503141	Pseudochrysis neglecta	Germany	whole organism	0
SRR1503034	Spinolia lamprosoma	Italy	whole organism	0
SRR1503032	Spintharina versicolor	Italy	whole organism	0
SRR1503139	Trichrysis cyanea	Germany	whole organism	0
SRR1811925	Elasmus sp. AD-2014	Germany	whole organism	0
SRR6279904	Nasonia vitripennis	Netherlands	Head	0
SRR6279905	Nasonia vitripennis	Netherlands	Head	0
SRR6279906	Nasonia vitripennis	Netherlands	Head	0
SRR6279907	Nasonia vitripennis	Netherlands	Head	0
SRR6279908	Nasonia vitripennis	Netherlands	Head	0
SRR6279909	Nasonia vitripennis	Netherlands	Head	0
SRR6279910	Nasonia vitripennis	Netherlands	Head	0
SRR6279911	Nasonia vitripennis	Netherlands	Head	0
SRR11086750	Nasonia vitripennis	Netherlands	embryos	0
SRR11086751	Nasonia vitripennis	Netherlands	embryos	0
SRR11086752	Nasonia vitripennis	Netherlands	embryos	0
SRR11086753	Nasonia vitripennis	Netherlands	embryos	0
SRR11086754	Nasonia vitripennis	Netherlands	embryos	0
SRR1502944	Sycophila biguttata	Germany	whole organism	0
SRR1502979	Lariophagus distinguendus	Germany	whole organism	0
SRR1503023	Podagrion pachymerum	Slovakia	whole organism	0
SRR1503040	Brachymeria minuta	Germany	whole organism	0
SRR1503043	Ormyrus sp. AD-2014	Germany	whole organism	0
SRR1503111	Eurytoma brunniventris	Germany	whole organism	0
SRR1503114	Leucospis dorsigera	Germany	whole organism	0
SRR1503116	Torymus bedeguaris	Germany	whole organism	0
SRR1503121	Perilampus aeneus	Germany	whole organism	0
ERR1109367	Leptopilina boulardi	France	missing data	0
ERR1109368	Leptopilina boulardi	France	missing data	0
ERR1109369	Leptopilina boulardi	France	missing data	0
ERR1109370	Leptopilina boulardi	France	missing data	0
ERR1109371	Leptopilina boulardi	France	missing data	0
ERR1109372	Leptopilina boulardi	France	missing data	0
ERR1109373	Leptopilina boulardi	France	missing data	0
ERR1109374	Leptopilina boulardi	France	missing data	0
ERR1109375	Leptopilina boulardi	France	missing data	0
SRR921610	Leptopilina clavipes	Netherlands	missing data	0
SRR1502986	Synergus umbraculus	Germany	whole organism	0
SRR1503100	Andricus quercuscalicis	Germany	whole organism	0

## Sheet: Lepidoptera
European Country	Species name	European Country	Tissue	Number of matching reads (1st step)	Number of Ophiocordycipitaceae-related transcripts (2nd step)
SRR8121016	Ostrinia scapulalis	France	abdomen	327	0
SRR8121014	Ostrinia scapulalis	France	abdomen	259
SRR8121002	Ostrinia scapulalis	France	abdomen	181
SRR8121012	Ostrinia nubilalis	France	abdomen	179	0
SRR8121017	Ostrinia nubilalis	France	abdomen	176
SRR8121018	Ostrinia nubilalis	France	abdomen	158
SRR8121003	Ostrinia nubilalis	France	head-thorax	148
SRR8121013	Ostrinia nubilalis	France	abdomen	133
SRR8121020	Ostrinia nubilalis	France	abdomen	122
ERR6002565	Xestia xanthographa	United Kingdom	missing data	107	4
SRR8121011	Ostrinia scapulalis	France	abdomen	105
SRR8121004	Ostrinia scapulalis	France	head-thorax	97
SRR8121009	Ostrinia nubilalis	France	head-thorax	89
SRR8640670	Hypomecis atomaria	Estonia	head and thorax	89	1
SRR8121001	Ostrinia scapulalis	France	abdomen	83
SRR8120998	Ostrinia scapulalis	France	head-thorax	80
SRR8121008	Ostrinia nubilalis	France	head-thorax	69
SRR8121019	Ostrinia scapulalis	France	abdomen	69
SRR8121005	Ostrinia nubilalis	France	head-thorax	61
SRR8121010	Ostrinia scapulalis	France	head-thorax	59
SRR6679363	Lampronia capitella	Denmark	Antenna	57	0
SRR8121006	Ostrinia nubilalis	France	head-thorax	56
SRR8120997	Ostrinia nubilalis	France	head-thorax	50
SRR8120999	Ostrinia scapulalis	France	head-thorax	47
SRR8121000	Ostrinia scapulalis	France	head-thorax	46
SRR8121007	Ostrinia scapulalis	France	head-thorax	37
SRR1695446	Pterophorus pentadactyla	Germany	whole organism	33	3
ERR10177609	Operophtera brumata	Netherlands	missing data	22	0
ERR9127752	Pararge aegeria aegeria	Sweden	missing data	20	0
SRR7126368	Ostrinia scapulalis	France	whole L4 larvae	20
ERR10177621	Operophtera brumata	Netherlands	missing data	19
ERR9503454	Xestia sexstrigata	United Kingdom	missing data	19
SRR13901018	Agrotis segetum	Sweden	Male antennae	19
ERR10177669	Operophtera brumata	Netherlands	missing data	18
ERR10890699	Abrostola triplasia	United Kingdom	missing data	16
SRR1325006	Mellicta parthenoides	France	whole body	14
ERR11641131	Diarsia dahlii	United Kingdom	missing data	13
ERR12245544	Hoplodrina ambigua	United Kingdom	missing data	13
ERR10177645	Operophtera brumata	Netherlands	missing data	12
ERR10177657	Operophtera brumata	Netherlands	missing data	12
ERR11641112	Lithophane socia	United Kingdom	missing data	11
ERR9127748	Pararge aegeria aegeria	Sweden	missing data	11
SRR12629076	Thaumetopoea pityocampa	Italy	Various developmental stages : larvae\, pupae and Moth	11
SRR13311919	Pieris napi	Sweden	whole	11
SRR13311939	Pieris napi	Sweden	whole	11
ERR9127740	Pararge aegeria aegeria	Sweden	missing data	10
SRR13311916	Pieris napi	Sweden	whole	10
SRR7126376	Ostrinia scapulalis	France	whole L4 larvae	10
ERR6787402	Xestia xanthographa	United Kingdom	missing data	9
ERR9127744	Pararge aegeria aegeria	Sweden	missing data	9
SRR18369634	Pieris napi	Sweden	head	9
SRR18369658	Pieris napi	Sweden	abdomen	9
SRR18369673	Pieris napi	Sweden	head	9
ERR5296881	Pyrgus malvoides	Spain	missing data	8
ERR9127741	Pararge aegeria aegeria	Sweden	missing data	8
ERR9127759	Pararge aegeria aegeria	Sweden	missing data	8
ERR9127760	Pararge aegeria aegeria	Sweden	missing data	8
ERR9127762	Pararge aegeria aegeria	Sweden	missing data	8
SRR1006157	Axia margarita	Spain	missing data	8
SRR13311923	Pieris napi	Sweden	whole	8
SRR13311948	Pieris napi	Sweden	whole	8
SRR18369623	Pieris napi	Sweden	head	8
SRR18369628	Pieris napi	Sweden	head	8
SRR18369645	Pieris napi	Sweden	abdomen	8
SRR18369648	Pieris napi	Sweden	head	8
SRR18369652	Pieris napi	Sweden	head	8
SRR7126379	Ostrinia scapulalis	France	whole L4 larvae	8
ERR5296861	Brenthis daphne	Romania	missing data	7
ERR9127751	Pararge aegeria aegeria	Sweden	missing data	7
SRR1324991	Melitaea cinxia	Finland	whole body	7
SRR13311908	Pieris napi	Sweden	whole	7
SRR13311932	Pieris napi	Sweden	whole	7
SRR13311936	Pieris napi	Sweden	whole	7
SRR13311952	Pieris napi	Sweden	whole	7
SRR13311958	Pieris napi	Sweden	whole	7
SRR13311975	Pieris napi	Sweden	whole	7
SRR18369676	Pieris napi	Sweden	abdomen	7
SRR18369704	Pieris napi	Sweden	abdomen	7
ERR12666735	Carterocephalus palaemon	Belgium	missing data	6
ERR9127753	Pararge aegeria aegeria	Sweden	missing data	6
ERR9127761	Pararge aegeria aegeria	Sweden	missing data	6
SRR13311915	Pieris napi	Sweden	whole	6
SRR13311929	Pieris napi	Sweden	whole	6
SRR13311937	Pieris napi	Sweden	whole	6
SRR13311954	Pieris napi	Sweden	whole	6
SRR13311956	Pieris napi	Sweden	whole	6
SRR13311965	Pieris napi	Sweden	whole	6
SRR13901016	Agrotis segetum	Sweden	Ovipositor	6
SRR18369624	Pieris napi	Sweden	head	6
SRR18369644	Pieris napi	Sweden	head	6
SRR18369672	Pieris napi	Sweden	head	6
SRR18369688	Pieris napi	Sweden	abdomen	6
SRR9171813	Incurvaria pectinea	United Kingdom	whole body	6
ERR10177633	Operophtera brumata	Netherlands	missing data	5
ERR11552075	Bicyclus anynana	United Kingdom	missing data	5
ERR9127738	Pararge aegeria aegeria	Sweden	missing data	5
ERR9127755	Pararge aegeria aegeria	Sweden	missing data	5
SRR1324995	Melitaea cinxia	Hungary	whole body	5
SRR1324999	Melitaea cinxia	Finland	whole body	5
SRR13311940	Pieris napi	Sweden	whole	5
SRR13311942	Pieris napi	Sweden	whole	5
SRR13311950	Pieris napi	Sweden	whole	5
SRR13311973	Pieris napi	Sweden	whole	5
SRR13311977	Pieris napi	Sweden	whole	5
SRR18369627	Pieris napi	Sweden	head	5
SRR18369630	Pieris napi	Sweden	head	5
SRR18369643	Pieris napi	Sweden	head	5
SRR18369659	Pieris napi	Sweden	head	5
SRR18369716	Pieris napi	Sweden	thorax	5
SRR22031983	Plutella xylostella	United Kingdom	whole larvae	5
SRR9171775	Antispilina ludwigi	Belgium	whole body	5
ERR10123655	Calamotropha paludella	United Kingdom	missing data	4
ERR10177597	Operophtera brumata	Netherlands	missing data	4
ERR11468751	Agrotis clavis	United Kingdom	missing data	4
ERR11552073	Bicyclus anynana	United Kingdom	missing data	4
ERR11552079	Bicyclus anynana	United Kingdom	missing data	4
ERR12642412	Phragmatobia fuliginosa	United Kingdom	missing data	4
ERR12666694	Carterocephalus palaemon	Belgium	missing data	4
ERR12708747	Petrophora chlorosata	United Kingdom	missing data	4
ERR6363266	Tinea semifulvella	United Kingdom	missing data	4
ERR9127732	Pararge aegeria aegeria	Sweden	missing data	4
ERR9127739	Pararge aegeria aegeria	Sweden	missing data	4
ERR9127743	Pararge aegeria aegeria	Sweden	missing data	4
ERR9127745	Pararge aegeria aegeria	Sweden	missing data	4
ERR9127750	Pararge aegeria aegeria	Sweden	missing data	4
SRR12643377	Thaumetopoea pityocampa	Portugal	eggs\, L3 and L5 larvae\, pupae (early and late)\, adults	4
SRR13311918	Pieris napi	Sweden	whole	4
SRR13311922	Pieris napi	Sweden	whole	4
SRR13311928	Pieris napi	Sweden	whole	4
SRR13311930	Pieris napi	Sweden	whole	4
SRR13311946	Pieris napi	Sweden	whole	4
SRR13311955	Pieris napi	Sweden	whole	4
SRR13311964	Pieris napi	Sweden	whole	4
SRR13311966	Pieris napi	Sweden	whole	4
SRR13311972	Pieris napi	Sweden	whole	4
SRR18369626	Pieris napi	Sweden	head	4
SRR18369635	Pieris napi	Sweden	head	4
SRR18369640	Pieris napi	Sweden	head	4
SRR18369642	Pieris napi	Sweden	head	4
SRR18369650	Pieris napi	Sweden	head	4
SRR18369651	Pieris napi	Sweden	head	4
SRR18369656	Pieris napi	Sweden	head	4
SRR18369660	Pieris napi	Sweden	abdomen	4
SRR18369665	Pieris napi	Sweden	head	4
SRR18369667	Pieris napi	Sweden	head	4
SRR18369674	Pieris napi	Sweden	thorax	4
SRR18369680	Pieris napi	Sweden	abdomen	4
SRR18369689	Pieris napi	Sweden	abdomen	4
SRR18369705	Pieris napi	Sweden	abdomen	4
SRR5616878	Heliconius melpomene	United Kingdom	Male thorax	4
ERR11552070	Bicyclus anynana	United Kingdom	missing data	3
ERR11552077	Bicyclus anynana	United Kingdom	missing data	3
ERR11552078	Bicyclus anynana	United Kingdom	missing data	3
ERR11552081	Bicyclus anynana	United Kingdom	missing data	3
ERR12245586	Plemyria rubiginata	United Kingdom	missing data	3
ERR12319181	Leptidea juvernica	Sweden	missing data	3
ERR12319182	Leptidea juvernica	Sweden	missing data	3
ERR12666702	Carterocephalus palaemon	Belgium	missing data	3
ERR12708744	Agrotis exclamationis	United Kingdom	missing data	3
ERR5296888	Zerynthia polyxena	France	missing data	3
SRR13311909	Pieris napi	Sweden	whole	3
SRR13311921	Pieris napi	Sweden	whole	3
SRR13311924	Pieris napi	Sweden	whole	3
SRR13311926	Pieris napi	Sweden	whole	3
SRR13311927	Pieris napi	Sweden	whole	3
SRR13311931	Pieris napi	Sweden	whole	3
SRR13311938	Pieris napi	Sweden	whole	3
SRR13311943	Pieris napi	Sweden	whole	3
SRR13311944	Pieris napi	Sweden	whole	3
SRR13311945	Pieris napi	Sweden	whole	3
SRR13311959	Pieris napi	Sweden	whole	3
SRR13311967	Pieris napi	Sweden	whole	3
SRR13311968	Pieris napi	Sweden	whole	3
SRR13311970	Pieris napi	Sweden	whole	3
SRR13311971	Pieris napi	Sweden	whole	3
SRR13901017	Agrotis segetum	Sweden	Female antennae	3
SRR18369632	Pieris napi	Sweden	head	3
SRR18369636	Pieris napi	Sweden	head	3
SRR18369639	Pieris napi	Sweden	head	3
SRR18369654	Pieris napi	Sweden	abdomen	3
SRR18369663	Pieris napi	Sweden	abdomen	3
SRR18369675	Pieris napi	Sweden	thorax	3
SRR18369677	Pieris napi	Sweden	abdomen	3
SRR18369679	Pieris napi	Sweden	abdomen	3
SRR18369682	Pieris napi	Sweden	thorax	3
SRR18369686	Pieris napi	Sweden	thorax	3
SRR18369687	Pieris napi	Sweden	abdomen	3
SRR18369690	Pieris napi	Sweden	abdomen	3
SRR18369696	Pieris napi	Sweden	abdomen	3
SRR18369700	Pieris napi	Sweden	abdomen	3
SRR18369708	Pieris napi	Sweden	abdomen	3
SRR18369711	Pieris napi	Sweden	abdomen	3
SRR21841767	Yponomeuta cagnagella	Czech Republic	head	3
SRR21944888	Samia cynthia	Czech Republic	embryo	3
SRR6706318	Thaumetopoea pityocampa	Portugal	Various developmental stages (eggs\, L1\, L3 and L5 larvae\, freshly buried and metamorphosing pupae\, adults)	3
SRR7126377	Ostrinia scapulalis	France	whole L4 larvae	3
SRR921629	Parides eurimedes	United Kingdom	missing data	3
ERR10123668	Ecliptopera silaceata	United Kingdom	missing data	2
ERR10177608	Operophtera brumata	Netherlands	missing data	2
ERR10177667	Operophtera brumata	Netherlands	missing data	2
ERR10890686	Amphipoea oculea	United Kingdom	missing data	2
ERR11242523	Lithophane leautieri	United Kingdom	missing data	2
ERR11552076	Bicyclus anynana	United Kingdom	missing data	2
ERR11552080	Bicyclus anynana	United Kingdom	missing data	2
ERR12666693	Carterocephalus palaemon	Belgium	missing data	2
ERR12666697	Carterocephalus palaemon	Belgium	missing data	2
ERR12666698	Carterocephalus palaemon	Belgium	missing data	2
ERR12666739	Carterocephalus palaemon	Belgium	missing data	2
ERR12666746	Carterocephalus palaemon	Belgium	missing data	2
ERR12666760	Carterocephalus palaemon	Belgium	missing data	2
ERR12666762	Carterocephalus palaemon	Belgium	missing data	2
ERR12666763	Carterocephalus palaemon	Belgium	missing data	2
ERR12666775	Carterocephalus palaemon	Belgium	missing data	2
ERR12666783	Carterocephalus palaemon	Belgium	missing data	2
ERR12666802	Carterocephalus palaemon	United Kingdom	missing data	2
ERR12708737	Thalpophila matura	United Kingdom	missing data	2
ERR5296871	Melanargia lachesis	Spain	missing data	2
ERR5296873	Pieris mannii	Spain	missing data	2
ERR5296880	Pyrgus malvae	Romania	missing data	2
ERR9127733	Pararge aegeria aegeria	Sweden	missing data	2
ERR9127734	Pararge aegeria aegeria	Sweden	missing data	2
ERR9127746	Pararge aegeria aegeria	Sweden	missing data	2
ERR9127749	Pararge aegeria aegeria	Sweden	missing data	2
ERR9127756	Pararge aegeria aegeria	Sweden	missing data	2
ERR9435008	Hydraecia micacea	United Kingdom	missing data	2
SRR12627532	Thaumetopoea pityocampa	Italy	Various developmental stages : larvae\, pupae and Moth	2
SRR13311910	Pieris napi	Sweden	whole	2
SRR13311914	Pieris napi	Sweden	whole	2
SRR13311920	Pieris napi	Sweden	whole	2
SRR13311925	Pieris napi	Sweden	whole	2
SRR13311933	Pieris napi	Sweden	whole	2
SRR13311935	Pieris napi	Sweden	whole	2
SRR13311941	Pieris napi	Sweden	whole	2
SRR13311947	Pieris napi	Sweden	whole	2
SRR13311957	Pieris napi	Sweden	whole	2
SRR13311969	Pieris napi	Sweden	whole	2
SRR13311974	Pieris napi	Sweden	whole	2
SRR13311976	Pieris napi	Sweden	whole	2
SRR1811920	Alucita desmodactyla	Germany	whole organism	2
SRR18369625	Pieris napi	Sweden	head	2
SRR18369641	Pieris napi	Sweden	head	2
SRR18369653	Pieris napi	Sweden	head	2
SRR18369666	Pieris napi	Sweden	head	2
SRR18369692	Pieris napi	Sweden	head	2
SRR18369698	Pieris napi	Sweden	abdomen	2
SRR18369701	Pieris napi	Sweden	abdomen	2
SRR18369702	Pieris napi	Sweden	abdomen	2
SRR18369703	Pieris napi	Sweden	abdomen	2
SRR18369706	Pieris napi	Sweden	abdomen	2
SRR18369712	Pieris napi	Sweden	abdomen	2
SRR18369713	Pieris napi	Sweden	abdomen	2
SRR21944890	Samia cynthia	Czech Republic	embryo	2
SRR21944894	Samia cynthia	Czech Republic	embryo	2
SRR24511893	Nymphalis c-album	United Kingdom	whole body	2
SRR27033080	Coenonympha arcania	France	whole body	2
SRR3724304	Maniola tithonus	France	whole body apart from wings and genitalia	2
ERR10123654	Meganola albula	United Kingdom	missing data	1
ERR10123666	Macaria notata	United Kingdom	missing data	1
ERR10177619	Operophtera brumata	Netherlands	missing data	1
ERR10177649	Operophtera brumata	Netherlands	missing data	1
ERR10177668	Operophtera brumata	Netherlands	missing data	1
ERR11242528	Pyrausta nigrata	United Kingdom	missing data	1
ERR11552071	Bicyclus anynana	United Kingdom	missing data	1
ERR11552072	Bicyclus anynana	United Kingdom	missing data	1
ERR11606287	Acronicta leporina	United Kingdom	missing data	1
ERR11641114	Dryobota labecula	United Kingdom	missing data	1
ERR12035177	Hoplodrina blanda	United Kingdom	missing data	1
ERR12102444	Ennomos erosarius	United Kingdom	missing data	1
ERR12245513	Apeira syringaria	United Kingdom	missing data	1
ERR12245531	Tortricodes alternella	United Kingdom	missing data	1
ERR12374360	Xanthorhoe fluctuata	United Kingdom	missing data	1
ERR12374389	Thera juniperata	United Kingdom	missing data	1
ERR12642408	Gymnoscelis rufifasciata	United Kingdom	missing data	1
ERR12666711	Carterocephalus palaemon	Belgium	missing data	1
ERR12666771	Carterocephalus palaemon	Belgium	missing data	1
ERR12666798	Carterocephalus palaemon	United Kingdom	missing data	1
ERR12666800	Carterocephalus palaemon	United Kingdom	missing data	1
ERR12708740	Mythimna lalbum	United Kingdom	missing data	1
ERR9127754	Pararge aegeria aegeria	Sweden	missing data	1
ERR9434972	Pheosia gnoma	United Kingdom	missing data	1
ERR9434989	Hydriomena furcata	United Kingdom	missing data	1
SRR12627531	Thaumetopoea pityocampa	Italy	Various developmental stages : larvae\, pupae and Moth	1
SRR12629081	Thaumetopoea pityocampa	Italy	Various developmental stages : larvae\, pupae and Moth	1
SRR1325124	Thymelicus lineola	Germany	whole body	1
SRR13311912	Pieris napi	Sweden	whole	1
SRR13311917	Pieris napi	Sweden	whole	1
SRR13311934	Pieris napi	Sweden	whole	1
SRR13311949	Pieris napi	Sweden	whole	1
SRR13311953	Pieris napi	Sweden	whole	1
SRR13311960	Pieris napi	Sweden	whole	1
SRR13311961	Pieris napi	Sweden	whole	1
SRR13311963	Pieris napi	Sweden	whole	1
SRR15248438	Tuta absoluta	Greece	missing data	1
SRR1695450	Thyatira batis	Germany	whole organism	1
SRR18369622	Pieris napi	Sweden	head	1
SRR18369631	Pieris napi	Sweden	head	1
SRR18369633	Pieris napi	Sweden	head	1
SRR18369637	Pieris napi	Sweden	head	1
SRR18369646	Pieris napi	Sweden	abdomen	1
SRR18369647	Pieris napi	Sweden	head	1
SRR18369668	Pieris napi	Sweden	head	1
SRR18369669	Pieris napi	Sweden	head	1
SRR18369678	Pieris napi	Sweden	abdomen	1
SRR18369681	Pieris napi	Sweden	head	1
SRR18369684	Pieris napi	Sweden	head	1
SRR18369685	Pieris napi	Sweden	thorax	1
SRR18369693	Pieris napi	Sweden	abdomen	1
SRR18369694	Pieris napi	Sweden	abdomen	1
SRR18369697	Pieris napi	Sweden	abdomen	1
SRR18369707	Pieris napi	Sweden	abdomen	1
SRR18369709	Pieris napi	Sweden	abdomen	1
SRR18369710	Pieris napi	Sweden	abdomen	1
SRR18369714	Pieris napi	Sweden	head	1
SRR18369715	Pieris napi	Sweden	thorax	1
SRR21944891	Samia cynthia	Czech Republic	embryo	1
SRR21944892	Samia cynthia	Czech Republic	embryo	1
SRR21944893	Samia cynthia	Czech Republic	embryo	1
SRR21944895	Samia cynthia	Czech Republic	embryo	1
SRR21944896	Samia cynthia	Czech Republic	embryo	1
SRR21944897	Samia cynthia	Czech Republic	embryo	1
SRR22031984	Plutella xylostella	United Kingdom	whole larvae	1
SRR23609663	Arctia plantaginis	Finland	hindwing	1
SRR24511899	Nymphalis c-album	United Kingdom	whole body	1
SRR3721684	Maniola jurtina	Germany	whole body apart from wings and genitalia	1
SRR5616879	Heliconius melpomene	United Kingdom	Female germline	1
SRR6750416	Ostrinia scapulalis	Poland	Collected diapausing larvae were reared in the laboratory to obtain fresh tissues from various developmental stages: eggs\, larval whole body and hemolymph from the fifth instar and heads/thorax from male and female adults.	1
SRR7126369	Ostrinia scapulalis	France	whole L4 larvae	1
SRR7126370	Ostrinia nubilalis	France	whole L4 larvae	1
SRR7126378	Ostrinia scapulalis	France	whole L4 larvae	1
SRR921655	Triodia sylvina	Germany	missing data	1
ERR10123636	Thyatira batis	United Kingdom	missing data	0
ERR10123640	Biston betularia	United Kingdom	missing data	0
ERR10123641	Plebejus argus	Romania	missing data	0
ERR10123645	Mythimna ferrago	United Kingdom	missing data	0
ERR10123646	Cydia splendana	United Kingdom	missing data	0
ERR10123659	Agriphila tristella	United Kingdom	missing data	0
ERR10123662	Lasiommata megera	United Kingdom	missing data	0
ERR10123663	Luperina testacea	United Kingdom	missing data	0
ERR10123669	Agriopis marginaria	United Kingdom	missing data	0
ERR10123670	Operophtera brumata	United Kingdom	missing data	0
ERR10123671	Xylocampa areola	United Kingdom	missing data	0
ERR10123688	Synanthedon andrenaeformis	United Kingdom	missing data	0
ERR10123692	Acrobasis suavella	United Kingdom	missing data	0
ERR10123694	Agrotis puta	United Kingdom	missing data	0
ERR10123695	Acentria ephemerella	United Kingdom	missing data	0
ERR10123697	Eupithecia abbreviata	United Kingdom	missing data	0
ERR10123699	Sesia bembeciformis	United Kingdom	missing data	0
ERR10123705	Stenoptilia bipunctidactyla	United Kingdom	missing data	0
ERR10123709	Synanthedon myopaeformis	United Kingdom	missing data	0
ERR10177595	Operophtera brumata	Netherlands	missing data	0
ERR10177596	Operophtera brumata	Netherlands	missing data	0
ERR10177598	Operophtera brumata	Netherlands	missing data	0
ERR10177599	Operophtera brumata	Netherlands	missing data	0
ERR10177600	Operophtera brumata	Netherlands	missing data	0
ERR10177601	Operophtera brumata	Netherlands	missing data	0
ERR10177602	Operophtera brumata	Netherlands	missing data	0
ERR10177603	Operophtera brumata	Netherlands	missing data	0
ERR10177604	Operophtera brumata	Netherlands	missing data	0
ERR10177605	Operophtera brumata	Netherlands	missing data	0
ERR10177606	Operophtera brumata	Netherlands	missing data	0
ERR10177607	Operophtera brumata	Netherlands	missing data	0
ERR10177610	Operophtera brumata	Netherlands	missing data	0
ERR10177611	Operophtera brumata	Netherlands	missing data	0
ERR10177612	Operophtera brumata	Netherlands	missing data	0
ERR10177613	Operophtera brumata	Netherlands	missing data	0
ERR10177614	Operophtera brumata	Netherlands	missing data	0
ERR10177615	Operophtera brumata	Netherlands	missing data	0
ERR10177616	Operophtera brumata	Netherlands	missing data	0
ERR10177617	Operophtera brumata	Netherlands	missing data	0
ERR10177618	Operophtera brumata	Netherlands	missing data	0
ERR10177620	Operophtera brumata	Netherlands	missing data	0
ERR10177622	Operophtera brumata	Netherlands	missing data	0
ERR10177623	Operophtera brumata	Netherlands	missing data	0
ERR10177624	Operophtera brumata	Netherlands	missing data	0
ERR10177625	Operophtera brumata	Netherlands	missing data	0
ERR10177626	Operophtera brumata	Netherlands	missing data	0
ERR10177627	Operophtera brumata	Netherlands	missing data	0
ERR10177628	Operophtera brumata	Netherlands	missing data	0
ERR10177629	Operophtera brumata	Netherlands	missing data	0
ERR10177630	Operophtera brumata	Netherlands	missing data	0
ERR10177631	Operophtera brumata	Netherlands	missing data	0
ERR10177632	Operophtera brumata	Netherlands	missing data	0
ERR10177634	Operophtera brumata	Netherlands	missing data	0
ERR10177635	Operophtera brumata	Netherlands	missing data	0
ERR10177636	Operophtera brumata	Netherlands	missing data	0
ERR10177637	Operophtera brumata	Netherlands	missing data	0
ERR10177638	Operophtera brumata	Netherlands	missing data	0
ERR10177639	Operophtera brumata	Netherlands	missing data	0
ERR10177640	Operophtera brumata	Netherlands	missing data	0
ERR10177641	Operophtera brumata	Netherlands	missing data	0
ERR10177642	Operophtera brumata	Netherlands	missing data	0
ERR10177643	Operophtera brumata	Netherlands	missing data	0
ERR10177644	Operophtera brumata	Netherlands	missing data	0
ERR10177646	Operophtera brumata	Netherlands	missing data	0
ERR10177647	Operophtera brumata	Netherlands	missing data	0
ERR10177648	Operophtera brumata	Netherlands	missing data	0
ERR10177650	Operophtera brumata	Netherlands	missing data	0
ERR10177651	Operophtera brumata	Netherlands	missing data	0
ERR10177652	Operophtera brumata	Netherlands	missing data	0
ERR10177653	Operophtera brumata	Netherlands	missing data	0
ERR10177654	Operophtera brumata	Netherlands	missing data	0
ERR10177655	Operophtera brumata	Netherlands	missing data	0
ERR10177656	Operophtera brumata	Netherlands	missing data	0
ERR10177658	Operophtera brumata	Netherlands	missing data	0
ERR10177659	Operophtera brumata	Netherlands	missing data	0
ERR10177660	Operophtera brumata	Netherlands	missing data	0
ERR10177661	Operophtera brumata	Netherlands	missing data	0
ERR10177662	Operophtera brumata	Netherlands	missing data	0
ERR10177663	Operophtera brumata	Netherlands	missing data	0
ERR10177664	Operophtera brumata	Netherlands	missing data	0
ERR10177665	Operophtera brumata	Netherlands	missing data	0
ERR10177666	Operophtera brumata	Netherlands	missing data	0
ERR10177670	Operophtera brumata	Netherlands	missing data	0
ERR10177671	Operophtera brumata	Netherlands	missing data	0
ERR10177672	Operophtera brumata	Netherlands	missing data	0
ERR10177673	Operophtera brumata	Netherlands	missing data	0
ERR10177674	Operophtera brumata	Netherlands	missing data	0
ERR10177675	Operophtera brumata	Netherlands	missing data	0
ERR10177676	Operophtera brumata	Netherlands	missing data	0
ERR10177677	Operophtera brumata	Netherlands	missing data	0
ERR10177678	Operophtera brumata	Netherlands	missing data	0
ERR10297869	Shargacucullia verbasci	United Kingdom	missing data	0
ERR10297882	Yponomeuta cagnagella	United Kingdom	missing data	0
ERR10377998	Acleris sparsana	United Kingdom	missing data	0
ERR10378023	Alsophila aescularia	United Kingdom	missing data	0
ERR10378024	Bicyclus anynana	United Kingdom	missing data	0
ERR10378033	Yponomeuta plumbellus	United Kingdom	missing data	0
ERR10384298	Nymphalis xanthomelas	Sweden	missing data	0
ERR10384301	Nymphalis xanthomelas	Sweden	missing data	0
ERR10384302	Nymphalis xanthomelas	Sweden	missing data	0
ERR10384303	Nymphalis xanthomelas	Sweden	missing data	0
ERR10384304	Nymphalis xanthomelas	Sweden	missing data	0
ERR10384305	Nymphalis xanthomelas	Sweden	missing data	0
ERR10384306	Nymphalis xanthomelas	Sweden	missing data	0
ERR10384307	Nymphalis xanthomelas	Sweden	missing data	0
ERR10384308	Nymphalis xanthomelas	Sweden	missing data	0
ERR10384309	Nymphalis xanthomelas	Sweden	missing data	0
ERR10384310	Nymphalis xanthomelas	Sweden	missing data	0
ERR10384398	Nymphalis xanthomelas	Sweden	missing data	0
ERR10384399	Nymphalis xanthomelas	Sweden	missing data	0
ERR10384400	Nymphalis xanthomelas	Sweden	missing data	0
ERR10384413	Nymphalis xanthomelas	Sweden	missing data	0
ERR10384578	Nymphalis xanthomelas	Sweden	missing data	0
ERR10384579	Nymphalis xanthomelas	Sweden	missing data	0
ERR10384580	Nymphalis xanthomelas	Sweden	missing data	0
ERR10384581	Nymphalis c-album	Sweden	missing data	0
ERR10384582	Nymphalis c-album	Sweden	missing data	0
ERR10384583	Nymphalis c-album	Sweden	missing data	0
ERR10384584	Nymphalis c-album	Sweden	missing data	0
ERR10384585	Nymphalis c-album	Sweden	missing data	0
ERR10384586	Nymphalis c-album	Sweden	missing data	0
ERR10384587	Nymphalis c-album	Sweden	missing data	0
ERR10385517	Nymphalis c-album	Sweden	missing data	0
ERR10385519	Nymphalis c-album	Sweden	missing data	0
ERR10385520	Nymphalis c-album	Sweden	missing data	0
ERR10385522	Nymphalis c-album	Sweden	missing data	0
ERR10385523	Nymphalis c-album	Sweden	missing data	0
ERR10385524	Nymphalis c-album	Sweden	missing data	0
ERR10385525	Nymphalis c-album	Sweden	missing data	0
ERR10385526	Nymphalis c-album	Sweden	missing data	0
ERR10385527	Nymphalis c-album	Sweden	missing data	0
ERR10385528	Nymphalis c-album	Sweden	missing data	0
ERR10385529	Nymphalis c-album	Sweden	missing data	0
ERR10385530	Nymphalis c-album	Sweden	missing data	0
ERR10385532	Nymphalis c-album	Sweden	missing data	0
ERR10385533	Nymphalis c-album	Sweden	missing data	0
ERR10385534	Nymphalis c-album	Sweden	missing data	0
ERR10385535	Nymphalis c-album	Sweden	missing data	0
ERR10386211	Nymphalis c-album	Sweden	missing data	0
ERR10386212	Nymphalis c-album	Sweden	missing data	0
ERR10386213	Nymphalis c-album	Sweden	missing data	0
ERR10386214	Nymphalis c-album	Sweden	missing data	0
ERR10501005	Conistra vaccinii	United Kingdom	missing data	0
ERR10851535	Argyresthia goedartella	United Kingdom	missing data	0
ERR10890679	Diachrysia chrysitis	United Kingdom	missing data	0
ERR10890680	Miltochrista miniata	United Kingdom	missing data	0
ERR10890685	Synanthedon formicaeformis	United Kingdom	missing data	0
ERR10890689	Anorthoa munda	United Kingdom	missing data	0
ERR10890696	Apoda limacodes	United Kingdom	missing data	0
ERR10890698	Orthosia gothica	United Kingdom	missing data	0
ERR10890700	Ligdia adustata	United Kingdom	missing data	0
ERR10890701	Acronicta psi	United Kingdom	missing data	0
ERR10890702	Trisateles emortualis	United Kingdom	missing data	0
ERR10890705	Antitype chi	United Kingdom	missing data	0
ERR10908606	Sphinx pinastri	United Kingdom	missing data	0
ERR10908607	Lacanobia wlatinum	United Kingdom	missing data	0
ERR10908609	Orthosia cerasi	United Kingdom	missing data	0
ERR10908611	Aporophyla nigra	United Kingdom	missing data	0
ERR10908614	Cydia strobilella	United Kingdom	missing data	0
ERR10908615	Diaphora mendica	United Kingdom	missing data	0
ERR11217102	Cydalima perspectalis	United Kingdom	missing data	0
ERR11242507	Agriphila straminella	United Kingdom	missing data	0
ERR11242508	Cenopis cana	United Kingdom	missing data	0
ERR11242510	Eudonia lacustrata	United Kingdom	missing data	0
ERR11242511	Lomographa bimaculata	United Kingdom	missing data	0
ERR11242513	Diarsia mendica	United Kingdom	missing data	0
ERR11242515	Lampropteryx suffumata	United Kingdom	missing data	0
ERR11242518	Mecyna flavalis	United Kingdom	missing data	0
ERR11242526	Luffia ferchaultella	United Kingdom	missing data	0
ERR11242530	Deilephila elpenor	United Kingdom	missing data	0
ERR11242534	Polymixis flavicincta	United Kingdom	missing data	0
ERR11242552	Colostygia pectinataria	United Kingdom	missing data	0
ERR11242554	Carpatolechia fugitivella	United Kingdom	missing data	0
ERR11468738	Elophila nymphaeata	United Kingdom	missing data	0
ERR11468743	Cabera pusaria	United Kingdom	missing data	0
ERR11532924	Brenthis hecate	Spain	missing data	0
ERR11532926	Fabriciana adippe	Romania	missing data	0
ERR11552074	Bicyclus anynana	United Kingdom	missing data	0
ERR11606286	Lithophane semibrunnea	United Kingdom	missing data	0
ERR11606288	Lycia hirtaria	United Kingdom	missing data	0
ERR11606289	Orthosia gracilis	United Kingdom	missing data	0
ERR11606290	Saturnia pavonia	United Kingdom	missing data	0
ERR11606291	Drymonia ruficornis	United Kingdom	missing data	0
ERR11606294	Orthosia incerta	United Kingdom	missing data	0
ERR11606295	Synanthedon tipuliformis	United Kingdom	missing data	0
ERR11606296	Diloba caeruleocephala	United Kingdom	missing data	0
ERR11606299	Apamea anceps	United Kingdom	missing data	0
ERR11606300	Apamea anceps	United Kingdom	missing data	0
ERR11641098	Xanthorhoe spadicearia	United Kingdom	missing data	0
ERR11641099	Chesias legatella	United Kingdom	missing data	0
ERR11641100	Agrochola lota	United Kingdom	missing data	0
ERR11641102	Amphipoea lucens	United Kingdom	missing data	0
ERR11641103	Eulithis testata	United Kingdom	missing data	0
ERR11641107	Orthosia incerta	United Kingdom	missing data	0
ERR11641109	Tiliacea aurago	United Kingdom	missing data	0
ERR11641115	Asteroscopus sphinx	United Kingdom	missing data	0
ERR11641124	Hypomecis punctinalis	United Kingdom	missing data	0
ERR11641128	Apamea crenata	United Kingdom	missing data	0
ERR11837455	Nymphalis c-album	United Kingdom	missing data	0
ERR11837456	Eupithecia tripunctaria	United Kingdom	missing data	0
ERR11837457	Eugnorisma glareosa	United Kingdom	missing data	0
ERR11837481	Hyppa rectilinea	United Kingdom	missing data	0
ERR11837482	Lacanobia oleracea	United Kingdom	missing data	0
ERR11837483	Polia nebulosa	United Kingdom	missing data	0
ERR11837484	Falcaria lacertinaria	United Kingdom	missing data	0
ERR11837486	Epirrhoe tristata	United Kingdom	missing data	0
ERR11837493	Eudonia mercurella	United Kingdom	missing data	0
ERR11837494	Perizoma flavofasciatum	United Kingdom	missing data	0
ERR11837495	Tachystola acroxantha	United Kingdom	missing data	0
ERR11837501	Cerastis leucographa	United Kingdom	missing data	0
ERR11872552	Eilema griseolum	United Kingdom	missing data	0
ERR12035175	Idaea dimidiata	United Kingdom	missing data	0
ERR12035178	Agrochola litura	United Kingdom	missing data	0
ERR12035179	Anania crocealis	United Kingdom	missing data	0
ERR12035180	Scotopteryx bipunctaria	United Kingdom	missing data	0
ERR12035183	Scrobipalpa costella	United Kingdom	missing data	0
ERR12035184	Xestia ashworthii	United Kingdom	missing data	0
ERR12035187	Venusia cambrica	United Kingdom	missing data	0
ERR12035188	Polia nebulosa	United Kingdom	missing data	0
ERR12035189	Lycophotia porphyrea	United Kingdom	missing data	0
ERR12035204	Ceramica pisi	United Kingdom	missing data	0
ERR12071234	Tethea ocularis	United Kingdom	missing data	0
ERR12083121	Eupithecia subfuscata	United Kingdom	missing data	0
ERR12148446	Parnassius mnemosyne	Sweden	missing data	0
ERR12245504	Idaea aversata	United Kingdom	missing data	0
ERR12245521	Pandemis corylana	United Kingdom	missing data	0
ERR12245522	Monopis laevigella	United Kingdom	missing data	0
ERR12245523	Hofmannophila pseudospretella	United Kingdom	missing data	0
ERR12245527	Aproaerema taeniolella	United Kingdom	missing data	0
ERR12245534	Thumatha senex	United Kingdom	missing data	0
ERR12245535	Lathronympha strigana	United Kingdom	missing data	0
ERR12245540	Callimorpha dominula	United Kingdom	missing data	0
ERR12245547	Eurois occulta	United Kingdom	missing data	0
ERR12245550	Udea ferrugalis	United Kingdom	missing data	0
ERR12245551	Biston stratarius	United Kingdom	missing data	0
ERR12245555	Idaea biselata	United Kingdom	missing data	0
ERR12245557	Euspilapteryx auroguttella	United Kingdom	missing data	0
ERR12245558	Anania fuscalis	United Kingdom	missing data	0
ERR12245559	Plusia festucae	United Kingdom	missing data	0
ERR12245560	Idaea straminata	United Kingdom	missing data	0
ERR12245566	Tetheella fluctuosa	United Kingdom	missing data	0
ERR12245567	Ochropacha duplaris	United Kingdom	missing data	0
ERR12245580	Noctua comes	United Kingdom	missing data	0
ERR12245583	Polyommatus daphnis	Russia	missing data	0
ERR12245584	Polyommatus damocles	Russia	missing data	0
ERR12245612	Eupithecia pulchellata	United Kingdom	missing data	0
ERR12259812	Orthosia cruda	United Kingdom	missing data	0
ERR12319163	Leptidea juvernica	Sweden	missing data	0
ERR12319164	Leptidea juvernica	Sweden	missing data	0
ERR12319165	Leptidea juvernica	Sweden	missing data	0
ERR12319166	Leptidea juvernica	Sweden	missing data	0
ERR12319167	Leptidea juvernica	Sweden	missing data	0
ERR12319168	Leptidea juvernica	Sweden	missing data	0
ERR12319169	Leptidea juvernica	Sweden	missing data	0
ERR12319170	Leptidea juvernica	Sweden	missing data	0
ERR12319171	Leptidea juvernica	Sweden	missing data	0
ERR12319172	Leptidea juvernica	Sweden	missing data	0
ERR12319173	Leptidea juvernica	Sweden	missing data	0
ERR12319174	Leptidea juvernica	Sweden	missing data	0
ERR12319175	Leptidea juvernica	Sweden	missing data	0
ERR12319176	Leptidea juvernica	Sweden	missing data	0
ERR12319177	Leptidea juvernica	Sweden	missing data	0
ERR12319178	Leptidea juvernica	Sweden	missing data	0
ERR12319179	Leptidea juvernica	Sweden	missing data	0
ERR12319180	Leptidea juvernica	Sweden	missing data	0
ERR12319183	Leptidea juvernica	Sweden	missing data	0
ERR12319184	Leptidea juvernica	Sweden	missing data	0
ERR12319185	Leptidea juvernica	Sweden	missing data	0
ERR12319186	Leptidea juvernica	Sweden	missing data	0
ERR12319187	Leptidea juvernica	Sweden	missing data	0
ERR12319188	Leptidea juvernica	Sweden	missing data	0
ERR12319189	Leptidea juvernica	Sweden	missing data	0
ERR12319190	Leptidea juvernica	Sweden	missing data	0
ERR12319191	Leptidea juvernica	Sweden	missing data	0
ERR12319192	Leptidea juvernica	Sweden	missing data	0
ERR12319193	Leptidea juvernica	Sweden	missing data	0
ERR12319194	Leptidea juvernica	Sweden	missing data	0
ERR12319195	Leptidea reali	Spain	missing data	0
ERR12319196	Leptidea reali	Spain	missing data	0
ERR12319197	Leptidea reali	Spain	missing data	0
ERR12319198	Leptidea reali	Spain	missing data	0
ERR12319199	Leptidea reali	Spain	missing data	0
ERR12319200	Leptidea reali	Spain	missing data	0
ERR12319201	Leptidea reali	Spain	missing data	0
ERR12319202	Leptidea reali	Spain	missing data	0
ERR12319203	Leptidea reali	Spain	missing data	0
ERR12319204	Leptidea reali	Spain	missing data	0
ERR12319205	Leptidea reali	Spain	missing data	0
ERR12319206	Leptidea reali	Spain	missing data	0
ERR12319207	Leptidea reali	Spain	missing data	0
ERR12319208	Leptidea reali	Spain	missing data	0
ERR12319209	Leptidea reali	Spain	missing data	0
ERR12319210	Leptidea reali	Spain	missing data	0
ERR12319211	Leptidea reali	Spain	missing data	0
ERR12319212	Leptidea reali	Spain	missing data	0
ERR12319213	Leptidea reali	Spain	missing data	0
ERR12319214	Leptidea reali	Spain	missing data	0
ERR12319215	Leptidea reali	Spain	missing data	0
ERR12319216	Leptidea reali	Spain	missing data	0
ERR12319217	Leptidea reali	Spain	missing data	0
ERR12319218	Leptidea reali	Spain	missing data	0
ERR12319219	Leptidea reali	Spain	missing data	0
ERR12319220	Leptidea reali	Spain	missing data	0
ERR12319221	Leptidea reali	Spain	missing data	0
ERR12319222	Leptidea reali	Spain	missing data	0
ERR12319223	Leptidea reali	Spain	missing data	0
ERR12319224	Leptidea reali	Spain	missing data	0
ERR12319225	Leptidea reali	Spain	missing data	0
ERR12319226	Leptidea reali	Spain	missing data	0
ERR12319227	Leptidea sinapis	Sweden	missing data	0
ERR12319228	Leptidea sinapis	Sweden	missing data	0
ERR12319229	Leptidea sinapis	Sweden	missing data	0
ERR12319230	Leptidea sinapis	Sweden	missing data	0
ERR12319231	Leptidea sinapis	Sweden	missing data	0
ERR12319394	Leptidea sinapis	Sweden	missing data	0
ERR12319395	Leptidea sinapis	Sweden	missing data	0
ERR12319396	Leptidea sinapis	Sweden	missing data	0
ERR12319397	Leptidea sinapis	Sweden	missing data	0
ERR12319398	Leptidea sinapis	Sweden	missing data	0
ERR12319399	Leptidea sinapis	Sweden	missing data	0
ERR12319400	Leptidea sinapis	Sweden	missing data	0
ERR12319401	Leptidea sinapis	Sweden	missing data	0
ERR12319402	Leptidea sinapis	Sweden	missing data	0
ERR12319403	Leptidea sinapis	Sweden	missing data	0
ERR12319404	Leptidea sinapis	Sweden	missing data	0
ERR12319405	Leptidea sinapis	Sweden	missing data	0
ERR12319406	Leptidea sinapis	Sweden	missing data	0
ERR12319407	Leptidea sinapis	Sweden	missing data	0
ERR12319408	Leptidea sinapis	Sweden	missing data	0
ERR12319409	Leptidea sinapis	Sweden	missing data	0
ERR12319410	Leptidea sinapis	Sweden	missing data	0
ERR12319411	Leptidea sinapis	Sweden	missing data	0
ERR12319412	Leptidea sinapis	Sweden	missing data	0
ERR12319413	Leptidea sinapis	Sweden	missing data	0
ERR12319414	Leptidea sinapis	Sweden	missing data	0
ERR12319415	Leptidea sinapis	Sweden	missing data	0
ERR12319416	Leptidea sinapis	Sweden	missing data	0
ERR12319417	Leptidea sinapis	Sweden	missing data	0
ERR12319418	Leptidea sinapis	Sweden	missing data	0
ERR12319419	Leptidea juvernica	Sweden	missing data	0
ERR12319420	Leptidea juvernica	Sweden	missing data	0
ERR12319421	Leptidea juvernica	Sweden	missing data	0
ERR12319422	Leptidea juvernica	Sweden	missing data	0
ERR12319423	Leptidea juvernica	Sweden	missing data	0
ERR12319424	Leptidea juvernica	Sweden	missing data	0
ERR12319425	Leptidea juvernica	Sweden	missing data	0
ERR12319426	Leptidea juvernica	Sweden	missing data	0
ERR12319427	Leptidea reali	Spain	missing data	0
ERR12319428	Leptidea reali	Spain	missing data	0
ERR12319429	Leptidea reali	Spain	missing data	0
ERR12319430	Leptidea reali	Spain	missing data	0
ERR12319431	Leptidea reali	Spain	missing data	0
ERR12319432	Leptidea reali	Spain	missing data	0
ERR12319433	Leptidea reali	Spain	missing data	0
ERR12319434	Leptidea reali	Spain	missing data	0
ERR12319435	Leptidea sinapis	Sweden	missing data	0
ERR12319436	Leptidea sinapis	Sweden	missing data	0
ERR12319437	Leptidea sinapis	Sweden	missing data	0
ERR12319438	Leptidea sinapis	Sweden	missing data	0
ERR12319439	Leptidea sinapis	Sweden	missing data	0
ERR12319440	Leptidea sinapis	Sweden	missing data	0
ERR12319441	Leptidea sinapis	Sweden	missing data	0
ERR12319442	Leptidea sinapis	Sweden	missing data	0
ERR12319443	Leptidea sinapis	Sweden	missing data	0
ERR12319444	Leptidea sinapis	Sweden	missing data	0
ERR12321218	Endotricha flammealis	United Kingdom	missing data	0
ERR12321220	Schrankia costaestrigalis	United Kingdom	missing data	0
ERR12321226	Boloria euphrosyne	United Kingdom	missing data	0
ERR12321239	Epinotia brunnichana	United Kingdom	missing data	0
ERR12374323	Cupido minimus	Spain	missing data	0
ERR12374377	Abraxas sylvata	United Kingdom	missing data	0
ERR12642401	Aricia artaxerxes	United Kingdom	missing data	0
ERR12642402	Anthocharis cardamines	United Kingdom	missing data	0
ERR12642404	Amphipyra berbera	United Kingdom	missing data	0
ERR12642405	Philereme vetulata	United Kingdom	missing data	0
ERR12642411	Diarsia rubi	United Kingdom	missing data	0
ERR12642415	Incurvaria masculella	United Kingdom	missing data	0
ERR12642417	Anticlea derivata	United Kingdom	missing data	0
ERR12642419	Melanchra persicariae	United Kingdom	missing data	0
ERR12666688	Carterocephalus palaemon	Belgium	missing data	0
ERR12666689	Carterocephalus palaemon	Belgium	missing data	0
ERR12666690	Carterocephalus palaemon	Belgium	missing data	0
ERR12666691	Carterocephalus palaemon	Belgium	missing data	0
ERR12666692	Carterocephalus palaemon	Belgium	missing data	0
ERR12666695	Carterocephalus palaemon	Belgium	missing data	0
ERR12666696	Carterocephalus palaemon	Belgium	missing data	0
ERR12666699	Carterocephalus palaemon	Belgium	missing data	0
ERR12666700	Carterocephalus palaemon	Belgium	missing data	0
ERR12666701	Carterocephalus palaemon	Belgium	missing data	0
ERR12666703	Carterocephalus palaemon	Belgium	missing data	0
ERR12666704	Carterocephalus palaemon	Belgium	missing data	0
ERR12666705	Carterocephalus palaemon	Belgium	missing data	0
ERR12666706	Carterocephalus palaemon	Belgium	missing data	0
ERR12666707	Carterocephalus palaemon	Belgium	missing data	0
ERR12666708	Carterocephalus palaemon	Belgium	missing data	0
ERR12666709	Carterocephalus palaemon	Belgium	missing data	0
ERR12666710	Carterocephalus palaemon	Belgium	missing data	0
ERR12666712	Carterocephalus palaemon	Belgium	missing data	0
ERR12666713	Carterocephalus palaemon	Belgium	missing data	0
ERR12666714	Carterocephalus palaemon	Belgium	missing data	0
ERR12666715	Carterocephalus palaemon	Belgium	missing data	0
ERR12666716	Carterocephalus palaemon	Belgium	missing data	0
ERR12666717	Carterocephalus palaemon	Belgium	missing data	0
ERR12666718	Carterocephalus palaemon	Belgium	missing data	0
ERR12666719	Carterocephalus palaemon	Belgium	missing data	0
ERR12666720	Carterocephalus palaemon	Belgium	missing data	0
ERR12666721	Carterocephalus palaemon	Belgium	missing data	0
ERR12666722	Carterocephalus palaemon	Belgium	missing data	0
ERR12666723	Carterocephalus palaemon	Belgium	missing data	0
ERR12666724	Carterocephalus palaemon	Belgium	missing data	0
ERR12666725	Carterocephalus palaemon	Belgium	missing data	0
ERR12666726	Carterocephalus palaemon	Belgium	missing data	0
ERR12666727	Carterocephalus palaemon	Belgium	missing data	0
ERR12666728	Carterocephalus palaemon	Belgium	missing data	0
ERR12666729	Carterocephalus palaemon	Belgium	missing data	0
ERR12666730	Carterocephalus palaemon	Belgium	missing data	0
ERR12666731	Carterocephalus palaemon	Belgium	missing data	0
ERR12666732	Carterocephalus palaemon	Belgium	missing data	0
ERR12666733	Carterocephalus palaemon	Belgium	missing data	0
ERR12666734	Carterocephalus palaemon	Belgium	missing data	0
ERR12666736	Carterocephalus palaemon	Belgium	missing data	0
ERR12666737	Carterocephalus palaemon	Belgium	missing data	0
ERR12666738	Carterocephalus palaemon	Belgium	missing data	0
ERR12666740	Carterocephalus palaemon	Belgium	missing data	0
ERR12666741	Carterocephalus palaemon	Belgium	missing data	0
ERR12666742	Carterocephalus palaemon	Belgium	missing data	0
ERR12666743	Carterocephalus palaemon	Belgium	missing data	0
ERR12666744	Carterocephalus palaemon	Belgium	missing data	0
ERR12666745	Carterocephalus palaemon	Belgium	missing data	0
ERR12666747	Carterocephalus palaemon	Belgium	missing data	0
ERR12666748	Carterocephalus palaemon	Belgium	missing data	0
ERR12666749	Carterocephalus palaemon	Belgium	missing data	0
ERR12666750	Carterocephalus palaemon	Belgium	missing data	0
ERR12666751	Carterocephalus palaemon	Belgium	missing data	0
ERR12666752	Carterocephalus palaemon	Belgium	missing data	0
ERR12666753	Carterocephalus palaemon	Belgium	missing data	0
ERR12666754	Carterocephalus palaemon	Belgium	missing data	0
ERR12666755	Carterocephalus palaemon	Belgium	missing data	0
ERR12666756	Carterocephalus palaemon	Belgium	missing data	0
ERR12666757	Carterocephalus palaemon	Belgium	missing data	0
ERR12666758	Carterocephalus palaemon	Belgium	missing data	0
ERR12666759	Carterocephalus palaemon	Belgium	missing data	0
ERR12666761	Carterocephalus palaemon	Belgium	missing data	0
ERR12666764	Carterocephalus palaemon	Belgium	missing data	0
ERR12666765	Carterocephalus palaemon	Belgium	missing data	0
ERR12666766	Carterocephalus palaemon	Belgium	missing data	0
ERR12666767	Carterocephalus palaemon	Belgium	missing data	0
ERR12666768	Carterocephalus palaemon	Belgium	missing data	0
ERR12666769	Carterocephalus palaemon	Belgium	missing data	0
ERR12666770	Carterocephalus palaemon	Belgium	missing data	0
ERR12666772	Carterocephalus palaemon	Belgium	missing data	0
ERR12666773	Carterocephalus palaemon	Belgium	missing data	0
ERR12666774	Carterocephalus palaemon	Belgium	missing data	0
ERR12666776	Carterocephalus palaemon	Belgium	missing data	0
ERR12666777	Carterocephalus palaemon	Belgium	missing data	0
ERR12666778	Carterocephalus palaemon	Belgium	missing data	0
ERR12666779	Carterocephalus palaemon	Belgium	missing data	0
ERR12666780	Carterocephalus palaemon	Belgium	missing data	0
ERR12666781	Carterocephalus palaemon	Belgium	missing data	0
ERR12666782	Carterocephalus palaemon	Belgium	missing data	0
ERR12666784	Carterocephalus palaemon	Belgium	missing data	0
ERR12666785	Carterocephalus palaemon	Belgium	missing data	0
ERR12666786	Carterocephalus palaemon	Belgium	missing data	0
ERR12666788	Carterocephalus palaemon	Belgium	missing data	0
ERR12666789	Carterocephalus palaemon	Belgium	missing data	0
ERR12666790	Carterocephalus palaemon	Belgium	missing data	0
ERR12666791	Carterocephalus palaemon	Belgium	missing data	0
ERR12666792	Carterocephalus palaemon	Belgium	missing data	0
ERR12666793	Carterocephalus palaemon	Belgium	missing data	0
ERR12666794	Carterocephalus palaemon	Belgium	missing data	0
ERR12666795	Carterocephalus palaemon	United Kingdom	missing data	0
ERR12666796	Carterocephalus palaemon	United Kingdom	missing data	0
ERR12666797	Carterocephalus palaemon	United Kingdom	missing data	0
ERR12666799	Carterocephalus palaemon	United Kingdom	missing data	0
ERR12666801	Carterocephalus palaemon	United Kingdom	missing data	0
ERR12666803	Carterocephalus palaemon	United Kingdom	missing data	0
ERR12666804	Carterocephalus palaemon	United Kingdom	missing data	0
ERR12666805	Carterocephalus palaemon	United Kingdom	missing data	0
ERR12666806	Carterocephalus palaemon	United Kingdom	missing data	0
ERR12666807	Carterocephalus palaemon	United Kingdom	missing data	0
ERR12666808	Carterocephalus palaemon	United Kingdom	missing data	0
ERR12708726	Selenia dentaria	United Kingdom	missing data	0
ERR12708727	Plutella xylostella	United Kingdom	missing data	0
ERR12708728	Hipparchia semele	United Kingdom	missing data	0
ERR12708729	Nycteola revayana	United Kingdom	missing data	0
ERR12708730	Apamea epomidion	United Kingdom	missing data	0
ERR12708731	Thera obeliscata	United Kingdom	missing data	0
ERR12708732	Gandaritis pyraliata	United Kingdom	missing data	0
ERR12708733	Archips crataeganus	United Kingdom	missing data	0
ERR12708734	Achlya flavicornis	United Kingdom	missing data	0
ERR12708736	Apocheima hispidaria	United Kingdom	missing data	0
ERR12708739	Mythimna vitellina	United Kingdom	missing data	0
ERR12708741	Polymixis lichenea	United Kingdom	missing data	0
ERR12708745	Oligia strigilis	United Kingdom	missing data	0
ERR12708746	Polyploca ridens	United Kingdom	missing data	0
ERR1466840	Arctia plantaginis	Finland	missing data	0
ERR1466841	Arctia plantaginis	Finland	missing data	0
ERR1466842	Arctia plantaginis	Finland	missing data	0
ERR1466843	Arctia plantaginis	Finland	missing data	0
ERR1466844	Arctia plantaginis	Finland	missing data	0
ERR1466845	Arctia plantaginis	Finland	missing data	0
ERR1466846	Arctia plantaginis	Finland	missing data	0
ERR1466847	Arctia plantaginis	Finland	missing data	0
ERR1466848	Arctia plantaginis	Finland	missing data	0
ERR1466849	Arctia plantaginis	Finland	missing data	0
ERR1466850	Arctia plantaginis	Finland	missing data	0
ERR1466851	Arctia plantaginis	Finland	missing data	0
ERR1466852	Arctia plantaginis	Finland	missing data	0
ERR1466853	Arctia plantaginis	Finland	missing data	0
ERR1466854	Arctia plantaginis	Finland	missing data	0
ERR1466855	Arctia plantaginis	Finland	missing data	0
ERR1466856	Arctia plantaginis	Finland	missing data	0
ERR5296860	Brenthis ino	Spain	missing data	0
ERR5296862	Colias hyale	Romania	missing data	0
ERR5296863	Colias sareptensis	Spain	missing data	0
ERR5296864	Colias sareptensis	Spain	missing data	0
ERR5296865	Euchloe ausonia	Italy	missing data	0
ERR5296866	Lasiommata petropolitana	Finland	missing data	0
ERR5296867	Leptidea reali	Spain	missing data	0
ERR5296868	Leptidea sinapis	Spain	missing data	0
ERR5296869	Melanargia galathea	Spain	missing data	0
ERR5296870	Melanargia galathea	Romania	missing data	0
ERR5296872	Melanargia lachesis	Spain	missing data	0
ERR5296874	Pieris mannii	Spain	missing data	0
ERR5296875	Polyommatus eros	Spain	missing data	0
ERR5296876	Pontia edusa	Romania	missing data	0
ERR5296877	Pontia edusa	Romania	missing data	0
ERR5296878	Pseudophilotes panoptes	Spain	missing data	0
ERR5296879	Pseudophilotes baton	France	missing data	0
ERR5296882	Pyrgus malvae	Romania	missing data	0
ERR5296883	Satyrium ilicis	Spain	missing data	0
ERR5296884	Satyrus actaea	Spain	missing data	0
ERR5296885	Satyrus actaea	Spain	missing data	0
ERR5296886	Satyrus ferula	France	missing data	0
ERR5296887	Spialia orbifer	Hungary	missing data	0
ERR5296889	Zerynthia polyxena cassandra	Italy	missing data	0
ERR6002607	Celastrina argiolus	United Kingdom	missing data	0
ERR6002653	Hypena proboscidalis	United Kingdom	missing data	0
ERR6002685	Mamestra brassicae	United Kingdom	missing data	0
ERR6002731	Phalera bucephala	United Kingdom	missing data	0
ERR6002737	Phlogophora meticulosa	United Kingdom	missing data	0
ERR6002743	Pieris brassicae	United Kingdom	missing data	0
ERR6054374	Vanessa cardui	United Kingdom	missing data	0
ERR6054399	Colias croceus	Spain	missing data	0
ERR6054410	Ennomos fuscantarius	United Kingdom	missing data	0
ERR6054523	Maniola jurtina	United Kingdom	missing data	0
ERR6054557	Abrostola tripartita	United Kingdom	missing data	0
ERR6054590	Autographa pulchrina	United Kingdom	missing data	0
ERR6054613	Fabriciana adippe	Romania	missing data	0
ERR6054636	Leptidea sinapis	Spain	missing data	0
ERR6054656	Plebejus argus	Romania	missing data	0
ERR6054815	Parapoynx stratiotata	United Kingdom	missing data	0
ERR6286701	Nymphalis urticae	United Kingdom	missing data	0
ERR6286702	Nymphalis io	United Kingdom	missing data	0
ERR6286703	Autographa gamma	United Kingdom	missing data	0
ERR6286704	Euproctis similis	United Kingdom	missing data	0
ERR6286705	Limenitis camilla	Romania	missing data	0
ERR6286706	Lymantria monacha	United Kingdom	missing data	0
ERR6286707	Mythimna impura	United Kingdom	missing data	0
ERR6286708	Notodonta dromedarius	United Kingdom	missing data	0
ERR6286709	Pieris rapae	United Kingdom	missing data	0
ERR6286710	Thyatira batis	United Kingdom	missing data	0
ERR6286711	Amphipyra tragopoginis	United Kingdom	missing data	0
ERR6286712	Amphipyra tragopoginis	United Kingdom	missing data	0
ERR6286713	Lysandra coridon	Romania	missing data	0
ERR6286714	Nymphalis polychloros	Spain	missing data	0
ERR6363249	Vanessa atalanta	United Kingdom	missing data	0
ERR6363258	Craniophora ligustri	United Kingdom	missing data	0
ERR6363259	Laspeyria flexula	United Kingdom	missing data	0
ERR6363260	Pararge aegeria	United Kingdom	missing data	0
ERR6363261	Pieris napi	United Kingdom	missing data	0
ERR6363262	Lysandra bellargus	Spain	missing data	0
ERR6363263	Ochlodes sylvanus	United Kingdom	missing data	0
ERR6363277	Pyrgus malvae	Romania	missing data	0
ERR6363314	Thymelicus sylvestris	United Kingdom	missing data	0
ERR6363320	Aporia crataegi	Spain	missing data	0
ERR6464926	Hecatera dysodea	United Kingdom	missing data	0
ERR6688676	Melanargia galathea	United Kingdom	missing data	0
ERR6787412	Autographa gamma	United Kingdom	missing data	0
ERR6787413	Celastrina argiolus	United Kingdom	missing data	0
ERR6787414	Craniophora ligustri	United Kingdom	missing data	0
ERR6787415	Hypena proboscidalis	United Kingdom	missing data	0
ERR6787416	Laspeyria flexula	United Kingdom	missing data	0
ERR6787417	Mamestra brassicae	United Kingdom	missing data	0
ERR6787418	Phlogophora meticulosa	United Kingdom	missing data	0
ERR6787419	Thyatira batis	United Kingdom	missing data	0
ERR6787420	Ennomos fuscantarius	United Kingdom	missing data	0
ERR6787421	Pieris napi	United Kingdom	missing data	0
ERR6787422	Maniola jurtina	United Kingdom	missing data	0
ERR8097168	Orgyia antiqua	United Kingdom	missing data	0
ERR8373764	Catocala fraxini	United Kingdom	missing data	0
ERR8571651	Aporophyla lueneburgensis	United Kingdom	missing data	0
ERR8571653	Chloroclysta siterata	United Kingdom	missing data	0
ERR8571686	Caradrina clavipalpis	United Kingdom	missing data	0
ERR9127735	Pararge aegeria aegeria	Sweden	missing data	0
ERR9127736	Pararge aegeria aegeria	Sweden	missing data	0
ERR9127737	Pararge aegeria aegeria	Sweden	missing data	0
ERR9127742	Pararge aegeria aegeria	Sweden	missing data	0
ERR9127747	Pararge aegeria aegeria	Sweden	missing data	0
ERR9127757	Pararge aegeria aegeria	Sweden	missing data	0
ERR9127758	Pararge aegeria aegeria	Sweden	missing data	0
ERR9352835	Iphiclides podalirius	France	missing data	0
ERR9434967	Laothoe populi	United Kingdom	missing data	0
ERR9434968	Spilosoma lubricipeda	United Kingdom	missing data	0
ERR9434969	Atethmia centrago	United Kingdom	missing data	0
ERR9434970	Clostera curtula	United Kingdom	missing data	0
ERR9434971	Ochropleura plecta	United Kingdom	missing data	0
ERR9434973	Zygaena filipendulae	United Kingdom	missing data	0
ERR9434974	Zeuzera pyrina	United Kingdom	missing data	0
ERR9434975	Habrosyne pyritoides	United Kingdom	missing data	0
ERR9434977	Chrysoteuchia culmella	United Kingdom	missing data	0
ERR9434990	Furcula furcula	United Kingdom	missing data	0
ERR9434996	Ptilodon capucinus	United Kingdom	missing data	0
ERR9434997	Eilema depressum	United Kingdom	missing data	0
ERR9434998	Spilarctia lutea	United Kingdom	missing data	0
ERR9435002	Agriopis aurantiaria	United Kingdom	missing data	0
ERR9435003	Agrochola circellaris	United Kingdom	missing data	0
ERR9435004	Griposia aprilina	United Kingdom	missing data	0
ERR9435005	Eupsilia transversa	United Kingdom	missing data	0
ERR9435006	Dryobotodes eremita	United Kingdom	missing data	0
ERR9435009	Omphaloscelis lunosa	United Kingdom	missing data	0
ERR9435010	Agrochola macilenta	United Kingdom	missing data	0
ERR9435011	Xestia c-nigrum	United Kingdom	missing data	0
ERR9435012	Mesoligia furuncula	United Kingdom	missing data	0
ERR9435014	Notodonta ziczac	United Kingdom	missing data	0
ERR9435023	Aplocera efformata	United Kingdom	missing data	0
ERR9435024	Orgyia antiqua	United Kingdom	missing data	0
ERR9435025	Orgyia antiqua	United Kingdom	missing data	0
ERR9580478	Thera britannica	United Kingdom	missing data	0
ERR9682497	Tholera decimalis	United Kingdom	missing data	0
ERR9820272	Euclidia mi	United Kingdom	missing data	0
ERR9881686	Herminia tarsipennalis	United Kingdom	missing data	0
SRR1021632	Zygaena fausta	Spain	missing data	0
SRR10381488	Leptidea juvernica	Czech Republic	larva (gut removed)	0
SRR10397443	Colias croceus	Spain	wing	0
SRR10397444	Colias croceus	Spain	abdomen	0
SRR10397445	Colias croceus	Spain	wing	0
SRR10397446	Colias croceus	Spain	abdomen	0
SRR10397447	Colias croceus	Spain	wing	0
SRR10397448	Colias croceus	Spain	abdomen	0
SRR10397449	Colias croceus	Spain	wing	0
SRR10397450	Colias croceus	Spain	abdomen	0
SRR10397451	Colias croceus	Spain	wing	0
SRR10397452	Colias croceus	Spain	abdomen	0
SRR10397453	Colias croceus	Spain	wing	0
SRR10397454	Colias croceus	Spain	abdomen	0
SRR10397455	Colias croceus	Spain	wing	0
SRR10397456	Colias croceus	Spain	abdomen	0
SRR10397457	Colias croceus	Spain	wing	0
SRR10397458	Colias croceus	Spain	abdomen	0
SRR1040486	Euproctis chrysorrhoea	Spain	missing data	0
SRR1040496	Euproctis chrysorrhoea	Spain	missing data	0
SRR10493552	Helicoverpa zea	Greece	Cell Culture	0
SRR10493553	Helicoverpa zea	Greece	Cell Culture	0
SRR10493554	Helicoverpa zea	Greece	Cell Culture	0
SRR10493555	Helicoverpa zea	Greece	Cell Culture	0
SRR10493556	Helicoverpa zea	Greece	Cell Culture	0
SRR10493557	Helicoverpa zea	Greece	Cell Culture	0
SRR10493558	Helicoverpa zea	Greece	Cell Culture	0
SRR10493559	Helicoverpa zea	Greece	Cell Culture	0
SRR11822920	Spodoptera exigua	Spain	Adult antennae	0
SRR11822921	Spodoptera exigua	Spain	Adult antennae	0
SRR11822922	Spodoptera exigua	Spain	Adult antennae	0
SRR11822923	Spodoptera exigua	Spain	Adult antennae	0
SRR11822924	Spodoptera exigua	Spain	Larval head infected	0
SRR11822925	Spodoptera exigua	Spain	Larval head infected	0
SRR11822926	Spodoptera exigua	Spain	Larval head	0
SRR11822927	Spodoptera exigua	Spain	Larval head	0
SRR11822928	Spodoptera exigua	Spain	Larval head infected	0
SRR11822929	Spodoptera exigua	Spain	Adult brain infected	0
SRR11822930	Spodoptera exigua	Spain	Adult brain infected	0
SRR11822931	Spodoptera exigua	Spain	Adult brain infected	0
SRR11822932	Spodoptera exigua	Spain	Adult antennae infected	0
SRR11822933	Spodoptera exigua	Spain	Larval head	0
SRR11822934	Spodoptera exigua	Spain	Adult antennae infected	0
SRR11822935	Spodoptera exigua	Spain	Adult antennae infected	0
SRR11822936	Spodoptera exigua	Spain	Adult brain	0
SRR11822937	Spodoptera exigua	Spain	Adult brain	0
SRR11822938	Spodoptera exigua	Spain	Adult brain	0
SRR11822939	Spodoptera exigua	Spain	Adult brain	0
SRR11822940	Spodoptera exigua	Spain	Adult brain	0
SRR11822941	Spodoptera exigua	Spain	Adult brain	0
SRR11822942	Spodoptera exigua	Spain	Adult antennae	0
SRR11822943	Spodoptera exigua	Spain	Adult antennae	0
SRR12002056	Spodoptera exigua	Netherlands	whole specimen	0
SRR12002057	Spodoptera exigua	Netherlands	whole specimen	0
SRR12002058	Spodoptera exigua	Netherlands	whole specimen	0
SRR12002059	Spodoptera exigua	Netherlands	whole specimen	0
SRR12002060	Spodoptera exigua	Netherlands	whole specimen	0
SRR12002061	Spodoptera exigua	Netherlands	whole specimen	0
SRR12002062	Spodoptera exigua	Netherlands	whole specimen	0
SRR12002063	Spodoptera exigua	Netherlands	whole specimen	0
SRR12002065	Spodoptera exigua	Netherlands	whole specimen	0
SRR12002066	Spodoptera exigua	Netherlands	whole specimen	0
SRR12002067	Spodoptera exigua	Netherlands	whole specimen	0
SRR12002068	Spodoptera exigua	Netherlands	whole specimen	0
SRR12002069	Spodoptera exigua	Netherlands	whole specimen	0
SRR12002070	Spodoptera exigua	Netherlands	whole specimen	0
SRR12002071	Spodoptera exigua	Netherlands	whole specimen	0
SRR12002072	Spodoptera exigua	Netherlands	whole specimen	0
SRR12002073	Spodoptera exigua	Netherlands	whole specimen	0
SRR12002074	Spodoptera exigua	Netherlands	whole specimen	0
SRR12627525	Thaumetopoea pityocampa	Italy	Various developmental stages : larvae\, pupae and Moth	0
SRR12627526	Thaumetopoea pityocampa	Italy	Various developmental stages : larvae\, pupae and Moth	0
SRR12627527	Thaumetopoea pityocampa	Italy	Various developmental stages : larvae\, pupae and Moth	0
SRR12627528	Thaumetopoea pityocampa	Italy	Various developmental stages : larvae\, pupae and Moth	0
SRR12627529	Thaumetopoea pityocampa	Italy	Various developmental stages : larvae\, pupae and Moth	0
SRR12627530	Thaumetopoea pityocampa	Italy	Various developmental stages : larvae\, pupae and Moth	0
SRR12629075	Thaumetopoea pityocampa	Italy	Various developmental stages : larvae\, pupae and Moth	0
SRR12629077	Thaumetopoea pityocampa	Italy	Various developmental stages : larvae\, pupae and Moth	0
SRR12629078	Thaumetopoea pityocampa	Italy	Various developmental stages : larvae\, pupae and Moth	0
SRR12629079	Thaumetopoea pityocampa	Italy	Various developmental stages : larvae\, pupae and Moth	0
SRR12629080	Thaumetopoea pityocampa	Italy	Various developmental stages : larvae\, pupae and Moth	0
SRR12641601	Lobesia botrana	Germany	pheromone gland	0
SRR12641602	Lobesia botrana	Germany	pheromone gland	0
SRR12643372	Thaumetopoea pityocampa	Portugal	eggs\, L3 and L5 larvae\, pupae (early and late)\, adults	0
SRR12643373	Thaumetopoea pityocampa	Portugal	eggs\, L3 and L5 larvae\, pupae (early and late)\, adults	0
SRR12643374	Thaumetopoea pityocampa	Portugal	eggs\, L3 and L5 larvae\, pupae (early and late)\, adults	0
SRR12643375	Thaumetopoea pityocampa	Portugal	eggs\, L3 and L5 larvae\, pupae (early and late)\, adults	0
SRR12643376	Thaumetopoea pityocampa	Portugal	eggs\, L3 and L5 larvae\, pupae (early and late)\, adults	0
SRR1324994	Melitaea cinxia	France	whole body	0
SRR1324996	Melitaea cinxia	Sweden	whole body	0
SRR1324997	Melitaea cinxia	Estonia	whole body	0
SRR1324998	Melitaea cinxia	France	whole body	0
SRR1325000	Melitaea cinxia	France	whole body	0
SRR1325001	Melitaea didyma	France	whole body	0
SRR1325002	Melitaea didyma	France	whole body	0
SRR1325003	Mellicta athalia	France	whole body	0
SRR1325004	Mellicta athalia	Finland	whole body	0
SRR1325005	Mellicta parthenoides	France	whole body	0
SRR1325122	Thymelicus lineola	France	whole body	0
SRR1325123	Thymelicus lineola	Germany	whole body	0
SRR1325125	Thymelicus lineola	France	whole body	0
SRR1325126	Thymelicus lineola	France	whole body	0
SRR1325127	Thymelicus sylvestris	France	whole body	0
SRR1325128	Thymelicus sylvestris	Portugal	whole body	0
SRR1325129	Thymelicus sylvestris	France	whole body	0
SRR1325130	Thymelicus sylvestris	France	whole body	0
SRR1325131	Thymelicus sylvestris	France	whole body	0
SRR1325132	Thymelicus sylvestris	Germany	whole body	0
SRR1325133	Thymelicus sylvestris	Germany	whole body	0
SRR13311911	Pieris napi	Sweden	whole	0
SRR13311913	Pieris napi	Sweden	whole	0
SRR13311951	Pieris napi	Sweden	whole	0
SRR13311962	Pieris napi	Sweden	whole	0
SRR13627154	Tineola bisselliella	Germany	gut	0
SRR13627155	Tineola bisselliella	Germany	gut	0
SRR13627156	Tineola bisselliella	Germany	gut	0
SRR13627157	Tineola bisselliella	Germany	gut	0
SRR14039088	Helicoverpa armigera	Greece	midgut\, rep2	0
SRR14039089	Helicoverpa armigera	Greece	midgut\, rep1	0
SRR14039090	Helicoverpa armigera	Greece	carcass\, rep4	0
SRR14039091	Helicoverpa armigera	Greece	posterior midgut\, rep4	0
SRR14039092	Helicoverpa armigera	Greece	posterior midgut\, rep3	0
SRR14039093	Helicoverpa armigera	Greece	posterior midgut\, rep2	0
SRR14039094	Helicoverpa armigera	Greece	posterior midgut\, rep1	0
SRR14039095	Helicoverpa armigera	Greece	posterior midgut\, rep4	0
SRR14039096	Helicoverpa armigera	Greece	posterior midgut\, rep3	0
SRR14039097	Helicoverpa armigera	Greece	posterior midgut\, rep2	0
SRR14039098	Helicoverpa armigera	Greece	posterior midgut\, rep1	0
SRR14039099	Helicoverpa armigera	Greece	carcass\, rep3	0
SRR14039100	Helicoverpa armigera	Greece	middle midgut\, rep4	0
SRR14039101	Helicoverpa armigera	Greece	middle midgut\, rep3	0
SRR14039102	Helicoverpa armigera	Greece	middle midgut\, rep2	0
SRR14039103	Helicoverpa armigera	Greece	middle midgut\, rep1	0
SRR14039104	Helicoverpa armigera	Greece	middle midgut\, rep4	0
SRR14039105	Helicoverpa armigera	Greece	middle midgut\, rep3	0
SRR14039106	Helicoverpa armigera	Greece	middle midgut\, rep2	0
SRR14039107	Helicoverpa armigera	Greece	middle midgut\, rep1	0
SRR14039108	Helicoverpa armigera	Greece	hindgut\, rep4	0
SRR14039109	Helicoverpa armigera	Greece	hindgut\, rep3	0
SRR14039110	Helicoverpa armigera	Greece	carcass\, rep2	0
SRR14039111	Helicoverpa armigera	Greece	hindgut\, rep2	0
SRR14039112	Helicoverpa armigera	Greece	hindgut\, rep1	0
SRR14039113	Helicoverpa armigera	Greece	hindgut\, rep4	0
SRR14039114	Helicoverpa armigera	Greece	hindgut\, rep3	0
SRR14039115	Helicoverpa armigera	Greece	hindgut\, rep2	0
SRR14039116	Helicoverpa armigera	Greece	hindgut\, rep1	0
SRR14039117	Helicoverpa armigera	Greece	foregut\, rep4	0
SRR14039118	Helicoverpa armigera	Greece	foregut\, rep3	0
SRR14039119	Helicoverpa armigera	Greece	foregut\, rep2	0
SRR14039120	Helicoverpa armigera	Greece	foregut\, rep1	0
SRR14039121	Helicoverpa armigera	Greece	carcass\, rep1	0
SRR14039122	Helicoverpa armigera	Greece	foregut\, rep4	0
SRR14039123	Helicoverpa armigera	Greece	foregut\, rep3	0
SRR14039124	Helicoverpa armigera	Greece	foregut\, rep2	0
SRR14039125	Helicoverpa armigera	Greece	foregut\, rep1	0
SRR14039126	Helicoverpa armigera	Greece	carcass\, rep4	0
SRR14039127	Helicoverpa armigera	Greece	carcass\, rep3	0
SRR14039128	Helicoverpa armigera	Greece	carcass\, rep2	0
SRR14039129	Helicoverpa armigera	Greece	carcass\, rep1	0
SRR14039130	Helicoverpa armigera	Greece	anterior midgut\, rep4	0
SRR14039131	Helicoverpa armigera	Greece	anterior midgut\, rep3	0
SRR14039132	Helicoverpa armigera	Greece	midgut\, rep4	0
SRR14039133	Helicoverpa armigera	Greece	anterior midgut\, rep2	0
SRR14039134	Helicoverpa armigera	Greece	anterior midgut\, rep1	0
SRR14039135	Helicoverpa armigera	Greece	anterior midgut\, rep4	0
SRR14039136	Helicoverpa armigera	Greece	anterior midgut\, rep3	0
SRR14039137	Helicoverpa armigera	Greece	anterior midgut\, rep2	0
SRR14039138	Helicoverpa armigera	Greece	anterior midgut\, rep1	0
SRR14039139	Helicoverpa armigera	Greece	carcass\, rep4	0
SRR14039140	Helicoverpa armigera	Greece	carcass\, rep3	0
SRR14039141	Helicoverpa armigera	Greece	carcass\, rep2	0
SRR14039142	Helicoverpa armigera	Greece	carcass\, rep1	0
SRR14039143	Helicoverpa armigera	Greece	midgut\, rep3	0
SRR14039144	Helicoverpa armigera	Greece	midgut\, rep4	0
SRR14039145	Helicoverpa armigera	Greece	midgut\, rep3	0
SRR14039146	Helicoverpa armigera	Greece	midgut\, rep2	0
SRR14039147	Helicoverpa armigera	Greece	midgut\, rep1	0
SRR14039148	Helicoverpa armigera	Greece	carcass\, rep4	0
SRR14039149	Helicoverpa armigera	Greece	carcass\, rep3	0
SRR14039150	Helicoverpa armigera	Greece	carcass\, rep2	0
SRR14039151	Helicoverpa armigera	Greece	carcass\, rep1	0
SRR14039152	Helicoverpa armigera	Greece	midgut\, rep4	0
SRR14039153	Helicoverpa armigera	Greece	midgut\, rep3	0
SRR14039154	Helicoverpa armigera	Greece	midgut\, rep2	0
SRR14039155	Helicoverpa armigera	Greece	midgut\, rep1	0
SRR14141676	Helicoverpa armigera	Greece	Central Nervous System	0
SRR14141677	Helicoverpa armigera	Greece	Central Nervous System	0
SRR14141678	Helicoverpa armigera	Greece	Malpighian tubules	0
SRR14141679	Helicoverpa armigera	Greece	Malpighian tubules	0
SRR14141680	Helicoverpa armigera	Greece	Malpighian tubules	0
SRR14141681	Helicoverpa armigera	Greece	Malpighian tubules	0
SRR14141682	Helicoverpa armigera	Greece	Midgut	0
SRR14141683	Helicoverpa armigera	Greece	Midgut	0
SRR14141684	Helicoverpa armigera	Greece	Central Nervous System	0
SRR14141685	Helicoverpa armigera	Greece	Central Nervous System	0
SRR14141686	Helicoverpa armigera	Greece	Midgut	0
SRR14141687	Helicoverpa armigera	Greece	Midgut	0
SRR14292667	Parnassius apollo	Germany	Whole body	0
SRR14292668	Parnassius apollo	Germany	Whole body	0
SRR14292669	Parnassius apollo	Germany	Whole body	0
SRR14415798	Papilio hospiton	Italy	larval maxilla	0
SRR15248436	Tuta absoluta	Greece	missing data	0
SRR15248437	Tuta absoluta	Greece	missing data	0
SRR15248439	Tuta absoluta	Greece	missing data	0
SRR15248440	Tuta absoluta	Greece	missing data	0
SRR15248441	Tuta absoluta	Greece	missing data	0
SRR15248442	Tuta absoluta	Greece	missing data	0
SRR15248443	Tuta absoluta	Greece	missing data	0
SRR15248444	Tuta absoluta	Greece	missing data	0
SRR15248445	Tuta absoluta	Greece	missing data	0
SRR15248446	Tuta absoluta	Greece	missing data	0
SRR15248447	Tuta absoluta	Greece	missing data	0
SRR15714087	Yponomeuta cagnagella	Netherlands	silk glands	0
SRR1695411	Amata phegea	Austria	whole organism	0
SRR1695412	Amphipyra pyramidea	Germany	whole organism	0
SRR1695414	Anthocharis cardamines	Germany	body without wings	0
SRR1695417	Bembecia ichneumoniformis	Germany	whole organism	0
SRR1695420	Cameraria ohridella	Austria	whole organism	0
SRR1695422	Colias croceus	Greece	whole organism	0
SRR1695423	Catoptria falsella	Germany	whole organism	0
SRR1695425	Dendrolimus pini	Germany	whole organism	0
SRR1695429	Hyles euphorbiae	Slovakia	mixed	0
SRR1695440	Pararge aegeria	Germany	whole organism	0
SRR1695441	Pheosia gnoma	Germany	whole organism	0
SRR1695442	Phragmatobia fuliginosa	Germany	whole organism	0
SRR1695444	Nymphalis c-album	Germany	whole organism	0
SRR1695447	Saturnia pyri	Greece	head\, thorax	0
SRR1695448	Sphinx pinastri	Germany	whole organism	0
SRR1695451	Tineola bisselliella	Germany	whole organism	0
SRR17054439	Spodoptera littoralis	Italy	midgut	0
SRR17054440	Spodoptera littoralis	Italy	midgut	0
SRR17054441	Spodoptera littoralis	Italy	midgut	0
SRR17054442	Spodoptera littoralis	Italy	midgut	0
SRR17054443	Spodoptera littoralis	Italy	midgut	0
SRR17054444	Spodoptera littoralis	Italy	midgut	0
SRR17209168	Yponomeuta evonymella	Netherlands	larva without gonads	0
SRR17209169	Yponomeuta evonymella	Netherlands	larva without gonads	0
SRR17209170	Yponomeuta evonymella	Netherlands	larva without gonads	0
SRR17209171	Yponomeuta evonymella	Netherlands	larva without gonads	0
SRR17258732	Trichoplusia ni	Belgium	High Five cells	0
SRR17258733	Bombyx mori	Belgium	BmN4 cells	0
SRR1811921	Bucculatrix cristatella	Germany	whole organism	0
SRR1811923	Scythris scopolella	Germany	whole organism	0
SRR1811924	Stigmella atricapitella	Germany	whole organism	0
SRR18369629	Pieris napi	Sweden	head	0
SRR18369638	Pieris napi	Sweden	head	0
SRR18369649	Pieris napi	Sweden	head	0
SRR18369655	Pieris napi	Sweden	abdomen	0
SRR18369657	Pieris napi	Sweden	abdomen	0
SRR18369661	Pieris napi	Sweden	head	0
SRR18369662	Pieris napi	Sweden	head	0
SRR18369664	Pieris napi	Sweden	head	0
SRR18369670	Pieris napi	Sweden	head	0
SRR18369671	Pieris napi	Sweden	head	0
SRR18369683	Pieris napi	Sweden	thorax	0
SRR18369691	Pieris napi	Sweden	abdomen	0
SRR18369695	Pieris napi	Sweden	abdomen	0
SRR18369699	Pieris napi	Sweden	abdomen	0
SRR21841766	Yponomeuta cagnagella	Czech Republic	thorax	0
SRR21841768	Yponomeuta cagnagella	Czech Republic	testes	0
SRR21841769	Yponomeuta cagnagella	Czech Republic	thorax	0
SRR21841770	Yponomeuta cagnagella	Czech Republic	head	0
SRR21841771	Yponomeuta cagnagella	Czech Republic	ovaries	0
SRR21944887	Samia cynthia	Czech Republic	embryo	0
SRR21944889	Samia cynthia	Czech Republic	embryo	0
SRR21944898	Samia cynthia	Czech Republic	embryo	0
SRR22031978	Plutella xylostella	United Kingdom	whole embryos	0
SRR22031979	Plutella xylostella	United Kingdom	whole embryos	0
SRR22031980	Plutella xylostella	United Kingdom	whole embryos	0
SRR22031981	Plutella xylostella	United Kingdom	whole embryos	0
SRR22031982	Plutella xylostella	United Kingdom	whole embryos	0
SRR22586039	Lobesia botrana	Germany	larval	0
SRR22586040	Lobesia botrana	Germany	larval	0
SRR22586041	Lobesia botrana	Germany	larval	0
SRR22586042	Lobesia botrana	Germany	larval	0
SRR22586043	Lobesia botrana	Germany	larval	0
SRR22586044	Lobesia botrana	Germany	larval	0
SRR22586045	Lobesia botrana	Germany	larval	0
SRR22586046	Lobesia botrana	Germany	larval	0
SRR22586047	Lobesia botrana	Germany	larval	0
SRR22586048	Lobesia botrana	Germany	larval	0
SRR22586049	Lobesia botrana	Germany	larval	0
SRR22586050	Lobesia botrana	Germany	larval	0
SRR22586051	Lobesia botrana	Germany	larval	0
SRR22586052	Lobesia botrana	Germany	larval	0
SRR22586053	Lobesia botrana	Germany	larval	0
SRR22586054	Lobesia botrana	Germany	larval	0
SRR22586055	Lobesia botrana	Germany	larval	0
SRR22586056	Lobesia botrana	Germany	larval	0
SRR22586057	Lobesia botrana	Germany	larval	0
SRR22586058	Lobesia botrana	Germany	larval	0
SRR22586059	Lobesia botrana	Germany	larval	0
SRR22586060	Lobesia botrana	Germany	larval	0
SRR22586061	Lobesia botrana	Germany	larval	0
SRR22586062	Lobesia botrana	Germany	larval	0
SRR23609550	Arctia plantaginis	Finland	hindwing	0
SRR23609551	Arctia plantaginis	Finland	hindwing	0
SRR23609552	Arctia plantaginis	Finland	hindwing	0
SRR23609553	Arctia plantaginis	Finland	hindwing	0
SRR23609554	Arctia plantaginis	Finland	hindwing	0
SRR23609555	Arctia plantaginis	Finland	hindwing	0
SRR23609556	Arctia plantaginis	Finland	hindwing	0
SRR23609557	Arctia plantaginis	Finland	hindwing	0
SRR23609558	Arctia plantaginis	Finland	hindwing	0
SRR23609559	Arctia plantaginis	Finland	hindwing	0
SRR23609640	Arctia plantaginis	Finland	hindwing	0
SRR23609641	Arctia plantaginis	Finland	hindwing	0
SRR23609642	Arctia plantaginis	Finland	hindwing	0
SRR23609643	Arctia plantaginis	Finland	hindwing	0
SRR23609644	Arctia plantaginis	Finland	hindwing	0
SRR23609645	Arctia plantaginis	Finland	hindwing	0
SRR23609646	Arctia plantaginis	Finland	hindwing	0
SRR23609647	Arctia plantaginis	Finland	hindwing	0
SRR23609648	Arctia plantaginis	Finland	hindwing	0
SRR23609649	Arctia plantaginis	Finland	hindwing	0
SRR23609651	Arctia plantaginis	Finland	hindwing	0
SRR23609652	Arctia plantaginis	Finland	hindwing	0
SRR23609653	Arctia plantaginis	Finland	hindwing	0
SRR23609654	Arctia plantaginis	Finland	hindwing	0
SRR23609655	Arctia plantaginis	Finland	hindwing	0
SRR23609656	Arctia plantaginis	Finland	hindwing	0
SRR23609657	Arctia plantaginis	Finland	hindwing	0
SRR23609658	Arctia plantaginis	Finland	hindwing	0
SRR23609659	Arctia plantaginis	Finland	hindwing	0
SRR23609660	Arctia plantaginis	Finland	hindwing	0
SRR23609664	Arctia plantaginis	Finland	hindwing	0
SRR23609665	Arctia plantaginis	Finland	hindwing	0
SRR23609666	Arctia plantaginis	Finland	hindwing	0
SRR23609667	Arctia plantaginis	Finland	hindwing	0
SRR23609668	Arctia plantaginis	Finland	hindwing	0
SRR23609669	Arctia plantaginis	Finland	hindwing	0
SRR23609670	Arctia plantaginis	Finland	hindwing	0
SRR23609671	Arctia plantaginis	Finland	hindwing	0
SRR23609672	Arctia plantaginis	Finland	hindwing	0
SRR24308227	Pieris brassicae	Netherlands	Head	0
SRR24308228	Pieris brassicae	Netherlands	Head	0
SRR24308229	Pieris brassicae	Netherlands	Head	0
SRR24511888	Nymphalis c-album	United Kingdom	whole body	0
SRR24511889	Nymphalis c-album	United Kingdom	whole body	0
SRR24511890	Nymphalis c-album	United Kingdom	whole body	0
SRR24511891	Nymphalis c-album	United Kingdom	whole body	0
SRR24511892	Nymphalis c-album	United Kingdom	whole body	0
SRR24511894	Nymphalis c-album	United Kingdom	whole body	0
SRR24511895	Nymphalis c-album	United Kingdom	whole body	0
SRR24511896	Nymphalis c-album	United Kingdom	whole body	0
SRR24511897	Nymphalis c-album	United Kingdom	whole body	0
SRR24511898	Nymphalis c-album	United Kingdom	whole body	0
SRR24914200	Spodoptera frugiperda	France	cell line	0
SRR24914201	Spodoptera frugiperda	France	cell line	0
SRR24914202	Spodoptera frugiperda	France	cell line	0
SRR24914203	Spodoptera frugiperda	France	cell line	0
SRR24914204	Spodoptera frugiperda	France	cell line	0
SRR24914205	Spodoptera frugiperda	France	cell line	0
SRR24914206	Spodoptera frugiperda	France	cell line	0
SRR24914207	Spodoptera frugiperda	France	cell line	0
SRR24914208	Spodoptera frugiperda	France	cell line	0
SRR24914209	Spodoptera frugiperda	France	cell line	0
SRR24914210	Spodoptera frugiperda	France	cell line	0
SRR24914211	Spodoptera frugiperda	France	cell line	0
SRR24914212	Spodoptera frugiperda	France	cell line	0
SRR24914213	Spodoptera frugiperda	France	cell line	0
SRR24914214	Spodoptera frugiperda	France	cell line	0
SRR24914215	Spodoptera frugiperda	France	cell line	0
SRR24914216	Spodoptera frugiperda	France	cell line	0
SRR24914217	Spodoptera frugiperda	France	cell line	0
SRR24914218	Spodoptera frugiperda	France	cell line	0
SRR24914219	Spodoptera frugiperda	France	cell line	0
SRR24914220	Spodoptera frugiperda	France	cell line	0
SRR24914221	Spodoptera frugiperda	France	cell line	0
SRR24914222	Spodoptera frugiperda	France	cell line	0
SRR24914223	Spodoptera frugiperda	France	cell line	0
SRR24916527	Lymantria monacha	United Kingdom	Whole	0
SRR24916528	Lymantria monacha	United Kingdom	Ovary	0
SRR24916529	Orgyia antiqua	United Kingdom	Whole	0
SRR24916530	Orgyia antiqua	United Kingdom	Whole	0
SRR24916531	Orgyia antiqua	United Kingdom	Antennae	0
SRR24916532	Orgyia antiqua	United Kingdom	Whole	0
SRR24916533	Orgyia antiqua	United Kingdom	Whole	0
SRR24916534	Noctua pronuba	United Kingdom	Ovary	0
SRR24916535	Nymphula nitidulata	United Kingdom	Ovary	0
SRR24916536	Orgyia antiqua	United Kingdom	Head	0
SRR24916537	Orgyia antiqua	United Kingdom	Head	0
SRR26391891	Galleria mellonella	United Kingdom	Testis	0
SRR26391892	Galleria mellonella	United Kingdom	Testis	0
SRR26391893	Galleria mellonella	United Kingdom	Testis	0
SRR26391894	Galleria mellonella	United Kingdom	Testis	0
SRR26391895	Galleria mellonella	United Kingdom	Testis	0
SRR26391896	Galleria mellonella	United Kingdom	Testis	0
SRR26391897	Galleria mellonella	United Kingdom	Testis	0
SRR26391898	Galleria mellonella	United Kingdom	Testis	0
SRR26391899	Galleria mellonella	United Kingdom	Testis	0
SRR26391900	Galleria mellonella	United Kingdom	Testis	0
SRR26391901	Galleria mellonella	United Kingdom	Testis	0
SRR26391902	Galleria mellonella	United Kingdom	Testis	0
SRR26391903	Galleria mellonella	United Kingdom	Testis	0
SRR26391904	Galleria mellonella	United Kingdom	Testis	0
SRR26391905	Galleria mellonella	United Kingdom	Testis	0
SRR26391906	Galleria mellonella	United Kingdom	Testis	0
SRR26391907	Galleria mellonella	United Kingdom	Testis	0
SRR26391908	Galleria mellonella	United Kingdom	Testis	0
SRR26391909	Galleria mellonella	United Kingdom	Testis	0
SRR27033081	Coenonympha arcania	France	whole body	0
SRR27561303	Cydia pomonella	Switzerland	Antennae	0
SRR27561310	Cydia pomonella	Switzerland	Antennae	0
SRR27561311	Cydia pomonella	Switzerland	Heads	0
SRR27872976	Hyalophora cecropia	Czech Republic	silk gland	0
SRR28251019	Spodoptera frugiperda	France	testis	0
SRR28251020	Spodoptera frugiperda	France	testis	0
SRR2846714	Tuta absoluta	Spain	whole insect	0
SRR2913248	Tuta absoluta	Portugal	whole insect	0
SRR2913250	Tuta absoluta	Portugal	whole insect	0
SRR2913254	Tuta absoluta	Portugal	whole insect	0
SRR2913258	Tuta absoluta	Portugal	whole insect	0
SRR2913261	Tuta absoluta	Portugal	whole insect	0
SRR2913263	Tuta absoluta	Portugal	whole insect	0
SRR3180632	Enteucha acetosae	Germany	entire organism	0
SRR3193089	Nemapogon cloacella	Sweden	whole specimen	0
SRR3193100	Dorata sp. AB-2016	Poland	abdomen	0
SRR3216083	Millieria dolosalis	Slovakia	whole specimen	0
SRR3225559	Roeslerstammia erxlebella	Sweden	whole specimen	0
SRR3225568	Ochsenheimeria urella	Finland	whole specimen	0
SRR3228755	Diurnea fagella	Finland	whole specimen	0
SRR3228756	Elachista tengstromi	Finland	whole specimen	0
SRR3228770	Lypusa maurella	Sweden	whole specimen	0
SRR3228817	Alucita huebneri	Spain	whole specimen	0
SRR3228819	Epermenia chaerophyllella	United Kingdom	whole specimen	0
SRR3228821	Phycomorpha prasinochroa	Finland	abdomen	0
SRR3476345	Hedya nubiferana	Sweden	Antennae	0
SRR3721695	Maniola jurtina	Germany	whole body apart from wings and genitalia	0
SRR3721752	Maniola jurtina	Germany	whole body apart from wings and genitalia	0
SRR3721773	Maniola jurtina	France	whole body apart from wings and genitalia	0
SRR3724195	Maniola jurtina	France	whole body apart from wings and genitalia	0
SRR3724196	Maniola jurtina	France	whole body apart from wings and genitalia	0
SRR3724198	Maniola jurtina	France	whole body apart from wings and genitalia	0
SRR3724201	Maniola jurtina	France	whole body apart from wings and genitalia	0
SRR3724266	Maniola jurtina	France	whole body apart from wings and genitalia	0
SRR3724269	Maniola jurtina	France	whole body apart from wings and genitalia	0
SRR3724271	Maniola jurtina	France	whole body apart from wings and genitalia	0
SRR3724274	Maniola tithonus	France	whole body apart from wings and genitalia	0
SRR3724278	Maniola tithonus	Spain	whole body apart from wings and genitalia	0
SRR3724282	Maniola tithonus	Portugal	whole body apart from wings and genitalia	0
SRR3724292	Maniola tithonus	Portugal	whole body apart from wings and genitalia	0
SRR3724295	Maniola tithonus	France	whole body apart from wings and genitalia	0
SRR3724298	Maniola tithonus	France	whole body apart from wings and genitalia	0
SRR3724300	Maniola tithonus	France	whole body apart from wings and genitalia	0
SRR3724305	Maniola tithonus	France	whole body apart from wings and genitalia	0
SRR3724306	Maniola tithonus	Spain	whole body apart from wings and genitalia	0
SRR3921568	Cydia nigricana	Sweden	Antennae	0
SRR3928349	Cydia fagiglandana	Sweden	Antennae	0
SRR4011268	Spodoptera littoralis	Poland	Adult brain	0
SRR4019002	Spodoptera littoralis	Poland	midgut	0
SRR4019003	Spodoptera littoralis	Poland	Malpighian tubules	0
SRR4025848	Spodoptera littoralis	Poland	fat body	0
SRR4025849	Spodoptera littoralis	Poland	midgut	0
SRR4025864	Spodoptera littoralis	Poland	Malpighian tubules	0
SRR4025865	Spodoptera littoralis	Poland	brain	0
SRR4025866	Spodoptera littoralis	Poland	fat body	0
SRR5253664	Pontia daplidice	Spain	whole body\, no wings	0
SRR5253665	Pontia daplidice	Portugal	whole body\, no wings	0
SRR5253666	Pontia daplidice	Portugal	whole body\, no wings	0
SRR5253667	Pontia daplidice	Portugal	whole body\, no wings	0
SRR5253668	Pontia daplidice	France	whole body\, no wings	0
SRR5253669	Pontia daplidice	France	whole body\, no wings	0
SRR5328787	Eriocrania semipurpurella	Sweden	Antenna	0
SRR5430602	Bicyclus anynana	Netherlands	thorax	0
SRR5430603	Bicyclus anynana	Netherlands	thorax	0
SRR5430604	Bicyclus anynana	Netherlands	thorax	0
SRR5430605	Bicyclus anynana	Netherlands	thorax	0
SRR5430606	Bicyclus anynana	Netherlands	thorax	0
SRR5430607	Bicyclus anynana	Netherlands	thorax	0
SRR5430608	Bicyclus anynana	Netherlands	thorax	0
SRR5430609	Bicyclus anynana	Netherlands	thorax	0
SRR5430610	Bicyclus anynana	Netherlands	thorax	0
SRR5430611	Bicyclus anynana	Netherlands	thorax	0
SRR5430612	Bicyclus anynana	Netherlands	thorax	0
SRR5430613	Bicyclus anynana	Netherlands	thorax	0
SRR5430614	Bicyclus anynana	Netherlands	thorax	0
SRR5430615	Bicyclus anynana	Netherlands	thorax	0
SRR5430616	Bicyclus anynana	Netherlands	thorax	0
SRR5430617	Bicyclus anynana	Netherlands	thorax	0
SRR5430618	Bicyclus anynana	Netherlands	thorax	0
SRR5430619	Bicyclus anynana	Netherlands	thorax	0
SRR5430620	Bicyclus anynana	Netherlands	thorax	0
SRR5430621	Bicyclus anynana	Netherlands	thorax	0
SRR5430622	Bicyclus anynana	Netherlands	thorax	0
SRR5430623	Bicyclus anynana	Netherlands	thorax	0
SRR5430624	Bicyclus anynana	Netherlands	thorax	0
SRR5430625	Bicyclus anynana	Netherlands	thorax	0
SRR5430626	Bicyclus anynana	Netherlands	thorax	0
SRR5430627	Bicyclus anynana	Netherlands	thorax	0
SRR5430628	Bicyclus anynana	Netherlands	thorax	0
SRR5430629	Bicyclus anynana	Netherlands	thorax	0
SRR5430630	Bicyclus anynana	Netherlands	thorax	0
SRR5430631	Bicyclus anynana	Netherlands	thorax	0
SRR5430632	Bicyclus anynana	Netherlands	thorax	0
SRR5430633	Bicyclus anynana	Netherlands	thorax	0
SRR5430634	Bicyclus anynana	Netherlands	thorax	0
SRR5430635	Bicyclus anynana	Netherlands	thorax	0
SRR5430638	Bicyclus anynana	Netherlands	thorax	0
SRR5430639	Bicyclus anynana	Netherlands	thorax	0
SRR5430640	Bicyclus anynana	Netherlands	thorax	0
SRR5430641	Bicyclus anynana	Netherlands	thorax	0
SRR5430642	Bicyclus anynana	Netherlands	thorax	0
SRR5430643	Bicyclus anynana	Netherlands	thorax	0
SRR5430644	Bicyclus anynana	Netherlands	thorax	0
SRR5430645	Bicyclus anynana	Netherlands	thorax	0
SRR5430646	Bicyclus anynana	Netherlands	thorax	0
SRR5430647	Bicyclus anynana	Netherlands	thorax	0
SRR5430648	Bicyclus anynana	Netherlands	thorax	0
SRR5430649	Bicyclus anynana	Netherlands	thorax	0
SRR5430650	Bicyclus anynana	Netherlands	thorax	0
SRR5430651	Bicyclus anynana	Netherlands	thorax	0
SRR5430652	Bicyclus anynana	Netherlands	thorax	0
SRR5430653	Bicyclus anynana	Netherlands	thorax	0
SRR5430654	Bicyclus anynana	Netherlands	thorax	0
SRR5430655	Bicyclus anynana	Netherlands	thorax	0
SRR5430656	Bicyclus anynana	Netherlands	thorax	0
SRR5430657	Bicyclus anynana	Netherlands	thorax	0
SRR5430658	Bicyclus anynana	Netherlands	thorax	0
SRR5430659	Bicyclus anynana	Netherlands	thorax	0
SRR5430660	Bicyclus anynana	Netherlands	thorax	0
SRR5430661	Bicyclus anynana	Netherlands	thorax	0
SRR5430662	Bicyclus anynana	Netherlands	thorax	0
SRR5430663	Bicyclus anynana	Netherlands	thorax	0
SRR5430664	Bicyclus anynana	Netherlands	thorax	0
SRR5430665	Bicyclus anynana	Netherlands	thorax	0
SRR5430666	Bicyclus anynana	Netherlands	thorax	0
SRR5430667	Bicyclus anynana	Netherlands	thorax	0
SRR5430668	Bicyclus anynana	Netherlands	thorax	0
SRR5430669	Bicyclus anynana	Netherlands	thorax	0
SRR5430670	Bicyclus anynana	Netherlands	thorax	0
SRR5430671	Bicyclus anynana	Netherlands	thorax	0
SRR5430672	Bicyclus anynana	Netherlands	thorax	0
SRR5430673	Bicyclus anynana	Netherlands	thorax	0
SRR5430674	Bicyclus anynana	Netherlands	abdomen	0
SRR5430675	Bicyclus anynana	Netherlands	abdomen	0
SRR5430678	Bicyclus anynana	Netherlands	abdomen	0
SRR5430679	Bicyclus anynana	Netherlands	abdomen	0
SRR5430680	Bicyclus anynana	Netherlands	abdomen	0
SRR5430681	Bicyclus anynana	Netherlands	abdomen	0
SRR5430683	Bicyclus anynana	Netherlands	abdomen	0
SRR5430684	Bicyclus anynana	Netherlands	abdomen	0
SRR5430685	Bicyclus anynana	Netherlands	abdomen	0
SRR5430686	Bicyclus anynana	Netherlands	abdomen	0
SRR5430687	Bicyclus anynana	Netherlands	abdomen	0
SRR5430688	Bicyclus anynana	Netherlands	abdomen	0
SRR5430689	Bicyclus anynana	Netherlands	abdomen	0
SRR5430690	Bicyclus anynana	Netherlands	abdomen	0
SRR5430691	Bicyclus anynana	Netherlands	abdomen	0
SRR5430692	Bicyclus anynana	Netherlands	abdomen	0
SRR5430693	Bicyclus anynana	Netherlands	abdomen	0
SRR5430694	Bicyclus anynana	Netherlands	abdomen	0
SRR5430695	Bicyclus anynana	Netherlands	abdomen	0
SRR5430696	Bicyclus anynana	Netherlands	abdomen	0
SRR5430697	Bicyclus anynana	Netherlands	abdomen	0
SRR5430698	Bicyclus anynana	Netherlands	abdomen	0
SRR5430699	Bicyclus anynana	Netherlands	abdomen	0
SRR5430700	Bicyclus anynana	Netherlands	abdomen	0
SRR5430701	Bicyclus anynana	Netherlands	abdomen	0
SRR5430702	Bicyclus anynana	Netherlands	abdomen	0
SRR5430703	Bicyclus anynana	Netherlands	abdomen	0
SRR5430704	Bicyclus anynana	Netherlands	abdomen	0
SRR5430705	Bicyclus anynana	Netherlands	abdomen	0
SRR5430706	Bicyclus anynana	Netherlands	abdomen	0
SRR5430707	Bicyclus anynana	Netherlands	abdomen	0
SRR5430708	Bicyclus anynana	Netherlands	abdomen	0
SRR5430709	Bicyclus anynana	Netherlands	abdomen	0
SRR5430710	Bicyclus anynana	Netherlands	abdomen	0
SRR5430711	Bicyclus anynana	Netherlands	abdomen	0
SRR5430712	Bicyclus anynana	Netherlands	abdomen	0
SRR5430713	Bicyclus anynana	Netherlands	abdomen	0
SRR5430714	Bicyclus anynana	Netherlands	abdomen	0
SRR5430715	Bicyclus anynana	Netherlands	abdomen	0
SRR5430716	Bicyclus anynana	Netherlands	abdomen	0
SRR5430717	Bicyclus anynana	Netherlands	abdomen	0
SRR5430718	Bicyclus anynana	Netherlands	abdomen	0
SRR5430719	Bicyclus anynana	Netherlands	abdomen	0
SRR5430720	Bicyclus anynana	Netherlands	abdomen	0
SRR5430721	Bicyclus anynana	Netherlands	abdomen	0
SRR5430722	Bicyclus anynana	Netherlands	abdomen	0
SRR5430723	Bicyclus anynana	Netherlands	abdomen	0
SRR5430724	Bicyclus anynana	Netherlands	abdomen	0
SRR5430725	Bicyclus anynana	Netherlands	abdomen	0
SRR5430726	Bicyclus anynana	Netherlands	abdomen	0
SRR5430727	Bicyclus anynana	Netherlands	abdomen	0
SRR5430728	Bicyclus anynana	Netherlands	abdomen	0
SRR5430729	Bicyclus anynana	Netherlands	abdomen	0
SRR5430730	Bicyclus anynana	Netherlands	abdomen	0
SRR5430731	Bicyclus anynana	Netherlands	abdomen	0
SRR5430732	Bicyclus anynana	Netherlands	abdomen	0
SRR5430733	Bicyclus anynana	Netherlands	abdomen	0
SRR5430734	Bicyclus anynana	Netherlands	abdomen	0
SRR5430735	Bicyclus anynana	Netherlands	abdomen	0
SRR5430736	Bicyclus anynana	Netherlands	abdomen	0
SRR5430737	Bicyclus anynana	Netherlands	abdomen	0
SRR5430738	Bicyclus anynana	Netherlands	abdomen	0
SRR5430739	Bicyclus anynana	Netherlands	abdomen	0
SRR5430740	Bicyclus anynana	Netherlands	abdomen	0
SRR5430741	Bicyclus anynana	Netherlands	abdomen	0
SRR5430742	Bicyclus anynana	Netherlands	abdomen	0
SRR5430743	Bicyclus anynana	Netherlands	abdomen	0
SRR5430744	Bicyclus anynana	Netherlands	abdomen	0
SRR5430745	Bicyclus anynana	Netherlands	abdomen	0
SRR5438043	Galleria	Germany	whole organism	0
SRR5438044	Galleria	Germany	whole organism	0
SRR5616818	Heliconius melpomene	United Kingdom	Female thorax	0
SRR5616819	Heliconius melpomene	United Kingdom	Female germline	0
SRR5616874	Heliconius melpomene	United Kingdom	Male thorax	0
SRR5616877	Heliconius melpomene	United Kingdom	Female thorax	0
SRR5616880	Heliconius melpomene	United Kingdom	Female thorax	0
SRR5616881	Heliconius melpomene	United Kingdom	Male germline	0
SRR5616882	Heliconius melpomene	United Kingdom	Male thorax	0
SRR5616883	Heliconius melpomene	United Kingdom	Male germline	0
SRR6511320	Thaumetopoea pityocampa	Portugal	Various developmental stages (eggs\, L1\, L3 and L5 larvae\, freshly buried and metamorphosing pupae\, adults)	0
SRR6511321	Thaumetopoea pityocampa	Portugal	Various developmental stages (eggs\, L1\, L3 and L5 larvae\, freshly buried and metamorphosing pupae\, adults)	0
SRR6511322	Thaumetopoea pityocampa	Portugal	Various developmental stages (eggs\, L1\, L3 and L5 larvae\, freshly buried and metamorphosing pupae\, adults)	0
SRR6511323	Thaumetopoea pityocampa	Portugal	Various developmental stages (eggs\, L1\, L3 and L5 larvae\, freshly buried and metamorphosing pupae\, adults)	0
SRR6511324	Thaumetopoea pityocampa	Portugal	Various developmental stages (eggs\, L1\, L3 and L5 larvae\, freshly buried and metamorphosing pupae\, adults)	0
SRR6511325	Thaumetopoea pityocampa	Portugal	Various developmental stages (eggs\, L1\, L3 and L5 larvae\, freshly buried and metamorphosing pupae\, adults)	0
SRR6706220	Thaumetopoea pityocampa	Portugal	Various developmental stages (eggs\, L1\, L3 and L5 larvae\, freshly buried and metamorphosing pupae\, adults)	0
SRR6706221	Thaumetopoea pityocampa	Portugal	Various developmental stages (eggs\, L1\, L3 and L5 larvae\, freshly buried and metamorphosing pupae\, adults)	0
SRR6706222	Thaumetopoea pityocampa	Portugal	Various developmental stages (eggs\, L1\, L3 and L5 larvae\, freshly buried and metamorphosing pupae\, adults)	0
SRR6706223	Thaumetopoea pityocampa	Portugal	Various developmental stages (eggs\, L1\, L3 and L5 larvae\, freshly buried and metamorphosing pupae\, adults)	0
SRR6706224	Thaumetopoea pityocampa	Portugal	Various developmental stages (eggs\, L1\, L3 and L5 larvae\, freshly buried and metamorphosing pupae\, adults)	0
SRR6706225	Thaumetopoea pityocampa	Portugal	Various developmental stages (eggs\, L1\, L3 and L5 larvae\, freshly buried and metamorphosing pupae\, adults)	0
SRR6706317	Thaumetopoea pityocampa	Portugal	Various developmental stages (eggs\, L1\, L3 and L5 larvae\, freshly buried and metamorphosing pupae\, adults)	0
SRR6706319	Thaumetopoea pityocampa	Portugal	Various developmental stages (eggs\, L1\, L3 and L5 larvae\, freshly buried and metamorphosing pupae\, adults)	0
SRR6706320	Thaumetopoea pityocampa	Portugal	Various developmental stages (eggs\, L1\, L3 and L5 larvae\, freshly buried and metamorphosing pupae\, adults)	0
SRR6706321	Thaumetopoea pityocampa	Portugal	Various developmental stages (eggs\, L1\, L3 and L5 larvae\, freshly buried and metamorphosing pupae\, adults)	0
SRR6706322	Thaumetopoea pityocampa	Portugal	Various developmental stages (eggs\, L1\, L3 and L5 larvae\, freshly buried and metamorphosing pupae\, adults)	0
SRR6750415	Ostrinia scapulalis	Poland	Collected diapausing larvae were reared in the laboratory to obtain fresh tissues from various developmental stages: eggs\, larval whole body and hemolymph from the fifth instar and heads/thorax from male and female adults.	0
SRR6750417	Ostrinia scapulalis	Poland	Collected diapausing larvae were reared in the laboratory to obtain fresh tissues from various developmental stages: eggs\, larval whole body and hemolymph from the fifth instar and heads/thorax from male and female adults.	0
SRR6750418	Ostrinia scapulalis	Poland	Collected diapausing larvae were reared in the laboratory to obtain fresh tissues from various developmental stages: eggs\, larval whole body and hemolymph from the fifth instar and heads/thorax from male and female adults.	0
SRR6750419	Ostrinia scapulalis	Poland	Collected diapausing larvae were reared in the laboratory to obtain fresh tissues from various developmental stages: eggs\, larval whole body and hemolymph from the fifth instar and heads/thorax from male and female adults.	0
SRR6750420	Ostrinia scapulalis	Poland	Collected diapausing larvae were reared in the laboratory to obtain fresh tissues from various developmental stages: eggs\, larval whole body and hemolymph from the fifth instar and heads/thorax from male and female adults.	0
SRR6750421	Ostrinia scapulalis	Poland	Collected diapausing larvae were reared in the laboratory to obtain fresh tissues from various developmental stages: eggs\, larval whole body and hemolymph from the fifth instar and heads/thorax from male and female adults.	0
SRR6982561	Arctia plantaginis	Finland	Whole larvae	0
SRR7126371	Ostrinia nubilalis	France	whole L4 larvae	0
SRR7126372	Ostrinia nubilalis	France	whole L4 larvae	0
SRR7126373	Ostrinia nubilalis	France	whole L4 larvae	0
SRR7126374	Ostrinia nubilalis	France	whole L4 larvae	0
SRR7126375	Ostrinia nubilalis	France	whole L4 larvae	0
SRR7415760	Spodoptera exigua	Netherlands	whole larvae	0
SRR7415761	Spodoptera exigua	Netherlands	whole larvae	0
SRR7415762	Spodoptera exigua	Netherlands	whole larvae	0
SRR7415763	Spodoptera exigua	Netherlands	whole larvae	0
SRR7415764	Spodoptera exigua	Netherlands	whole larvae	0
SRR7415765	Spodoptera exigua	Netherlands	whole larvae	0
SRR7415766	Spodoptera exigua	Netherlands	whole larvae	0
SRR7415767	Spodoptera exigua	Netherlands	whole larvae	0
SRR7415768	Spodoptera exigua	Netherlands	whole larvae	0
SRR7415769	Spodoptera exigua	Netherlands	whole larvae	0
SRR7415770	Spodoptera exigua	Netherlands	whole larvae	0
SRR7415771	Spodoptera exigua	Netherlands	whole larvae	0
SRR8121015	Ostrinia nubilalis	France	abdomen	0
SRR8269435	Spodoptera littoralis	Sweden	head tissue	0
SRR8269436	Spodoptera littoralis	Sweden	head tissue	0
SRR8394545	Spodoptera littoralis	Netherlands	whole larvae	0
SRR8394546	Spodoptera littoralis	Netherlands	whole larvae	0
SRR8394547	Spodoptera littoralis	Netherlands	whole larvae	0
SRR8394548	Spodoptera littoralis	Netherlands	whole larvae	0
SRR8394549	Spodoptera littoralis	Netherlands	whole larvae	0
SRR8394550	Spodoptera littoralis	Netherlands	whole larvae	0
SRR8394551	Spodoptera littoralis	Netherlands	whole larvae	0
SRR8394552	Spodoptera littoralis	Netherlands	whole larvae	0
SRR8394553	Spodoptera littoralis	Netherlands	whole larvae	0
SRR8394554	Spodoptera littoralis	Netherlands	whole larvae	0
SRR8394555	Spodoptera littoralis	Netherlands	whole larvae	0
SRR8394556	Spodoptera littoralis	Netherlands	whole larvae	0
SRR9118239	Mamestra brassicae	Netherlands	whole larvae	0
SRR9118240	Mamestra brassicae	Netherlands	whole larvae	0
SRR9118241	Mamestra brassicae	Netherlands	whole larvae	0
SRR9118242	Mamestra brassicae	Netherlands	whole larvae	0
SRR9118243	Mamestra brassicae	Netherlands	whole larvae	0
SRR9118244	Mamestra brassicae	Netherlands	whole larvae	0
SRR9118245	Mamestra brassicae	Netherlands	whole larvae	0
SRR9118246	Mamestra brassicae	Netherlands	whole larvae	0
SRR9118247	Mamestra brassicae	Netherlands	whole larvae	0
SRR9118248	Mamestra brassicae	Netherlands	whole larvae	0
SRR9118249	Mamestra brassicae	Netherlands	whole larvae	0
SRR9118250	Mamestra brassicae	Netherlands	whole larvae	0
SRR9171791	Nematopogon adansoniella	Switzerland	whole body	0
SRR921593	Dyseriocrania subpurpurella	Germany	missing data	0
SRR921621	Nemophora degeerella	Austria	missing data	0
SRR921636	Polyommatus icarus	Germany	missing data	0
SRR921659	Yponomeuta evonymella	Germany	missing data	0
SRR921661	Zygaena fausta	Germany	missing data	0
SRR9302193	Trichoplusia ni	Netherlands	whole larvae	0
SRR9302194	Trichoplusia ni	Netherlands	whole larvae	0
SRR9302195	Trichoplusia ni	Netherlands	whole larvae	0
SRR9302196	Trichoplusia ni	Netherlands	whole larvae	0
SRR9302197	Trichoplusia ni	Netherlands	whole larvae	0
SRR9302198	Trichoplusia ni	Netherlands	whole larvae	0
SRR9302199	Trichoplusia ni	Netherlands	whole larvae	0
SRR9302200	Trichoplusia ni	Netherlands	whole larvae	0
SRR9302201	Trichoplusia ni	Netherlands	whole larvae	0
SRR9302202	Trichoplusia ni	Netherlands	whole larvae	0
SRR9302203	Trichoplusia ni	Netherlands	whole larvae	0
SRR9302204	Trichoplusia ni	Netherlands	whole larvae	0
SRR9851597	Autographa gamma	Netherlands	whole larvae	0
SRR9851598	Autographa gamma	Netherlands	whole larvae	0
SRR9851599	Autographa gamma	Netherlands	whole larvae	0
SRR9851600	Autographa gamma	Netherlands	whole larvae	0
SRR9851601	Autographa gamma	Netherlands	whole larvae	0
SRR9851602	Autographa gamma	Netherlands	whole larvae	0
SRR9851603	Autographa gamma	Netherlands	whole larvae	0
SRR9851604	Autographa gamma	Netherlands	whole larvae	0
SRR9851605	Autographa gamma	Netherlands	whole larvae	0
SRR9851606	Autographa gamma	Netherlands	whole larvae	0
SRR9851607	Autographa gamma	Netherlands	whole larvae	0
SRR9851608	Autographa gamma	Netherlands	whole larvae	0
SRR9903596	Arctia plantaginis	Finland	whole larva	0
SRR9903597	Arctia plantaginis	Finland	whole larva	0
SRR9903598	Arctia plantaginis	Finland	whole larva	0
SRR9903599	Arctia plantaginis	Finland	whole larva	0
SRR9903600	Arctia plantaginis	Finland	whole larva	0
SRR9903601	Arctia plantaginis	Finland	whole larva	0
SRR9903602	Arctia plantaginis	Finland	whole larva	0
SRR9903603	Arctia plantaginis	Finland	whole larva	0
SRR9903604	Arctia plantaginis	Finland	whole larva	0
SRR9903605	Arctia plantaginis	Finland	whole larva	0
SRR9903606	Arctia plantaginis	Finland	whole larva	0
SRR9903607	Arctia plantaginis	Finland	whole larva	0
SRR9903608	Arctia plantaginis	Finland	whole larva	0
SRR9903609	Arctia plantaginis	Finland	whole larva	0
SRR9903610	Arctia plantaginis	Finland	whole larva	0
SRR9903611	Arctia plantaginis	Finland	whole larva	0
SRR9903612	Arctia plantaginis	Finland	whole larva	0
